# Supplementary material for: A side-by-side comparison of variant function measurements using deep mutational scanning and base editing
Source: Nucleic Acids Res. 2025 Jul 31;53(14):gkaf738. doi: 10.1093/nar/gkaf738 (PMC12311789; doi:10.1093/nar/gkaf738)
Supplement: gkaf738_Supplemental_Files [file gkaf738_supplemental_files.zip]

Archive with 4 entries (4 files):
- Supplementary Data 1.xls
- Supplementary Data 2.xlsx
- Supplementary Figure legends.docx
- Supplementary_Files_250701.pdf
