# Supplementary material for: A side-by-side comparison of variant function measurements using deep mutational scanning and base editing
Source: Nucleic Acids Res. 2025 Jul 31;53(14):gkaf738. doi: 10.1093/nar/gkaf738 (PMC12311789; doi:10.1093/nar/gkaf738)
Supplement: gkaf738_Supplemental_Files [file gkaf738_supplemental_files.zip › Supplementary Data 1.xls]

## Sheet: ABE Screen Forward Primers
NGS_F.n0	AATGATACGGCGACCACCGAGATCTACACTCTTTCCCTACACGACGCTCTTCCGATCTTGTGGAAAGGACGAAACACC
NGS_F.n1	AATGATACGGCGACCACCGAGATCTACACTCTTTCCCTACACGACGCTCTTCCGATCTNTTGTGGAAAGGACGAAACACC
NGS_F.n2	AATGATACGGCGACCACCGAGATCTACACTCTTTCCCTACACGACGCTCTTCCGATCTNNTTGTGGAAAGGACGAAACACC
NGS_F.n3	AATGATACGGCGACCACCGAGATCTACACTCTTTCCCTACACGACGCTCTTCCGATCTNNVTTGTGGAAAGGACGAAACACC
NGS_F.n4	AATGATACGGCGACCACCGAGATCTACACTCTTTCCCTACACGACGCTCTTCCGATCTNNVVTTGTGGAAAGGACGAAACACC
NGS_F.n5	AATGATACGGCGACCACCGAGATCTACACTCTTTCCCTACACGACGCTCTTCCGATCTNNVVMTTGTGGAAAGGACGAAACACC
NGS_F.n6	AATGATACGGCGACCACCGAGATCTACACTCTTTCCCTACACGACGCTCTTCCGATCTNNVVMCTTGTGGAAAGGACGAAACACC

## Sheet: Verification Screen
Veri2_NGS_F1	AATGATACGGCGACCACCGAGATCTACACTATAGCCTACACTCTTTCCCTACACGACGCTCTTCCGATCTGTGGGAGATGGAACGCACG
Veri2_NGS_F2	AATGATACGGCGACCACCGAGATCTACACATAGAGGCACACTCTTTCCCTACACGACGCTCTTCCGATCTHGTGGGAGATGGAACGCACG
Veri2_NGS_F3	AATGATACGGCGACCACCGAGATCTACACCCTATCCTACACTCTTTCCCTACACGACGCTCTTCCGATCTHVGTGGGAGATGGAACGCACG
Veri2_NGS_F10	AATGATACGGCGACCACCGAGATCTACACCACTATCGACACTCTTTCCCTACACGACGCTCTTCCGATCTHVGTGGGAGATGGAACGCACG
Veri2_NGS_F11	AATGATACGGCGACCACCGAGATCTACACTGCACTACACACTCTTTCCCTACACGACGCTCTTCCGATCTHVHGTGGGAGATGGAACGCACG
Veri2_NGS_F12	AATGATACGGCGACCACCGAGATCTACACAGTTCAGAACACTCTTTCCCTACACGACGCTCTTCCGATCTHVHMGTGGGAGATGGAACGCACG
Veri2_NGS_R1	CAAGCAGAAGACGGCATACGAGATATTACTCGGTGACTGGAGTTCAGACGTGTGCTCTTCCGATCTCCTCAGGTAGTCCAGGAGGT
Veri2_NGS_R2	CAAGCAGAAGACGGCATACGAGATTCCGGAGAGTGACTGGAGTTCAGACGTGTGCTCTTCCGATCTNCCTCAGGTAGTCCAGGAGGT
Veri2_NGS_R3	CAAGCAGAAGACGGCATACGAGATCGCTCATTGTGACTGGAGTTCAGACGTGTGCTCTTCCGATCTNDCCTCAGGTAGTCCAGGAGGT
Veri2_NGS_R4	CAAGCAGAAGACGGCATACGAGATGAGATTCCGTGACTGGAGTTCAGACGTGTGCTCTTCCGATCTNDRCCTCAGGTAGTCCAGGAGGT
Veri2_NGS_R5	CAAGCAGAAGACGGCATACGAGATATTCAGAAGTGACTGGAGTTCAGACGTGTGCTCTTCCGATCTNDRRCCTCAGGTAGTCCAGGAGGT
Veri2_NGS_R6	CAAGCAGAAGACGGCATACGAGATGAATTCGTGTGACTGGAGTTCAGACGTGTGCTCTTCCGATCTNDRRGCCTCAGGTAGTCCAGGAGGT
Veri2_NGS_R7	CAAGCAGAAGACGGCATACGAGATCTGAAGCTGTGACTGGAGTTCAGACGTGTGCTCTTCCGATCTNDRRGRCCTCAGGTAGTCCAGGAGGT
Veri2_NGS_R8	CAAGCAGAAGACGGCATACGAGATTAATGCGCGTGACTGGAGTTCAGACGTGTGCTCTTCCGATCTNDRRGRHCCTCAGGTAGTCCAGGAGGT
Veri2_NGS_R9	CAAGCAGAAGACGGCATACGAGATCGGCTATGGTGACTGGAGTTCAGACGTGTGCTCTTCCGATCTCCTCAGGTAGTCCAGGAGGT
Veri2_NGS_R10	CAAGCAGAAGACGGCATACGAGATTCCGCGAAGTGACTGGAGTTCAGACGTGTGCTCTTCCGATCTNCCTCAGGTAGTCCAGGAGGT
Veri2_NGS_R11	CAAGCAGAAGACGGCATACGAGATTCTCGCGCGTGACTGGAGTTCAGACGTGTGCTCTTCCGATCTNDCCTCAGGTAGTCCAGGAGGT
Veri2_NGS_R12	CAAGCAGAAGACGGCATACGAGATAGCGATAGGTGACTGGAGTTCAGACGTGTGCTCTTCCGATCTNDRCCTCAGGTAGTCCAGGAGGT
Veri2_NGS_R13	CAAGCAGAAGACGGCATACGAGATTGGGAATGGTGACTGGAGTTCAGACGTGTGCTCTTCCGATCTNDRRCCTCAGGTAGTCCAGGAGGT
Veri2_NGS_R14	CAAGCAGAAGACGGCATACGAGATATTACAGAGTGACTGGAGTTCAGACGTGTGCTCTTCCGATCTNDRRGCCTCAGGTAGTCCAGGAGGT
