# Supplementary material for: A side-by-side comparison of variant function measurements using deep mutational scanning and base editing
Source: Nucleic Acids Res. 2025 Jul 31;53(14):gkaf738. doi: 10.1093/nar/gkaf738 (PMC12311789; doi:10.1093/nar/gkaf738)
Supplement: gkaf738_Supplemental_Files [file gkaf738_supplemental_files.zip › Supplementary Data 2.xlsx]

## Sheet: SRA Info
bioproject_accession	accession	sample_name	comparison	description
PRJNA1218278	SAMN49096814	D0_DMS_1	Figure 1, Figure 3	Initial BCR-ABL deep mutational scanning library distribution in Ba/F3s
PRJNA1218278	SAMN49096815	D0_DMS_2	Figure 1, Figure 3	Initial BCR-ABL deep mutational scanning library distribution in Ba/F3s
PRJNA1218278	SAMN49096816	D6_DMS_1	Figure 1, Figure 3	BCR-ABL deep mutational scanning library distribution in Ba/F3s after 6 days
PRJNA1218278	SAMN49096817	D6_DMS_2	Figure 1, Figure 3	BCR-ABL deep mutational scanning library distribution in Ba/F3s after 6 days
PRJNA1218278	SAMN49096811	gBCRABL_Control_sgRNA	N/A	BCR-ABL tiling sgRNA library sequence identity
PRJNA1218278	SAMN49096807	HEK_Virus_1	Figure 2, Table 2, Figure 3	Initial BCR-ABL tiling sgRNA library distribution for screen in Ba/F3 BCR-ABL cells
PRJNA1218278	SAMN49096808	HEK_Virus_2	Figure 2, Table 2, Figure 3	Initial BCR-ABL tiling sgRNA library distribution for screen in Ba/F3 BCR-ABL cells
PRJNA1218278	SAMN49096774	D0_ABE_1	Figure 2, Table 2, Figure 3	BCR-ABL tiling sgRNA library distribution in Ba/F3 BCR-ABL ABE cells after 9 days
PRJNA1218278	SAMN49096775	D0_ABE_2	Figure 2, Table 2, Figure 3	BCR-ABL tiling sgRNA library distribution in Ba/F3 BCR-ABL ABE cells after 9 days
PRJNA1218278	SAMN49096776	D0_ABE_3	Figure 2, Table 2, Figure 3	BCR-ABL tiling sgRNA library distribution in Ba/F3 BCR-ABL ABE cells after 9 days
PRJNA1218278	SAMN49096777	D0_CBE_1	Table 2	BCR-ABL tiling sgRNA library distribution in Ba/F3 BCR-ABL CBE cells after 9 days
PRJNA1218278	SAMN49096778	D0_CBE_2	Table 2	BCR-ABL tiling sgRNA library distribution in Ba/F3 BCR-ABL CBE cells after 9 days
PRJNA1218278	SAMN49096779	D0_CBE_3	Table 2	BCR-ABL tiling sgRNA library distribution in Ba/F3 BCR-ABL CBE cells after 9 days
PRJNA1218278	SAMN49096780	D0_n_1	Table 2	BCR-ABL tiling sgRNA library distribution in Ba/F3 BCR-ABL nSpG cells after 9 days
PRJNA1218278	SAMN49096781	D0_n_2	Table 2	BCR-ABL tiling sgRNA library distribution in Ba/F3 BCR-ABL nSpG cells after 9 days
PRJNA1218278	SAMN49096782	D0_n_3	Table 2	BCR-ABL tiling sgRNA library distribution in Ba/F3 BCR-ABL nSpG cells after 9 days
PRJNA1218278	SAMN49096812	ABL_Plasmid_1	Figure 2C, Supplementary Figure S5	Initial BCR-ABL tiling sgRNA library distribution for screen in K562 cells
PRJNA1218278	SAMN49096813	ABL_Plasmid_2	Figure 2C, Supplementary Figure S5	Initial BCR-ABL tiling sgRNA library distribution for screen in K562 cells
PRJNA1218278	SAMN49096809	K562_ABE_1	Figure 2C, Supplementary Figure S5	BCR-ABL tiling sgRNA library distribution for in K562s after 9 days
PRJNA1218278	SAMN49096810	K562_ABE_2	Figure 2C, Supplementary Figure S5	BCR-ABL tiling sgRNA library distribution for in K562s after 9 days
PRJNA1218278	SAMN49079417	Veri_sgRNA	NA	Follow up BCR-ABL sgRNA library distribution sequence identity (Verification Screen)
PRJNA1218278	SAMN49079418	Veri_Target	NA	ABL cDNA sequence
PRJNA1218278	SAMN49079348	Veri_D0_1_1	Figure 4, Supplementary Figure S6	Initial verification sgRNA library and edit distribution in Ba/F3 BCR-ABL ABE cells
PRJNA1218278	SAMN49079349	Veri_D0_1_2	Figure 4, Supplementary Figure S6	Initial verification sgRNA library and edit distribution in Ba/F3 BCR-ABL ABE cells
PRJNA1218278	SAMN49079350	Veri_D0_1_3	Figure 4, Supplementary Figure S6	Initial verification sgRNA library and edit distribution in Ba/F3 BCR-ABL ABE cells
PRJNA1218278	SAMN49079351	Veri_D0_2_1	Figure 4, Supplementary Figure S6	Initial verification sgRNA library and edit distribution in Ba/F3 BCR-ABL ABE cells
PRJNA1218278	SAMN49079352	Veri_D0_2_2	Figure 4, Supplementary Figure S6	Initial verification sgRNA library and edit distribution in Ba/F3 BCR-ABL ABE cells
PRJNA1218278	SAMN49079353	Veri_D0_2_3	Figure 4, Supplementary Figure S6	Initial verification sgRNA library and edit distribution in Ba/F3 BCR-ABL ABE cells
PRJNA1218278	SAMN49079354	Veri_D0_3_1	Figure 4, Supplementary Figure S6	Initial verification sgRNA library and edit distribution in Ba/F3 BCR-ABL ABE cells
PRJNA1218278	SAMN49079355	Veri_D0_3_2	Figure 4, Supplementary Figure S6	Initial verification sgRNA library and edit distribution in Ba/F3 BCR-ABL ABE cells
PRJNA1218278	SAMN49079356	Veri_D0_3_3	Figure 4, Supplementary Figure S6	Initial verification sgRNA library and edit distribution in Ba/F3 BCR-ABL ABE cells
PRJNA1218278	SAMN49079357	Veri_D0_4_1	Figure 4, Supplementary Figure S6	Initial verification sgRNA library and edit distribution in Ba/F3 BCR-ABL ABE cells
PRJNA1218278	SAMN49079358	Veri_D0_4_2	Figure 4, Supplementary Figure S6	Initial verification sgRNA library and edit distribution in Ba/F3 BCR-ABL ABE cells
PRJNA1218278	SAMN49079359	Veri_D0_4_3	Figure 4, Supplementary Figure S6	Initial verification sgRNA library and edit distribution in Ba/F3 BCR-ABL ABE cells
PRJNA1218278	SAMN49079360	Veri_D0_5_1	Figure 4, Supplementary Figure S6	Initial verification sgRNA library and edit distribution in Ba/F3 BCR-ABL ABE cells
PRJNA1218278	SAMN49079361	Veri_D0_5_2	Figure 4, Supplementary Figure S6	Initial verification sgRNA library and edit distribution in Ba/F3 BCR-ABL ABE cells
PRJNA1218278	SAMN49079362	Veri_D0_5_3	Figure 4, Supplementary Figure S6	Initial verification sgRNA library and edit distribution in Ba/F3 BCR-ABL ABE cells
PRJNA1218278	SAMN49079363	Veri_D0_6_1	Figure 4, Supplementary Figure S6	Initial verification sgRNA library and edit distribution in Ba/F3 BCR-ABL ABE cells
PRJNA1218278	SAMN49079364	Veri_D0_6_2	Figure 4, Supplementary Figure S6	Initial verification sgRNA library and edit distribution in Ba/F3 BCR-ABL ABE cells
PRJNA1218278	SAMN49079365	Veri_D0_6_3	Figure 4, Supplementary Figure S6	Initial verification sgRNA library and edit distribution in Ba/F3 BCR-ABL ABE cells
PRJNA1218278	SAMN49079366	Veri_D0_7_1	Figure 4, Supplementary Figure S6	Initial verification sgRNA library and edit distribution in Ba/F3 BCR-ABL ABE cells
PRJNA1218278	SAMN49079367	Veri_D0_7_2	Figure 4, Supplementary Figure S6	Initial verification sgRNA library and edit distribution in Ba/F3 BCR-ABL ABE cells
PRJNA1218278	SAMN49079368	Veri_D0_7_3	Figure 4, Supplementary Figure S6	Initial verification sgRNA library and edit distribution in Ba/F3 BCR-ABL ABE cells
PRJNA1218278	SAMN49079369	Veri_D0_8_1	Figure 4, Supplementary Figure S6	Initial verification sgRNA library and edit distribution in Ba/F3 BCR-ABL ABE cells
PRJNA1218278	SAMN49079370	Veri_D0_8_2	Figure 4, Supplementary Figure S6	Initial verification sgRNA library and edit distribution in Ba/F3 BCR-ABL ABE cells
PRJNA1218278	SAMN49079371	Veri_D0_8_3	Figure 4, Supplementary Figure S6	Initial verification sgRNA library and edit distribution in Ba/F3 BCR-ABL ABE cells
PRJNA1218278	SAMN49079372	Veri_D0_9_1	Figure 4, Supplementary Figure S6	Initial verification sgRNA library and edit distribution in Ba/F3 BCR-ABL ABE cells
PRJNA1218278	SAMN49079373	Veri_D0_9_2	Figure 4, Supplementary Figure S6	Initial verification sgRNA library and edit distribution in Ba/F3 BCR-ABL ABE cells
PRJNA1218278	SAMN49079374	Veri_D0_9_3	Figure 4, Supplementary Figure S6	Initial verification sgRNA library and edit distribution in Ba/F3 BCR-ABL ABE cells
PRJNA1218278	SAMN49079333	Veri_D0_10_1	Figure 4, Supplementary Figure S6	Initial verification sgRNA library and edit distribution in Ba/F3 BCR-ABL ABE cells
PRJNA1218278	SAMN49079334	Veri_D0_10_2	Figure 4, Supplementary Figure S6	Initial verification sgRNA library and edit distribution in Ba/F3 BCR-ABL ABE cells
PRJNA1218278	SAMN49079335	Veri_D0_10_3	Figure 4, Supplementary Figure S6	Initial verification sgRNA library and edit distribution in Ba/F3 BCR-ABL ABE cells
PRJNA1218278	SAMN49079336	Veri_D0_11_1	Figure 4, Supplementary Figure S6	Initial verification sgRNA library and edit distribution in Ba/F3 BCR-ABL ABE cells
PRJNA1218278	SAMN49079337	Veri_D0_11_2	Figure 4, Supplementary Figure S6	Initial verification sgRNA library and edit distribution in Ba/F3 BCR-ABL ABE cells
PRJNA1218278	SAMN49079338	Veri_D0_11_3	Figure 4, Supplementary Figure S6	Initial verification sgRNA library and edit distribution in Ba/F3 BCR-ABL ABE cells
PRJNA1218278	SAMN49079339	Veri_D0_12_1	Figure 4, Supplementary Figure S6	Initial verification sgRNA library and edit distribution in Ba/F3 BCR-ABL ABE cells
PRJNA1218278	SAMN49079340	Veri_D0_12_2	Figure 4, Supplementary Figure S6	Initial verification sgRNA library and edit distribution in Ba/F3 BCR-ABL ABE cells
PRJNA1218278	SAMN49079341	Veri_D0_12_3	Figure 4, Supplementary Figure S6	Initial verification sgRNA library and edit distribution in Ba/F3 BCR-ABL ABE cells
PRJNA1218278	SAMN49079342	Veri_D0_13_1	Figure 4, Supplementary Figure S6	Initial verification sgRNA library and edit distribution in Ba/F3 BCR-ABL ABE cells
PRJNA1218278	SAMN49079343	Veri_D0_13_2	Figure 4, Supplementary Figure S6	Initial verification sgRNA library and edit distribution in Ba/F3 BCR-ABL ABE cells
PRJNA1218278	SAMN49079344	Veri_D0_13_3	Figure 4, Supplementary Figure S6	Initial verification sgRNA library and edit distribution in Ba/F3 BCR-ABL ABE cells
PRJNA1218278	SAMN49079345	Veri_D0_14_1	Figure 4, Supplementary Figure S6	Initial control sgRNA library and edit distribution in Ba/F3 BCR-ABL ABE cells (mROSA26)
PRJNA1218278	SAMN49079346	Veri_D0_14_2	Figure 4, Supplementary Figure S6	Initial control sgRNA library and edit distribution in Ba/F3 BCR-ABL ABE cells (mROSA26)
PRJNA1218278	SAMN49079347	Veri_D0_14_3	Figure 4, Supplementary Figure S6	Initial control sgRNA library and edit distribution in Ba/F3 BCR-ABL ABE cells (mROSA26)
PRJNA1218278	SAMN49079391	Veri_D9_1_2	Figure 4, Supplementary Figure S6	Verification sgRNA library and edit distribution in Ba/F3 BCR-ABL ABE cells after 9 days
PRJNA1218278	SAMN49079392	Veri_D9_1_3	Figure 4, Supplementary Figure S6	Verification sgRNA library and edit distribution in Ba/F3 BCR-ABL ABE cells after 9 days
PRJNA1218278	SAMN49079393	Veri_D9_2_1	Figure 4, Supplementary Figure S6	Verification sgRNA library and edit distribution in Ba/F3 BCR-ABL ABE cells after 9 days
PRJNA1218278	SAMN49079394	Veri_D9_2_2	Figure 4, Supplementary Figure S6	Verification sgRNA library and edit distribution in Ba/F3 BCR-ABL ABE cells after 9 days
PRJNA1218278	SAMN49079395	Veri_D9_2_3	Figure 4, Supplementary Figure S6	Verification sgRNA library and edit distribution in Ba/F3 BCR-ABL ABE cells after 9 days
PRJNA1218278	SAMN49079396	Veri_D9_3_1	Figure 4, Supplementary Figure S6	Verification sgRNA library and edit distribution in Ba/F3 BCR-ABL ABE cells after 9 days
PRJNA1218278	SAMN49079397	Veri_D9_3_2	Figure 4, Supplementary Figure S6	Verification sgRNA library and edit distribution in Ba/F3 BCR-ABL ABE cells after 9 days
PRJNA1218278	SAMN49079398	Veri_D9_3_3	Figure 4, Supplementary Figure S6	Verification sgRNA library and edit distribution in Ba/F3 BCR-ABL ABE cells after 9 days
PRJNA1218278	SAMN49079399	Veri_D9_4_1	Figure 4, Supplementary Figure S6	Verification sgRNA library and edit distribution in Ba/F3 BCR-ABL ABE cells after 9 days
PRJNA1218278	SAMN49079400	Veri_D9_4_2	Figure 4, Supplementary Figure S6	Verification sgRNA library and edit distribution in Ba/F3 BCR-ABL ABE cells after 9 days
PRJNA1218278	SAMN49079401	Veri_D9_4_3	Figure 4, Supplementary Figure S6	Verification sgRNA library and edit distribution in Ba/F3 BCR-ABL ABE cells after 9 days
PRJNA1218278	SAMN49079402	Veri_D9_5_1	Figure 4, Supplementary Figure S6	Verification sgRNA library and edit distribution in Ba/F3 BCR-ABL ABE cells after 9 days
PRJNA1218278	SAMN49079403	Veri_D9_5_2	Figure 4, Supplementary Figure S6	Verification sgRNA library and edit distribution in Ba/F3 BCR-ABL ABE cells after 9 days
PRJNA1218278	SAMN49079404	Veri_D9_5_3	Figure 4, Supplementary Figure S6	Verification sgRNA library and edit distribution in Ba/F3 BCR-ABL ABE cells after 9 days
PRJNA1218278	SAMN49079405	Veri_D9_6_1	Figure 4, Supplementary Figure S6	Verification sgRNA library and edit distribution in Ba/F3 BCR-ABL ABE cells after 9 days
PRJNA1218278	SAMN49079406	Veri_D9_6_2	Figure 4, Supplementary Figure S6	Verification sgRNA library and edit distribution in Ba/F3 BCR-ABL ABE cells after 9 days
PRJNA1218278	SAMN49079407	Veri_D9_6_3	Figure 4, Supplementary Figure S6	Verification sgRNA library and edit distribution in Ba/F3 BCR-ABL ABE cells after 9 days
PRJNA1218278	SAMN49079408	Veri_D9_7_1	Figure 4, Supplementary Figure S6	Verification sgRNA library and edit distribution in Ba/F3 BCR-ABL ABE cells after 9 days
PRJNA1218278	SAMN49079409	Veri_D9_7_2	Figure 4, Supplementary Figure S6	Verification sgRNA library and edit distribution in Ba/F3 BCR-ABL ABE cells after 9 days
PRJNA1218278	SAMN49079410	Veri_D9_7_3	Figure 4, Supplementary Figure S6	Verification sgRNA library and edit distribution in Ba/F3 BCR-ABL ABE cells after 9 days
PRJNA1218278	SAMN49079411	Veri_D9_8_1	Figure 4, Supplementary Figure S6	Verification sgRNA library and edit distribution in Ba/F3 BCR-ABL ABE cells after 9 days
PRJNA1218278	SAMN49079412	Veri_D9_8_2	Figure 4, Supplementary Figure S6	Verification sgRNA library and edit distribution in Ba/F3 BCR-ABL ABE cells after 9 days
PRJNA1218278	SAMN49079413	Veri_D9_8_3	Figure 4, Supplementary Figure S6	Verification sgRNA library and edit distribution in Ba/F3 BCR-ABL ABE cells after 9 days
PRJNA1218278	SAMN49079415	Veri_D9_9_2	Figure 4, Supplementary Figure S6	Verification sgRNA library and edit distribution in Ba/F3 BCR-ABL ABE cells after 9 days
PRJNA1218278	SAMN49079416	Veri_D9_9_3	Figure 4, Supplementary Figure S6	Verification sgRNA library and edit distribution in Ba/F3 BCR-ABL ABE cells after 9 days
PRJNA1218278	SAMN49079375	Veri_D9_10_1	Figure 4, Supplementary Figure S6	Verification sgRNA library and edit distribution in Ba/F3 BCR-ABL ABE cells after 9 days
PRJNA1218278	SAMN49079376	Veri_D9_10_2	Figure 4, Supplementary Figure S6	Verification sgRNA library and edit distribution in Ba/F3 BCR-ABL ABE cells after 9 days
PRJNA1218278	SAMN49079377	Veri_D9_10_3	Figure 4, Supplementary Figure S6	Verification sgRNA library and edit distribution in Ba/F3 BCR-ABL ABE cells after 9 days
PRJNA1218278	SAMN49079378	Veri_D9_11_1	Figure 4, Supplementary Figure S6	Verification sgRNA library and edit distribution in Ba/F3 BCR-ABL ABE cells after 9 days
PRJNA1218278	SAMN49079379	Veri_D9_11_2	Figure 4, Supplementary Figure S6	Verification sgRNA library and edit distribution in Ba/F3 BCR-ABL ABE cells after 9 days
PRJNA1218278	SAMN49079380	Veri_D9_11_3	Figure 4, Supplementary Figure S6	Verification sgRNA library and edit distribution in Ba/F3 BCR-ABL ABE cells after 9 days
PRJNA1218278	SAMN49079381	Veri_D9_12_1	Figure 4, Supplementary Figure S6	Verification sgRNA library and edit distribution in Ba/F3 BCR-ABL ABE cells after 9 days
PRJNA1218278	SAMN49079382	Veri_D9_12_2	Figure 4, Supplementary Figure S6	Verification sgRNA library and edit distribution in Ba/F3 BCR-ABL ABE cells after 9 days
PRJNA1218278	SAMN49079383	Veri_D9_12_3	Figure 4, Supplementary Figure S6	Verification sgRNA library and edit distribution in Ba/F3 BCR-ABL ABE cells after 9 days
PRJNA1218278	SAMN49079384	Veri_D9_13_1	Figure 4, Supplementary Figure S6	Verification sgRNA library and edit distribution in Ba/F3 BCR-ABL ABE cells after 9 days
PRJNA1218278	SAMN49079385	Veri_D9_13_2	Figure 4, Supplementary Figure S6	Verification sgRNA library and edit distribution in Ba/F3 BCR-ABL ABE cells after 9 days
PRJNA1218278	SAMN49079386	Veri_D9_13_3	Figure 4, Supplementary Figure S6	Verification sgRNA library and edit distribution in Ba/F3 BCR-ABL ABE cells after 9 days
PRJNA1218278	SAMN49079387	Veri_D9_14_1	Figure 4, Supplementary Figure S6	Control sgRNA library and edit distribution in Ba/F3 BCR-ABL ABE cells after 9 days (mROSA26)
PRJNA1218278	SAMN49079388	Veri_D9_14_2	Figure 4, Supplementary Figure S6	Control sgRNA library and edit distribution in Ba/F3 BCR-ABL ABE cells after 9 days (mROSA26)
PRJNA1218278	SAMN49079389	Veri_D9_14_3	Figure 4, Supplementary Figure S6	Control sgRNA library and edit distribution in Ba/F3 BCR-ABL ABE cells after 9 days (mROSA26)
PRJNA1218278	SAMN49096818	Imat_D6_DMS_1	Supplementary Figure S7	BCR-ABL deep mutational scanning library distribution in Ba/F3s after 6 days of imatinib treatment
PRJNA1218278	SAMN49096819	Imat_D6_DMS_2	Supplementary Figure S7	BCR-ABL deep mutational scanning library distribution in Ba/F3s after 6 days of imatinib treatment
PRJNA1218278	SAMN49096801	Imat_D6_ABE_1	Supplementary Figure S7	BCR-ABL sgRNA library distribution for screen in Ba/F3 BCR-ABL ABE cells after 6 days of imatinib treatment
PRJNA1218278	SAMN49096802	Imat_D6_ABE_2	Supplementary Figure S7	BCR-ABL sgRNA library distribution for screen in Ba/F3 BCR-ABL ABE cells after 6 days of imatinib treatment
PRJNA1218278	SAMN49096803	Imat_D6_ABE_3	Supplementary Figure S7	BCR-ABL sgRNA library distribution for screen in Ba/F3 BCR-ABL ABE cells after 6 days of imatinib treatment

## Sheet: DMS Screen
ref_aa	protein_start	alt_aa	consequence_terms	ref_codon	alt_codon	ct_screen1_before	ct_screen1_after	ct_screen2_before	ct_screen2_after
A	269	P	missense_variant	GCC	CCT	12	8	51	13
A	269	G	missense_variant	GCC	GGT	12	1	61	0
A	269	Y	missense_variant	GCC	TAC	8	3	35	2
A	269	W	missense_variant	GCC	TGG	2	0	32	0
A	269	F	missense_variant	GCC	TTC	6	0	48	0
A	269	V	missense_variant	GCC	GTG	10	0	16	0
A	269	L	missense_variant	GCC	CTG	12	0	61	0
A	269	I	missense_variant	GCC	ATC	5	0	39	0
A	269	T	missense_variant	GCC	ACC	10	3	63	1
A	269	S	missense_variant	GCC	AGC	2	0	18	0
A	269	Q	missense_variant	GCC	CAG	9	0	71	0
A	269	N	missense_variant	GCC	AAC	5	0	21	1
A	269	M	missense_variant	GCC	ATG	6	0	28	0
A	269	C	missense_variant	GCC	TGC	5	0	38	1
A	269	E	missense_variant	GCC	GAG	9	0	41	1
A	269	D	missense_variant	GCC	GAT	12	4	50	0
A	269	R	missense_variant	GCC	AGA	9	0	46	0
A	269	K	missense_variant	GCC	AAG	4	0	18	0
A	269	H	missense_variant	GCC	CAC	4	0	25	0
A	287	P	missense_variant	GCT	CCT	9	1	29	0
A	287	G	missense_variant	GCT	GGT	5	82	23	125
A	287	Y	missense_variant	GCT	TAC	9	0	35	0
A	287	W	missense_variant	GCT	TGG	1	0	23	0
A	287	F	missense_variant	GCT	TTC	6	2	38	2
A	287	V	missense_variant	GCT	GTG	4	0	54	0
A	287	L	missense_variant	GCT	CTG	10	0	32	0
A	287	I	missense_variant	GCT	ATC	4	18	25	44
A	287	T	missense_variant	GCT	ACC	6	0	24	0
A	287	S	missense_variant	GCT	AGC	6	10	31	15
A	287	Q	missense_variant	GCT	CAG	2	19	28	26
A	287	N	missense_variant	GCT	AAC	3	10	29	12
A	287	M	missense_variant	GCT	ATG	1	34	10	58
A	287	C	missense_variant	GCT	TGC	4	1	52	2
A	287	E	missense_variant	GCT	GAG	2	0	36	0
A	287	D	missense_variant	GCT	GAT	1	0	27	1
A	287	R	missense_variant	GCT	AGA	1	2	11	6
A	287	K	missense_variant	GCT	AAG	9	0	79	1
A	287	H	missense_variant	GCT	CAC	1	0	22	0
A	288	P	missense_variant	GCA	CCT	12	0	42	0
A	288	G	missense_variant	GCA	GGT	5	61	29	82
A	288	Y	missense_variant	GCA	TAC	1	18	12	17
A	288	W	missense_variant	GCA	TGG	6	34	21	46
A	288	F	missense_variant	GCA	TTC	7	27	38	41
A	288	V	missense_variant	GCA	GTG	2	5	27	2
A	288	L	missense_variant	GCA	CTG	9	4	39	10
A	288	I	missense_variant	GCA	ATC	7	0	42	1
A	288	T	missense_variant	GCA	ACC	5	29	24	51
A	288	S	missense_variant	GCA	AGC	2	46	16	59
A	288	Q	missense_variant	GCA	CAG	7	117	18	162
A	288	N	missense_variant	GCA	AAC	7	91	18	103
A	288	M	missense_variant	GCA	ATG	0	0	15	24
A	288	C	missense_variant	GCA	TGC	8	55	26	86
A	288	E	missense_variant	GCA	GAG	4	83	14	111
A	288	D	missense_variant	GCA	GAT	0	0	16	54
A	288	R	missense_variant	GCA	AGA	9	57	49	91
A	288	K	missense_variant	GCA	AAG	1	29	15	39
A	288	H	missense_variant	GCA	CAC	4	67	31	95
C	305	P	missense_variant	TGC	CCT	3	0	23	0
C	305	G	missense_variant	TGC	GGT	4	3	13	7
C	305	Y	missense_variant	TGC	TAC	4	0	37	0
C	305	W	missense_variant	TGC	TGG	2	0	12	0
C	305	F	missense_variant	TGC	TTC	2	0	16	0
C	305	V	missense_variant	TGC	GTG	1	20	22	44
C	305	L	missense_variant	TGC	CTG	1	5	12	21
C	305	I	missense_variant	TGC	ATC	3	52	21	86
C	305	A	missense_variant	TGC	GCT	0	0	4	0
C	305	T	missense_variant	TGC	ACC	0	0	14	0
C	305	S	missense_variant	TGC	AGC	1	0	11	0
C	305	Q	missense_variant	TGC	CAG	0	0	4	0
C	305	N	missense_variant	TGC	AAC	0	0	11	0
C	305	M	missense_variant	TGC	ATG	2	30	12	39
C	305	E	missense_variant	TGC	GAG	2	0	18	0
C	305	D	missense_variant	TGC	GAT	1	0	32	0
C	305	R	missense_variant	TGC	AGA	1	0	12	1
C	305	K	missense_variant	TGC	AAG	2	0	20	0
C	305	H	missense_variant	TGC	CAC	4	0	11	0
D	241	N	missense_variant	GAC	AAC	1	2	12	1
D	276	P	missense_variant	GAC	CCT	9	29	29	49
D	276	G	missense_variant	GAC	GGT	1	30	8	22
D	276	Y	missense_variant	GAC	TAC	4	3	12	12
D	276	W	missense_variant	GAC	TGG	0	0	1	2
D	276	W	missense_variant	GAC	TGG	7	4	27	9
D	276	F	missense_variant	GAC	TTC	6	0	30	1
D	276	V	missense_variant	GAC	GTG	3	0	8	0
D	276	L	missense_variant	GAC	CTG	6	0	15	0
D	276	I	missense_variant	GAC	ATC	0	0	10	0
D	276	A	missense_variant	GAC	GCT	1	29	12	21
D	276	T	missense_variant	GAC	ACC	2	12	8	8
D	276	S	missense_variant	GAC	AGC	1	10	3	28
D	276	Q	missense_variant	GAC	CAG	1	32	8	27
D	276	N	missense_variant	GAC	AAC	11	54	41	81
D	276	M	missense_variant	GAC	ATG	4	10	15	10
D	276	C	missense_variant	GAC	TGC	2	0	16	0
D	276	E	missense_variant	GAC	GAG	5	41	14	56
D	276	R	missense_variant	GAC	AGA	3	48	13	58
D	276	K	missense_variant	GAC	AAG	3	47	9	55
D	276	H	missense_variant	GAC	CAC	3	85	21	106
D	391	Y	missense_variant	GAC	TAC	1	0	0	0
E	255	P	missense_variant	GAG	CCT	0	0	5	0
E	255	G	missense_variant	GAG	GGT	9	0	86	10
E	255	Y	missense_variant	GAG	TAC	24	208	246	313
E	255	W	missense_variant	GAG	TGG	16	93	209	104
E	255	F	missense_variant	GAG	TTC	5	24	36	51
E	255	V	missense_variant	GAG	GTG	3	29	128	61
E	255	L	missense_variant	GAG	CTG	15	133	226	241
E	255	I	missense_variant	GAG	ATC	4	15	73	33
E	255	A	missense_variant	GAG	GCT	0	0	12	8
E	255	T	missense_variant	GAG	ACC	19	115	254	197
E	255	S	missense_variant	GAG	AGC	5	7	28	12
E	255	Q	missense_variant	GAG	CAG	4	56	40	80
E	255	N	missense_variant	GAG	AAC	7	65	45	89
E	255	M	missense_variant	GAG	ATG	3	36	48	65
E	255	C	missense_variant	GAG	TGC	2	20	85	68
E	255	D	missense_variant	GAG	GAT	8	77	50	120
E	255	R	missense_variant	GAG	AGA	2	25	13	39
E	255	K	missense_variant	GAG	AAG	10	49	148	75
E	255	H	missense_variant	GAG	CAC	6	74	58	96
E	258	P	missense_variant	GAG	CCT	3	0	28	0
E	258	G	missense_variant	GAG	GGT	0	0	1	0
E	258	Y	missense_variant	GAG	TAC	0	0	3	15
E	258	W	missense_variant	GAG	TGG	10	47	29	77
E	258	F	missense_variant	GAG	TTC	1	6	5	11
E	258	V	missense_variant	GAG	GTG	1	22	12	29
E	258	L	missense_variant	GAG	CTG	3	13	0	0
E	258	I	missense_variant	GAG	ATC	0	0	4	0
E	258	A	missense_variant	GAG	GCT	8	46	30	88
E	258	T	missense_variant	GAG	ACC	2	2	0	0
E	258	S	missense_variant	GAG	AGC	3	3	3	11
E	258	Q	missense_variant	GAG	CAG	2	63	19	61
E	258	N	missense_variant	GAG	AAC	6	21	15	43
E	258	M	missense_variant	GAG	ATG	6	55	30	72
E	258	C	missense_variant	GAG	TGC	11	51	25	128
E	258	D	missense_variant	GAG	GAT	1	0	5	1
E	258	R	missense_variant	GAG	AGA	7	9	19	31
E	258	K	missense_variant	GAG	AAG	1	22	7	12
E	275	P	missense_variant	GAG	CCT	1	6	0	0
E	275	G	missense_variant	GAG	GGT	9	21	30	33
E	275	Y	missense_variant	GAG	TAC	2	57	19	55
E	275	W	missense_variant	GAG	TGG	0	0	10	20
E	275	F	missense_variant	GAG	TTC	4	10	13	29
E	275	V	missense_variant	GAG	GTG	5	30	16	60
E	275	L	missense_variant	GAG	CTG	3	16	10	24
E	275	I	missense_variant	GAG	ATC	2	0	6	2
E	275	A	missense_variant	GAG	GCT	2	71	11	94
E	275	T	missense_variant	GAG	ACC	7	25	11	24
E	275	S	missense_variant	GAG	AGC	3	6	13	15
E	275	Q	missense_variant	GAG	CAG	9	117	20	163
E	275	N	missense_variant	GAG	AAC	0	0	14	30
E	275	C	missense_variant	GAG	TGC	2	4	9	5
E	275	D	missense_variant	GAG	GAT	6	38	21	49
E	275	R	missense_variant	GAG	AGA	3	21	12	32
E	275	K	missense_variant	GAG	AAG	4	71	27	64
E	275	H	missense_variant	GAG	CAC	3	30	11	71
E	279	P	missense_variant	GAG	CCT	6	64	7	80
E	279	G	missense_variant	GAG	GGT	5	76	38	125
E	279	Y	missense_variant	GAG	TAC	1	35	18	76
E	279	W	missense_variant	GAG	TGG	2	8	14	13
E	279	F	missense_variant	GAG	TTC	3	50	16	102
E	279	V	missense_variant	GAG	GTG	3	66	22	114
E	279	L	missense_variant	GAG	CTG	1	3	2	2
E	279	I	missense_variant	GAG	ATC	9	41	27	56
E	279	A	missense_variant	GAG	GCT	1	27	5	41
E	279	T	missense_variant	GAG	ACC	0	0	9	43
E	279	S	missense_variant	GAG	AGC	0	0	1	3
E	279	Q	missense_variant	GAG	CAG	3	39	14	50
E	279	N	missense_variant	GAG	AAC	3	43	20	61
E	279	M	missense_variant	GAG	ATG	1	42	10	57
E	279	C	missense_variant	GAG	TGC	3	54	14	85
E	279	D	missense_variant	GAG	GAT	8	65	20	68
E	279	R	missense_variant	GAG	AGA	3	20	7	18
E	279	K	missense_variant	GAG	AAG	5	71	48	97
E	279	H	missense_variant	GAG	CAC	6	63	36	119
E	281	P	missense_variant	GAA	CCT	0	0	2	0
E	281	G	missense_variant	GAA	GGT	3	124	11	148
E	281	Y	missense_variant	GAA	TAC	0	0	12	69
E	281	F	missense_variant	GAA	TTC	0	0	2	3
E	281	V	missense_variant	GAA	GTG	1	23	14	29
E	281	L	missense_variant	GAA	CTG	2	4	0	0
E	281	A	missense_variant	GAA	GCT	5	63	21	99
E	281	Q	missense_variant	GAA	CAG	3	39	3	45
E	281	N	missense_variant	GAA	AAC	7	61	24	120
E	281	C	missense_variant	GAA	TGC	1	0	0	0
E	281	D	missense_variant	GAA	GAT	6	74	13	114
E	281	R	missense_variant	GAA	AGA	0	0	5	27
E	281	K	missense_variant	GAA	AAG	18	40	16	88
E	281	H	missense_variant	GAA	CAC	0	0	8	24
E	282	P	missense_variant	GAG	CCT	1	5	8	6
E	282	G	missense_variant	GAG	GGT	6	19	22	24
E	282	Y	missense_variant	GAG	TAC	1	29	22	48
E	282	W	missense_variant	GAG	TGG	8	20	38	17
E	282	F	missense_variant	GAG	TTC	3	3	17	7
E	282	V	missense_variant	GAG	GTG	7	0	36	0
E	282	L	missense_variant	GAG	CTG	6	0	27	1
E	282	I	missense_variant	GAG	ATC	7	0	60	1
E	282	A	missense_variant	GAG	GCT	7	31	47	59
E	282	T	missense_variant	GAG	ACC	4	3	27	1
E	282	S	missense_variant	GAG	AGC	3	10	41	16
E	282	Q	missense_variant	GAG	CAG	18	114	44	182
E	282	N	missense_variant	GAG	AAC	2	28	21	36
E	282	M	missense_variant	GAG	ATG	1	2	20	9
E	282	C	missense_variant	GAG	TGC	2	44	20	41
E	282	D	missense_variant	GAG	GAT	1	52	20	73
E	282	R	missense_variant	GAG	AGA	10	1	19	5
E	282	K	missense_variant	GAG	AAG	19	6	192	5
E	282	H	missense_variant	GAG	CAC	4	3	27	1
E	286	P	missense_variant	GAA	CCT	6	0	30	0
E	286	G	missense_variant	GAA	GGT	6	0	59	0
E	286	Y	missense_variant	GAA	TAC	5	0	32	0
E	286	W	missense_variant	GAA	TGG	0	0	2	0
E	286	W	missense_variant	GAA	TGG	3	0	40	0
E	286	F	missense_variant	GAA	TTC	2	0	44	0
E	286	V	missense_variant	GAA	GTG	12	0	47	0
E	286	L	missense_variant	GAA	CTG	7	9	35	20
E	286	I	missense_variant	GAA	ATC	0	0	22	0
E	286	A	missense_variant	GAA	GCT	5	0	23	0
E	286	T	missense_variant	GAA	ACC	1	5	40	6
E	286	T	missense_variant	GAA	ACC	0	0	3	0
E	286	S	missense_variant	GAA	AGC	3	0	29	0
E	286	Q	missense_variant	GAA	CAG	4	0	31	0
E	286	N	missense_variant	GAA	AAC	10	0	30	0
E	286	M	missense_variant	GAA	ATG	4	0	52	0
E	286	C	missense_variant	GAA	TGC	3	0	36	0
E	286	D	missense_variant	GAA	GAT	3	6	21	9
E	286	R	missense_variant	GAA	AGA	6	1	40	0
E	286	K	missense_variant	GAA	AAG	2	1	26	0
E	286	H	missense_variant	GAA	CAC	2	0	14	0
E	292	P	missense_variant	GAG	CCT	4	0	20	0
E	292	G	missense_variant	GAG	GGT	5	35	26	58
E	292	Y	missense_variant	GAG	TAC	7	99	16	87
E	292	W	missense_variant	GAG	TGG	7	24	23	27
E	292	F	missense_variant	GAG	TTC	0	0	15	31
E	292	V	missense_variant	GAG	GTG	4	90	24	139
E	292	L	missense_variant	GAG	CTG	0	0	13	35
E	292	I	missense_variant	GAG	ATC	1	18	6	33
E	292	A	missense_variant	GAG	GCT	2	31	11	49
E	292	T	missense_variant	GAG	ACC	1	16	8	37
E	292	S	missense_variant	GAG	AGC	2	44	15	58
E	292	Q	missense_variant	GAG	CAG	3	65	18	63
E	292	N	missense_variant	GAG	AAC	1	56	13	80
E	292	M	missense_variant	GAG	ATG	1	40	1	36
E	292	C	missense_variant	GAG	TGC	3	95	16	124
E	292	D	missense_variant	GAG	GAT	4	11	12	20
E	292	R	missense_variant	GAG	AGA	5	37	19	57
E	292	K	missense_variant	GAG	AAG	2	30	19	30
E	292	H	missense_variant	GAG	CAC	0	0	17	51
E	308	P	missense_variant	GAG	CCT	0	0	16	0
E	308	W	missense_variant	GAG	TGG	1	0	16	0
E	308	F	missense_variant	GAG	TTC	1	0	19	0
E	308	V	missense_variant	GAG	GTG	2	6	21	11
E	308	L	missense_variant	GAG	CTG	3	0	31	0
E	308	I	missense_variant	GAG	ATC	0	0	5	0
E	308	T	missense_variant	GAG	ACC	1	3	13	7
E	308	Q	missense_variant	GAG	CAG	1	30	8	28
E	308	N	missense_variant	GAG	AAC	3	26	7	30
E	308	M	missense_variant	GAG	ATG	0	0	9	1
E	308	C	missense_variant	GAG	TGC	0	0	6	4
E	308	D	missense_variant	GAG	GAT	1	30	14	57
E	308	K	missense_variant	GAG	AAG	2	0	13	1
E	316	P	missense_variant	GAG	CCT	1	0	19	7
E	316	G	missense_variant	GAG	GGT	5	0	48	0
E	316	Y	missense_variant	GAG	TAC	4	0	18	0
E	316	W	missense_variant	GAG	TGG	5	8	52	8
E	316	F	missense_variant	GAG	TTC	7	0	47	0
E	316	V	missense_variant	GAG	GTG	1	0	3	0
E	316	L	missense_variant	GAG	CTG	4	0	37	0
E	316	I	missense_variant	GAG	ATC	8	0	51	0
E	316	A	missense_variant	GAG	GCT	0	0	1	0
E	316	T	missense_variant	GAG	ACC	1	0	39	0
E	316	S	missense_variant	GAG	AGC	2	0	15	0
E	316	Q	missense_variant	GAG	CAG	12	17	54	16
E	316	N	missense_variant	GAG	AAC	3	0	22	0
E	316	M	missense_variant	GAG	ATG	10	0	72	0
E	316	C	missense_variant	GAG	TGC	7	1	37	8
E	316	D	missense_variant	GAG	GAT	2	0	16	0
E	316	R	missense_variant	GAG	AGA	2	0	36	0
E	316	K	missense_variant	GAG	AAG	7	7	39	10
E	316	H	missense_variant	GAG	CAC	0	0	17	0
F	283	P	missense_variant	TTC	CCT	3	0	13	0
F	283	G	missense_variant	TTC	GGT	7	0	45	0
F	283	Y	missense_variant	TTC	TAC	9	0	32	2
F	283	W	missense_variant	TTC	TGG	3	0	50	0
F	283	V	missense_variant	TTC	GTG	9	12	46	30
F	283	L	missense_variant	TTC	CTG	3	18	16	43
F	283	I	missense_variant	TTC	ATC	5	30	17	58
F	283	A	missense_variant	TTC	GCT	2	0	20	0
F	283	T	missense_variant	TTC	ACC	7	0	38	0
F	283	S	missense_variant	TTC	AGC	7	0	15	4
F	283	Q	missense_variant	TTC	CAG	1	0	26	0
F	283	N	missense_variant	TTC	AAC	3	0	7	0
F	283	M	missense_variant	TTC	ATG	8	8	28	43
F	283	C	missense_variant	TTC	TGC	2	0	20	0
F	283	E	missense_variant	TTC	GAG	4	2	24	0
F	283	D	missense_variant	TTC	GAT	5	0	27	0
F	283	R	missense_variant	TTC	AGA	3	0	38	0
F	283	K	missense_variant	TTC	AAG	6	0	45	0
F	283	H	missense_variant	TTC	CAC	2	0	32	0
F	311	P	missense_variant	TTC	CCT	0	0	11	10
F	311	Y	missense_variant	TTC	TAC	2	35	10	61
F	311	W	missense_variant	TTC	TGG	0	0	3	0
F	311	V	missense_variant	TTC	GTG	7	72	40	95
F	311	L	missense_variant	TTC	CTG	0	0	17	19
F	311	I	missense_variant	TTC	ATC	12	104	58	158
F	311	A	missense_variant	TTC	GCT	2	1	9	1
F	311	T	missense_variant	TTC	ACC	10	0	36	0
F	311	S	missense_variant	TTC	AGC	2	0	14	1
F	311	Q	missense_variant	TTC	CAG	1	16	11	27
F	311	N	missense_variant	TTC	AAC	1	0	10	0
F	311	M	missense_variant	TTC	ATG	1	4	1	12
F	311	C	missense_variant	TTC	TGC	0	0	7	0
F	311	E	missense_variant	TTC	GAG	4	0	50	1
F	311	D	missense_variant	TTC	GAT	6	0	26	0
F	311	R	missense_variant	TTC	AGA	9	0	46	0
F	311	K	missense_variant	TTC	AAG	3	0	42	0
F	311	H	missense_variant	TTC	CAC	4	34	10	45
F	317	P	missense_variant	TTC	CCT	4	0	20	0
F	317	G	missense_variant	TTC	GGT	5	1	45	0
F	317	Y	missense_variant	TTC	TAC	6	49	20	101
F	317	W	missense_variant	TTC	TGG	5	2	27	9
F	317	V	missense_variant	TTC	GTG	3	28	33	33
F	317	L	missense_variant	TTC	CTG	3	24	8	17
F	317	I	missense_variant	TTC	ATC	4	118	18	172
F	317	A	missense_variant	TTC	GCT	1	15	15	18
F	317	T	missense_variant	TTC	ACC	9	26	65	35
F	317	S	missense_variant	TTC	AGC	6	0	35	1
F	317	Q	missense_variant	TTC	CAG	3	0	3	2
F	317	N	missense_variant	TTC	AAC	3	7	13	4
F	317	M	missense_variant	TTC	ATG	0	0	8	13
F	317	C	missense_variant	TTC	TGC	6	89	36	143
F	317	E	missense_variant	TTC	GAG	1	0	16	0
F	317	D	missense_variant	TTC	GAT	5	0	14	0
F	317	R	missense_variant	TTC	AGA	5	52	23	62
F	317	K	missense_variant	TTC	AAG	1	15	6	28
F	317	H	missense_variant	TTC	CAC	1	15	1	36
G	249	P	missense_variant	GGC	CCT	1	1	18	0
G	249	Y	missense_variant	GGC	TAC	1	0	4	0
G	249	W	missense_variant	GGC	TGG	1	0	12	0
G	249	F	missense_variant	GGC	TTC	0	0	5	0
G	249	V	missense_variant	GGC	GTG	1	0	4	0
G	249	L	missense_variant	GGC	CTG	3	2	22	6
G	249	I	missense_variant	GGC	ATC	2	3	14	2
G	249	A	missense_variant	GGC	GCT	2	45	15	75
G	249	T	missense_variant	GGC	ACC	4	6	18	7
G	249	S	missense_variant	GGC	AGC	1	1	17	5
G	249	Q	missense_variant	GGC	CAG	11	8	47	11
G	249	N	missense_variant	GGC	AAC	2	37	14	60
G	249	M	missense_variant	GGC	ATG	1	0	20	0
G	249	C	missense_variant	GGC	TGC	10	6	66	9
G	249	E	missense_variant	GGC	GAG	7	0	39	0
G	249	D	missense_variant	GGC	GAT	1	11	4	26
G	249	R	missense_variant	GGC	AGA	2	0	16	0
G	249	K	missense_variant	GGC	AAG	0	0	20	0
G	249	H	missense_variant	GGC	CAC	10	0	56	2
G	250	P	missense_variant	GGG	CCT	0	0	6	0
G	250	Y	missense_variant	GGG	TAC	0	0	23	30
G	250	W	missense_variant	GGG	TGG	3	63	6	69
G	250	F	missense_variant	GGG	TTC	5	57	10	85
G	250	V	missense_variant	GGG	GTG	12	122	136	201
G	250	I	missense_variant	GGG	ATC	3	18	36	55
G	250	A	missense_variant	GGG	GCT	5	61	53	100
G	250	T	missense_variant	GGG	ACC	2	20	22	43
G	250	S	missense_variant	GGG	AGC	3	20	21	62
G	250	Q	missense_variant	GGG	CAG	1	25	29	31
G	250	N	missense_variant	GGG	AAC	3	33	14	70
G	250	M	missense_variant	GGG	ATG	1	1	1	2
G	250	C	missense_variant	GGG	TGC	3	56	61	64
G	250	E	missense_variant	GGG	GAG	7	49	128	73
G	250	D	missense_variant	GGG	GAT	4	15	11	28
G	250	R	missense_variant	GGG	AGA	4	14	15	19
G	250	K	missense_variant	GGG	AAG	2	61	27	67
G	250	H	missense_variant	GGG	CAC	1	29	16	37
G	251	P	missense_variant	GGC	CCT	1	0	0	0
G	251	Y	missense_variant	GGC	TAC	7	0	44	0
G	251	W	missense_variant	GGC	TGG	2	0	16	0
G	251	F	missense_variant	GGC	TTC	14	8	68	10
G	251	V	missense_variant	GGC	GTG	0	0	10	0
G	251	L	missense_variant	GGC	CTG	3	0	23	0
G	251	I	missense_variant	GGC	ATC	12	0	65	0
G	251	A	missense_variant	GGC	GCT	1	0	17	0
G	251	T	missense_variant	GGC	ACC	1	0	14	0
G	251	S	missense_variant	GGC	AGC	4	0	51	6
G	251	Q	missense_variant	GGC	CAG	6	0	7	0
G	251	N	missense_variant	GGC	AAC	4	0	15	3
G	251	M	missense_variant	GGC	ATG	0	0	18	0
G	251	C	missense_variant	GGC	TGC	4	0	12	0
G	251	E	missense_variant	GGC	GAG	4	0	21	0
G	251	D	missense_variant	GGC	GAT	2	0	17	0
G	251	R	missense_variant	GGC	AGA	1	0	19	0
G	251	K	missense_variant	GGC	AAG	1	0	4	0
G	251	H	missense_variant	GGC	CAC	2	0	22	0
G	254	P	missense_variant	GGG	CCT	5	0	34	0
G	254	Y	missense_variant	GGG	TAC	7	0	33	0
G	254	W	missense_variant	GGG	TGG	3	0	21	0
G	254	F	missense_variant	GGG	TTC	2	0	12	0
G	254	V	missense_variant	GGG	GTG	4	0	31	0
G	254	L	missense_variant	GGG	CTG	7	0	32	1
G	254	I	missense_variant	GGG	ATC	4	0	45	0
G	254	A	missense_variant	GGG	GCT	2	0	12	0
G	254	T	missense_variant	GGG	ACC	0	0	6	0
G	254	S	missense_variant	GGG	AGC	4	1	26	0
G	254	Q	missense_variant	GGG	CAG	1	0	7	0
G	254	N	missense_variant	GGG	AAC	4	0	17	4
G	254	M	missense_variant	GGG	ATG	4	0	19	0
G	254	C	missense_variant	GGG	TGC	4	0	7	0
G	254	E	missense_variant	GGG	GAG	7	0	26	4
G	254	D	missense_variant	GGG	GAT	3	0	30	0
G	254	R	missense_variant	GGG	AGA	0	0	12	0
G	254	K	missense_variant	GGG	AAG	3	0	11	0
G	254	H	missense_variant	GGG	CAC	3	0	13	0
G	259	P	missense_variant	GGC	CCT	3	0	37	0
G	259	Y	missense_variant	GGC	TAC	4	0	34	0
G	259	W	missense_variant	GGC	TGG	8	0	42	3
G	259	F	missense_variant	GGC	TTC	14	0	28	0
G	259	V	missense_variant	GGC	GTG	10	1	29	0
G	259	L	missense_variant	GGC	CTG	10	0	48	0
G	259	I	missense_variant	GGC	ATC	10	0	43	0
G	259	A	missense_variant	GGC	GCT	1	0	2	0
G	259	T	missense_variant	GGC	ACC	1	0	17	0
G	259	S	missense_variant	GGC	AGC	10	2	47	0
G	259	Q	missense_variant	GGC	CAG	5	0	20	0
G	259	N	missense_variant	GGC	AAC	18	0	91	0
G	259	M	missense_variant	GGC	ATG	10	0	39	0
G	259	C	missense_variant	GGC	TGC	0	0	13	0
G	259	E	missense_variant	GGC	GAG	5	0	11	0
G	259	D	missense_variant	GGC	GAT	5	0	16	0
G	259	R	missense_variant	GGC	AGA	8	0	25	2
G	259	K	missense_variant	GGC	AAG	5	0	21	1
G	303	P	missense_variant	GGG	CCT	2	0	11	0
G	303	Y	missense_variant	GGG	TAC	0	0	8	0
G	303	W	missense_variant	GGG	TGG	1	0	5	0
G	303	F	missense_variant	GGG	TTC	0	0	5	9
G	303	L	missense_variant	GGG	CTG	0	0	9	0
G	303	I	missense_variant	GGG	ATC	1	0	20	0
G	303	A	missense_variant	GGG	GCT	1	0	0	0
G	303	T	missense_variant	GGG	ACC	0	0	6	0
G	303	Q	missense_variant	GGG	CAG	0	0	8	0
G	303	M	missense_variant	GGG	ATG	0	0	5	0
G	303	C	missense_variant	GGG	TGC	0	0	18	1
G	303	E	missense_variant	GGG	GAG	0	0	6	0
G	303	D	missense_variant	GGG	GAT	0	0	2	0
G	303	R	missense_variant	GGG	AGA	0	0	3	0
G	303	H	missense_variant	GGG	CAC	0	0	12	0
G	321	Y	missense_variant	GGG	TAC	0	0	1	0
G	321	W	missense_variant	GGG	TGG	7	0	36	1
G	321	V	missense_variant	GGG	GTG	2	0	43	0
G	321	L	missense_variant	GGG	CTG	0	0	16	0
G	321	A	missense_variant	GGG	GCT	1	0	3	0
G	321	S	missense_variant	GGG	AGC	0	0	4	0
G	321	Q	missense_variant	GGG	CAG	8	0	23	0
G	321	N	missense_variant	GGG	AAC	1	0	3	0
G	321	M	missense_variant	GGG	ATG	1	0	14	0
G	321	C	missense_variant	GGG	TGC	2	0	5	1
G	321	E	missense_variant	GGG	GAG	10	2	55	1
G	321	D	missense_variant	GGG	GAT	1	6	20	5
G	321	R	missense_variant	GGG	AGA	2	0	13	0
G	321	K	missense_variant	GGG	AAG	0	0	2	0
H	246	P	missense_variant	CAC	CCT	2	0	15	1
H	246	G	missense_variant	CAC	GGT	4	24	5	57
H	246	Y	missense_variant	CAC	TAC	10	66	28	118
H	246	W	missense_variant	CAC	TGG	13	125	36	213
H	246	F	missense_variant	CAC	TTC	10	64	54	97
H	246	V	missense_variant	CAC	GTG	1	2	30	7
H	246	L	missense_variant	CAC	CTG	3	71	29	92
H	246	I	missense_variant	CAC	ATC	2	0	16	1
H	246	A	missense_variant	CAC	GCT	2	17	3	42
H	246	T	missense_variant	CAC	ACC	3	33	29	84
H	246	S	missense_variant	CAC	AGC	0	0	4	3
H	246	Q	missense_variant	CAC	CAG	4	90	20	127
H	246	N	missense_variant	CAC	AAC	2	37	20	84
H	246	M	missense_variant	CAC	ATG	3	32	14	45
H	246	C	missense_variant	CAC	TGC	5	61	24	68
H	246	E	missense_variant	CAC	GAG	5	10	14	14
H	246	D	missense_variant	CAC	GAT	2	80	16	76
H	246	R	missense_variant	CAC	AGA	5	22	35	18
H	246	K	missense_variant	CAC	AAG	4	4	10	10
H	295	P	missense_variant	CAC	CCT	0	0	21	0
H	295	G	missense_variant	CAC	GGT	2	1	10	2
H	295	Y	missense_variant	CAC	TAC	0	0	23	0
H	295	W	missense_variant	CAC	TGG	1	0	29	0
H	295	F	missense_variant	CAC	TTC	6	0	69	0
H	295	V	missense_variant	CAC	GTG	7	0	41	2
H	295	L	missense_variant	CAC	CTG	5	0	35	0
H	295	I	missense_variant	CAC	ATC	6	0	24	0
H	295	A	missense_variant	CAC	GCT	3	0	32	0
H	295	T	missense_variant	CAC	ACC	4	0	36	0
H	295	S	missense_variant	CAC	AGC	3	1	25	2
H	295	Q	missense_variant	CAC	CAG	8	4	33	1
H	295	N	missense_variant	CAC	AAC	0	0	12	19
H	295	M	missense_variant	CAC	ATG	5	4	54	3
H	295	C	missense_variant	CAC	TGC	1	0	13	0
H	295	E	missense_variant	CAC	GAG	3	0	44	0
H	295	D	missense_variant	CAC	GAT	0	0	20	5
H	295	R	missense_variant	CAC	AGA	4	0	36	0
H	295	K	missense_variant	CAC	AAG	2	1	33	1
I	242	P	missense_variant	ATC	CCT	2	0	26	0
I	242	G	missense_variant	ATC	GGT	2	0	26	0
I	242	Y	missense_variant	ATC	TAC	1	0	16	0
I	242	W	missense_variant	ATC	TGG	0	0	16	0
I	242	F	missense_variant	ATC	TTC	0	0	7	47
I	242	V	missense_variant	ATC	GTG	3	67	42	86
I	242	L	missense_variant	ATC	CTG	5	22	14	31
I	242	A	missense_variant	ATC	GCT	0	0	14	0
I	242	T	missense_variant	ATC	ACC	3	0	17	0
I	242	S	missense_variant	ATC	AGC	3	0	26	0
I	242	Q	missense_variant	ATC	CAG	5	0	20	0
I	242	N	missense_variant	ATC	AAC	2	0	4	0
I	242	M	missense_variant	ATC	ATG	5	2	21	1
I	242	C	missense_variant	ATC	TGC	1	1	26	0
I	242	E	missense_variant	ATC	GAG	9	0	25	0
I	242	D	missense_variant	ATC	GAT	2	0	14	0
I	242	R	missense_variant	ATC	AGA	1	1	12	0
I	242	K	missense_variant	ATC	AAG	0	0	13	0
I	242	H	missense_variant	ATC	CAC	4	0	10	0
I	293	P	missense_variant	ATC	CCT	3	0	17	0
I	293	G	missense_variant	ATC	GGT	1	0	21	0
I	293	Y	missense_variant	ATC	TAC	4	2	23	2
I	293	W	missense_variant	ATC	TGG	1	0	17	0
I	293	F	missense_variant	ATC	TTC	3	1	25	5
I	293	V	missense_variant	ATC	GTG	3	40	22	63
I	293	L	missense_variant	ATC	CTG	7	22	35	21
I	293	A	missense_variant	ATC	GCT	5	0	54	0
I	293	T	missense_variant	ATC	ACC	6	2	26	0
I	293	S	missense_variant	ATC	AGC	2	3	11	13
I	293	Q	missense_variant	ATC	CAG	3	6	20	4
I	293	Q	missense_variant	ATC	CAG	0	0	2	0
I	293	N	missense_variant	ATC	AAC	5	7	15	9
I	293	M	missense_variant	ATC	ATG	1	1	30	2
I	293	C	missense_variant	ATC	TGC	4	0	20	0
I	293	E	missense_variant	ATC	GAG	3	0	28	0
I	293	D	missense_variant	ATC	GAT	6	0	33	0
I	293	R	missense_variant	ATC	AGA	1	0	23	0
I	293	K	missense_variant	ATC	AAG	1	0	14	0
I	293	H	missense_variant	ATC	CAC	2	0	18	0
I	313	P	missense_variant	ATC	CCT	1	0	29	0
I	313	G	missense_variant	ATC	GGT	2	0	51	0
I	313	Y	missense_variant	ATC	TAC	3	0	23	0
I	313	W	missense_variant	ATC	TGG	4	0	9	0
I	313	F	missense_variant	ATC	TTC	3	0	42	0
I	313	V	missense_variant	ATC	GTG	2	0	16	0
I	313	L	missense_variant	ATC	CTG	8	3	38	3
I	313	A	missense_variant	ATC	GCT	10	1	69	2
I	313	T	missense_variant	ATC	ACC	6	0	57	1
I	313	S	missense_variant	ATC	AGC	5	1	34	7
I	313	Q	missense_variant	ATC	CAG	2	0	32	0
I	313	N	missense_variant	ATC	AAC	6	1	12	0
I	313	M	missense_variant	ATC	ATG	1	0	32	0
I	313	C	missense_variant	ATC	TGC	6	0	50	0
I	313	E	missense_variant	ATC	GAG	4	0	13	0
I	313	D	missense_variant	ATC	GAT	8	0	50	0
I	313	R	missense_variant	ATC	AGA	1	0	34	0
I	313	K	missense_variant	ATC	AAG	0	0	1	0
I	313	H	missense_variant	ATC	CAC	2	0	7	0
I	314	P	missense_variant	ATC	CCT	5	0	16	0
I	314	G	missense_variant	ATC	GGT	0	0	8	0
I	314	Y	missense_variant	ATC	TAC	2	0	33	0
I	314	W	missense_variant	ATC	TGG	2	3	28	0
I	314	F	missense_variant	ATC	TTC	8	0	49	0
I	314	V	missense_variant	ATC	GTG	6	67	34	128
I	314	L	missense_variant	ATC	CTG	6	14	96	31
I	314	A	missense_variant	ATC	GCT	2	0	14	0
I	314	T	missense_variant	ATC	ACC	3	0	10	0
I	314	S	missense_variant	ATC	AGC	4	0	50	0
I	314	Q	missense_variant	ATC	CAG	3	0	12	0
I	314	N	missense_variant	ATC	AAC	0	0	13	0
I	314	M	missense_variant	ATC	ATG	4	0	25	1
I	314	C	missense_variant	ATC	TGC	1	16	34	23
I	314	E	missense_variant	ATC	GAG	6	0	36	0
I	314	D	missense_variant	ATC	GAT	11	0	20	0
I	314	R	missense_variant	ATC	AGA	7	0	46	0
I	314	K	missense_variant	ATC	AAG	8	2	28	1
I	314	H	missense_variant	ATC	CAC	1	0	35	0
I	314	H	missense_variant	ATC	CAC	0	0	1	0
K	245	P	missense_variant	AAG	CCT	1	0	6	0
K	245	G	missense_variant	AAG	GGT	0	0	10	38
K	245	Y	missense_variant	AAG	TAC	0	0	8	15
K	245	W	missense_variant	AAG	TGG	5	3	5	6
K	245	F	missense_variant	AAG	TTC	7	52	18	62
K	245	L	missense_variant	AAG	CTG	0	0	3	11
K	245	I	missense_variant	AAG	ATC	0	0	7	2
K	245	A	missense_variant	AAG	GCT	8	16	39	18
K	245	T	missense_variant	AAG	ACC	8	45	32	82
K	245	S	missense_variant	AAG	AGC	10	16	11	28
K	245	Q	missense_variant	AAG	CAG	9	56	21	69
K	245	N	missense_variant	AAG	AAC	1	13	5	26
K	245	M	missense_variant	AAG	ATG	4	43	30	49
K	245	C	missense_variant	AAG	TGC	1	16	13	23
K	245	E	missense_variant	AAG	GAG	5	7	24	14
K	245	D	missense_variant	AAG	GAT	1	0	2	0
K	245	R	missense_variant	AAG	AGA	6	32	15	52
K	245	H	missense_variant	AAG	CAC	0	0	12	18
K	247	P	missense_variant	AAG	CCT	3	6	5	7
K	247	G	missense_variant	AAG	GGT	2	0	5	0
K	247	Y	missense_variant	AAG	TAC	2	8	9	14
K	247	W	missense_variant	AAG	TGG	3	31	45	41
K	247	F	missense_variant	AAG	TTC	2	6	16	15
K	247	V	missense_variant	AAG	GTG	7	60	32	145
K	247	L	missense_variant	AAG	CTG	5	65	13	67
K	247	I	missense_variant	AAG	ATC	4	19	4	51
K	247	A	missense_variant	AAG	GCT	3	12	23	23
K	247	T	missense_variant	AAG	ACC	1	4	12	9
K	247	S	missense_variant	AAG	AGC	1	2	7	2
K	247	Q	missense_variant	AAG	CAG	4	40	36	54
K	247	Q	missense_variant	AAG	CAG	1	1	0	0
K	247	N	missense_variant	AAG	AAC	5	0	50	1
K	247	M	missense_variant	AAG	ATG	13	163	72	255
K	247	C	missense_variant	AAG	TGC	2	0	22	0
K	247	E	missense_variant	AAG	GAG	9	0	32	5
K	247	D	missense_variant	AAG	GAT	0	0	24	0
K	247	R	missense_variant	AAG	AGA	2	54	21	88
K	247	H	missense_variant	AAG	CAC	1	0	11	0
K	262	P	missense_variant	AAG	CCT	8	0	11	0
K	262	G	missense_variant	AAG	GGT	6	35	16	56
K	262	Y	missense_variant	AAG	TAC	9	6	16	28
K	262	W	missense_variant	AAG	TGG	3	36	21	70
K	262	F	missense_variant	AAG	TTC	11	0	36	4
K	262	L	missense_variant	AAG	CTG	0	0	5	13
K	262	I	missense_variant	AAG	ATC	2	16	17	9
K	262	A	missense_variant	AAG	GCT	4	33	25	40
K	262	S	missense_variant	AAG	AGC	2	27	12	66
K	262	Q	missense_variant	AAG	CAG	3	8	8	6
K	262	N	missense_variant	AAG	AAC	7	115	22	167
K	262	M	missense_variant	AAG	ATG	3	22	2	15
K	262	C	missense_variant	AAG	TGC	1	0	1	3
K	262	E	missense_variant	AAG	GAG	2	41	13	43
K	262	D	missense_variant	AAG	GAT	2	48	19	69
K	262	R	missense_variant	AAG	AGA	2	18	7	17
K	262	H	missense_variant	AAG	CAC	2	31	13	62
K	263	P	missense_variant	AAA	CCT	7	61	13	100
K	263	G	missense_variant	AAA	GGT	2	0	15	1
K	263	Y	missense_variant	AAA	TAC	3	0	14	1
K	263	F	missense_variant	AAA	TTC	0	0	1	0
K	263	L	missense_variant	AAA	CTG	0	0	14	4
K	263	I	missense_variant	AAA	ATC	4	9	21	14
K	263	A	missense_variant	AAA	GCT	4	18	8	40
K	263	T	missense_variant	AAA	ACC	0	0	3	46
K	263	S	missense_variant	AAA	AGC	0	0	16	12
K	263	Q	missense_variant	AAA	CAG	1	20	16	35
K	263	N	missense_variant	AAA	AAC	0	0	1	2
K	263	M	missense_variant	AAA	ATG	10	9	29	18
K	263	C	missense_variant	AAA	TGC	0	0	3	7
K	263	E	missense_variant	AAA	GAG	4	5	11	18
K	263	D	missense_variant	AAA	GAT	2	11	11	23
K	263	R	missense_variant	AAA	AGA	4	80	17	142
K	263	H	missense_variant	AAA	CAC	0	0	3	16
K	271	P	missense_variant	AAG	CCT	6	0	27	0
K	271	G	missense_variant	AAG	GGT	6	5	23	7
K	271	Y	missense_variant	AAG	TAC	16	0	43	0
K	271	W	missense_variant	AAG	TGG	5	0	43	0
K	271	F	missense_variant	AAG	TTC	8	0	42	0
K	271	V	missense_variant	AAG	GTG	7	0	58	0
K	271	L	missense_variant	AAG	CTG	5	6	27	6
K	271	I	missense_variant	AAG	ATC	3	0	50	0
K	271	A	missense_variant	AAG	GCT	4	0	5	0
K	271	T	missense_variant	AAG	ACC	7	0	17	0
K	271	S	missense_variant	AAG	AGC	2	0	16	0
K	271	Q	missense_variant	AAG	CAG	12	0	46	0
K	271	N	missense_variant	AAG	AAC	4	0	32	0
K	271	M	missense_variant	AAG	ATG	13	1	84	0
K	271	C	missense_variant	AAG	TGC	8	0	42	0
K	271	E	missense_variant	AAG	GAG	18	1	81	2
K	271	D	missense_variant	AAG	GAT	6	2	32	7
K	271	R	missense_variant	AAG	AGA	1	0	10	0
K	271	H	missense_variant	AAG	CAC	6	0	22	0
K	274	P	missense_variant	AAG	CCT	4	0	12	0
K	274	G	missense_variant	AAG	GGT	3	0	25	0
K	274	Y	missense_variant	AAG	TAC	6	0	28	0
K	274	W	missense_variant	AAG	TGG	8	0	19	0
K	274	F	missense_variant	AAG	TTC	5	0	7	0
K	274	V	missense_variant	AAG	GTG	3	0	24	0
K	274	L	missense_variant	AAG	CTG	2	1	12	0
K	274	I	missense_variant	AAG	ATC	5	7	22	9
K	274	A	missense_variant	AAG	GCT	1	0	5	0
K	274	T	missense_variant	AAG	ACC	4	0	18	0
K	274	S	missense_variant	AAG	AGC	0	0	2	0
K	274	Q	missense_variant	AAG	CAG	7	0	25	1
K	274	N	missense_variant	AAG	AAC	8	0	19	6
K	274	M	missense_variant	AAG	ATG	6	0	34	0
K	274	C	missense_variant	AAG	TGC	2	0	21	2
K	274	E	missense_variant	AAG	GAG	1	1	7	0
K	274	D	missense_variant	AAG	GAT	2	0	20	0
K	274	R	missense_variant	AAG	AGA	2	15	4	32
K	274	H	missense_variant	AAG	CAC	2	0	11	0
K	285	P	missense_variant	AAA	CCT	5	0	22	0
K	285	G	missense_variant	AAA	GGT	2	43	11	46
K	285	Y	missense_variant	AAA	TAC	1	18	11	35
K	285	W	missense_variant	AAA	TGG	4	38	21	39
K	285	F	missense_variant	AAA	TTC	4	52	24	68
K	285	V	missense_variant	AAA	GTG	3	10	26	24
K	285	L	missense_variant	AAA	CTG	3	81	14	118
K	285	I	missense_variant	AAA	ATC	0	0	5	47
K	285	A	missense_variant	AAA	GCT	12	160	37	257
K	285	T	missense_variant	AAA	ACC	1	57	27	105
K	285	S	missense_variant	AAA	AGC	1	74	6	85
K	285	Q	missense_variant	AAA	CAG	3	140	28	217
K	285	N	missense_variant	AAA	AAC	2	24	10	34
K	285	M	missense_variant	AAA	ATG	3	93	15	91
K	285	C	missense_variant	AAA	TGC	1	18	16	39
K	285	E	missense_variant	AAA	GAG	2	68	13	90
K	285	D	missense_variant	AAA	GAT	1	42	38	78
K	285	R	missense_variant	AAA	AGA	4	67	24	118
K	285	H	missense_variant	AAA	CAC	4	92	31	139
K	291	P	missense_variant	AAA	CCT	1	0	6	0
K	291	G	missense_variant	AAA	GGT	7	0	13	0
K	291	Y	missense_variant	AAA	TAC	8	3	38	9
K	291	W	missense_variant	AAA	TGG	5	0	12	0
K	291	F	missense_variant	AAA	TTC	3	0	35	0
K	291	V	missense_variant	AAA	GTG	2	0	24	0
K	291	L	missense_variant	AAA	CTG	9	0	30	0
K	291	I	missense_variant	AAA	ATC	2	0	8	0
K	291	A	missense_variant	AAA	GCT	5	0	41	0
K	291	T	missense_variant	AAA	ACC	3	7	10	8
K	291	S	missense_variant	AAA	AGC	6	0	37	0
K	291	Q	missense_variant	AAA	CAG	2	8	8	7
K	291	N	missense_variant	AAA	AAC	3	0	12	0
K	291	M	missense_variant	AAA	ATG	1	12	10	13
K	291	C	missense_variant	AAA	TGC	4	0	33	0
K	291	E	missense_variant	AAA	GAG	9	0	27	0
K	291	D	missense_variant	AAA	GAT	3	0	12	0
K	291	R	missense_variant	AAA	AGA	3	0	22	0
K	291	H	missense_variant	AAA	CAC	5	0	25	0
K	294	P	missense_variant	AAA	CCT	5	0	58	5
K	294	G	missense_variant	AAA	GGT	0	0	5	23
K	294	Y	missense_variant	AAA	TAC	4	84	26	131
K	294	W	missense_variant	AAA	TGG	1	46	10	78
K	294	F	missense_variant	AAA	TTC	1	56	13	55
K	294	V	missense_variant	AAA	GTG	2	24	20	48
K	294	L	missense_variant	AAA	CTG	0	0	7	38
K	294	I	missense_variant	AAA	ATC	1	25	34	46
K	294	A	missense_variant	AAA	GCT	1	36	11	48
K	294	T	missense_variant	AAA	ACC	4	71	21	106
K	294	S	missense_variant	AAA	AGC	0	0	4	21
K	294	Q	missense_variant	AAA	CAG	4	24	9	41
K	294	N	missense_variant	AAA	AAC	5	42	37	60
K	294	M	missense_variant	AAA	ATG	2	84	22	140
K	294	C	missense_variant	AAA	TGC	6	135	30	191
K	294	E	missense_variant	AAA	GAG	3	36	8	72
K	294	D	missense_variant	AAA	GAT	3	83	33	108
K	294	R	missense_variant	AAA	AGA	2	3	9	15
K	294	H	missense_variant	AAA	CAC	5	85	18	114
L	248	P	missense_variant	CTG	CCT	5	0	62	0
L	248	G	missense_variant	CTG	GGT	3	0	21	0
L	248	Y	missense_variant	CTG	TAC	3	0	19	0
L	248	W	missense_variant	CTG	TGG	2	0	25	0
L	248	F	missense_variant	CTG	TTC	0	0	1	2
L	248	V	missense_variant	CTG	GTG	4	32	75	45
L	248	I	missense_variant	CTG	ATC	2	15	19	13
L	248	T	missense_variant	CTG	ACC	1	3	6	3
L	248	S	missense_variant	CTG	AGC	2	8	21	7
L	248	Q	missense_variant	CTG	CAG	0	0	8	0
L	248	N	missense_variant	CTG	AAC	4	0	28	0
L	248	M	missense_variant	CTG	ATG	0	0	11	37
L	248	C	missense_variant	CTG	TGC	1	51	66	63
L	248	E	missense_variant	CTG	GAG	6	0	33	0
L	248	D	missense_variant	CTG	GAT	2	0	3	0
L	248	R	missense_variant	CTG	AGA	3	22	88	48
L	248	H	missense_variant	CTG	CAC	0	0	29	3
L	266	P	missense_variant	CTG	CCT	3	0	32	0
L	266	G	missense_variant	CTG	GGT	1	0	23	5
L	266	Y	missense_variant	CTG	TAC	22	50	60	70
L	266	W	missense_variant	CTG	TGG	4	25	25	24
L	266	F	missense_variant	CTG	TTC	8	8	28	16
L	266	V	missense_variant	CTG	GTG	7	135	36	198
L	266	I	missense_variant	CTG	ATC	1	36	6	50
L	266	A	missense_variant	CTG	GCT	4	60	27	73
L	266	T	missense_variant	CTG	ACC	1	23	7	23
L	266	S	missense_variant	CTG	AGC	8	9	14	18
L	266	Q	missense_variant	CTG	CAG	3	79	27	102
L	266	N	missense_variant	CTG	AAC	15	7	27	9
L	266	M	missense_variant	CTG	ATG	10	104	19	102
L	266	C	missense_variant	CTG	TGC	4	26	3	72
L	266	C	missense_variant	CTG	TGC	0	0	2	0
L	266	E	missense_variant	CTG	GAG	8	23	25	53
L	266	D	missense_variant	CTG	GAT	10	0	45	0
L	266	R	missense_variant	CTG	AGA	2	49	12	90
L	266	K	missense_variant	CTG	AAG	1	28	3	70
L	266	H	missense_variant	CTG	CAC	5	15	12	23
L	273	P	missense_variant	TTG	CCT	1	36	14	56
L	273	G	missense_variant	TTG	GGT	3	16	17	17
L	273	Y	missense_variant	TTG	TAC	6	60	21	98
L	273	W	missense_variant	TTG	TGG	7	22	24	30
L	273	F	missense_variant	TTG	TTC	10	95	33	118
L	273	V	missense_variant	TTG	GTG	0	0	4	31
L	273	I	missense_variant	TTG	ATC	8	56	14	77
L	273	A	missense_variant	TTG	GCT	3	27	10	45
L	273	T	missense_variant	TTG	ACC	1	15	10	26
L	273	S	missense_variant	TTG	AGC	0	0	19	28
L	273	Q	missense_variant	TTG	CAG	16	156	31	243
L	273	Q	missense_variant	TTG	CAG	2	0	9	0
L	273	N	missense_variant	TTG	AAC	0	0	8	21
L	273	M	missense_variant	TTG	ATG	3	61	4	102
L	273	C	missense_variant	TTG	TGC	5	20	11	27
L	273	E	missense_variant	TTG	GAG	4	0	24	0
L	273	D	missense_variant	TTG	GAT	9	0	10	0
L	273	R	missense_variant	TTG	AGA	4	98	65	188
L	273	K	missense_variant	TTG	AAG	2	42	11	69
L	273	H	missense_variant	TTG	CAC	1	3	0	0
L	284	P	missense_variant	TTG	CCT	2	0	29	0
L	284	G	missense_variant	TTG	GGT	1	0	45	0
L	284	Y	missense_variant	TTG	TAC	2	6	36	22
L	284	W	missense_variant	TTG	TGG	7	35	32	55
L	284	F	missense_variant	TTG	TTC	4	56	12	74
L	284	V	missense_variant	TTG	GTG	1	1	11	0
L	284	I	missense_variant	TTG	ATC	2	7	21	6
L	284	A	missense_variant	TTG	GCT	1	18	57	27
L	284	T	missense_variant	TTG	ACC	2	0	12	0
L	284	S	missense_variant	TTG	AGC	2	1	21	1
L	284	Q	missense_variant	TTG	CAG	4	3	24	6
L	284	N	missense_variant	TTG	AAC	3	0	21	0
L	284	M	missense_variant	TTG	ATG	3	72	29	102
L	284	C	missense_variant	TTG	TGC	2	3	31	6
L	284	E	missense_variant	TTG	GAG	5	0	18	1
L	284	D	missense_variant	TTG	GAT	2	0	12	0
L	284	R	missense_variant	TTG	AGA	1	0	28	0
L	284	K	missense_variant	TTG	AAG	8	25	29	53
L	284	H	missense_variant	TTG	CAC	5	37	41	53
L	298	P	missense_variant	CTG	CCT	3	0	21	0
L	298	G	missense_variant	CTG	GGT	3	0	24	0
L	298	Y	missense_variant	CTG	TAC	0	0	4	0
L	298	W	missense_variant	CTG	TGG	2	0	17	0
L	298	F	missense_variant	CTG	TTC	3	27	22	20
L	298	I	missense_variant	CTG	ATC	2	45	12	66
L	298	A	missense_variant	CTG	GCT	2	47	45	46
L	298	T	missense_variant	CTG	ACC	4	49	52	68
L	298	T	missense_variant	CTG	ACC	4	0	8	0
L	298	S	missense_variant	CTG	AGC	9	0	57	3
L	298	Q	missense_variant	CTG	CAG	0	0	25	1
L	298	N	missense_variant	CTG	AAC	3	0	10	0
L	298	N	missense_variant	CTG	AAC	6	13	19	14
L	298	M	missense_variant	CTG	ATG	1	17	6	22
L	298	M	missense_variant	CTG	ATG	2	10	23	14
L	298	C	missense_variant	CTG	TGC	1	49	47	89
L	298	E	missense_variant	CTG	GAG	2	0	9	0
L	298	D	missense_variant	CTG	GAT	0	0	27	2
L	298	R	missense_variant	CTG	AGA	1	0	33	0
L	298	K	missense_variant	CTG	AAG	1	0	12	0
L	298	K	missense_variant	CTG	AAG	1	0	37	0
L	298	H	missense_variant	CTG	CAC	3	19	21	21
L	301	P	missense_variant	CTC	CCT	2	0	27	0
L	301	G	missense_variant	CTC	GGT	4	0	34	0
L	301	Y	missense_variant	CTC	TAC	2	0	24	0
L	301	W	missense_variant	CTC	TGG	3	4	25	2
L	301	F	missense_variant	CTC	TTC	0	0	18	0
L	301	V	missense_variant	CTC	GTG	4	0	62	0
L	301	I	missense_variant	CTC	ATC	3	0	9	0
L	301	A	missense_variant	CTC	GCT	1	0	32	0
L	301	T	missense_variant	CTC	ACC	2	0	2	0
L	301	Q	missense_variant	CTC	CAG	4	3	40	5
L	301	M	missense_variant	CTC	ATG	1	0	13	0
L	301	C	missense_variant	CTC	TGC	5	0	40	0
L	301	E	missense_variant	CTC	GAG	3	0	37	0
L	301	D	missense_variant	CTC	GAT	3	0	25	0
L	301	R	missense_variant	CTC	AGA	1	0	8	0
L	301	K	missense_variant	CTC	AAG	1	0	26	0
L	301	H	missense_variant	CTC	CAC	0	0	12	0
L	302	P	missense_variant	CTT	CCT	0	0	8	0
L	302	G	missense_variant	CTT	GGT	2	0	15	0
L	302	Y	missense_variant	CTT	TAC	1	18	19	50
L	302	W	missense_variant	CTT	TGG	2	5	21	5
L	302	F	missense_variant	CTT	TTC	2	17	7	27
L	302	V	missense_variant	CTT	GTG	0	0	5	18
L	302	I	missense_variant	CTT	ATC	2	29	8	34
L	302	A	missense_variant	CTT	GCT	1	0	12	0
L	302	T	missense_variant	CTT	ACC	4	0	50	0
L	302	S	missense_variant	CTT	AGC	0	0	22	0
L	302	Q	missense_variant	CTT	CAG	3	4	16	1
L	302	N	missense_variant	CTT	AAC	1	0	11	0
L	302	M	missense_variant	CTT	ATG	4	50	19	47
L	302	C	missense_variant	CTT	TGC	4	4	18	3
L	302	E	missense_variant	CTT	GAG	3	0	28	0
L	302	D	missense_variant	CTT	GAT	4	0	11	0
L	302	R	missense_variant	CTT	AGA	1	0	28	0
L	302	K	missense_variant	CTT	AAG	0	0	13	2
L	302	H	missense_variant	CTT	CAC	0	0	5	13
M	244	P	missense_variant	ATG	CCT	6	0	34	0
M	244	G	missense_variant	ATG	GGT	6	0	22	0
M	244	Y	missense_variant	ATG	TAC	0	0	9	0
M	244	W	missense_variant	ATG	TGG	0	0	5	0
M	244	F	missense_variant	ATG	TTC	3	0	25	0
M	244	V	missense_variant	ATG	GTG	2	30	26	61
M	244	I	missense_variant	ATG	ATC	1	64	16	97
M	244	A	missense_variant	ATG	GCT	4	0	10	0
M	244	T	missense_variant	ATG	ACC	1	25	23	48
M	244	Q	missense_variant	ATG	CAG	4	0	20	0
M	244	N	missense_variant	ATG	AAC	4	0	20	0
M	244	C	missense_variant	ATG	TGC	3	9	2	4
M	244	E	missense_variant	ATG	GAG	2	0	37	0
M	244	D	missense_variant	ATG	GAT	9	4	15	4
M	244	R	missense_variant	ATG	AGA	5	0	15	0
M	244	K	missense_variant	ATG	AAG	16	0	36	0
M	244	H	missense_variant	ATG	CAC	2	0	20	0
M	278	P	missense_variant	ATG	CCT	5	0	19	2
M	278	G	missense_variant	ATG	GGT	2	42	9	56
M	278	Y	missense_variant	ATG	TAC	6	58	20	137
M	278	W	missense_variant	ATG	TGG	11	65	57	110
M	278	F	missense_variant	ATG	TTC	2	15	9	9
M	278	V	missense_variant	ATG	GTG	5	0	29	0
M	278	L	missense_variant	ATG	CTG	6	3	42	4
M	278	I	missense_variant	ATG	ATC	5	0	23	0
M	278	A	missense_variant	ATG	GCT	3	62	13	69
M	278	T	missense_variant	ATG	ACC	0	0	9	77
M	278	S	missense_variant	ATG	AGC	1	27	8	46
M	278	Q	missense_variant	ATG	CAG	6	58	26	83
M	278	N	missense_variant	ATG	AAC	1	64	19	112
M	278	C	missense_variant	ATG	TGC	3	21	12	30
M	278	E	missense_variant	ATG	GAG	3	19	9	38
M	278	D	missense_variant	ATG	GAT	2	36	13	59
M	278	R	missense_variant	ATG	AGA	7	0	29	0
M	278	K	missense_variant	ATG	AAG	3	0	29	0
M	278	H	missense_variant	ATG	CAC	2	12	18	23
M	290	P	missense_variant	ATG	CCT	3	0	27	0
M	290	G	missense_variant	ATG	GGT	1	0	22	0
M	290	Y	missense_variant	ATG	TAC	8	0	41	0
M	290	Y	missense_variant	ATG	TAC	0	0	1	0
M	290	W	missense_variant	ATG	TGG	9	0	56	0
M	290	F	missense_variant	ATG	TTC	4	6	12	9
M	290	V	missense_variant	ATG	GTG	1	0	7	0
M	290	L	missense_variant	ATG	CTG	6	0	39	4
M	290	I	missense_variant	ATG	ATC	2	0	14	0
M	290	A	missense_variant	ATG	GCT	3	0	23	0
M	290	T	missense_variant	ATG	ACC	1	0	17	0
M	290	S	missense_variant	ATG	AGC	3	0	20	0
M	290	Q	missense_variant	ATG	CAG	7	0	45	0
M	290	N	missense_variant	ATG	AAC	2	1	11	0
M	290	C	missense_variant	ATG	TGC	6	0	30	0
M	290	E	missense_variant	ATG	GAG	3	0	23	0
M	290	D	missense_variant	ATG	GAT	2	0	26	0
M	290	R	missense_variant	ATG	AGA	3	0	7	0
M	290	K	missense_variant	ATG	AAG	4	0	45	0
M	290	H	missense_variant	ATG	CAC	3	10	10	21
M	318	P	missense_variant	ATG	CCT	12	0	40	0
M	318	G	missense_variant	ATG	GGT	4	0	39	0
M	318	Y	missense_variant	ATG	TAC	0	0	17	0
M	318	W	missense_variant	ATG	TGG	3	0	23	0
M	318	F	missense_variant	ATG	TTC	1	0	9	0
M	318	V	missense_variant	ATG	GTG	4	23	25	29
M	318	L	missense_variant	ATG	CTG	3	44	21	56
M	318	I	missense_variant	ATG	ATC	4	9	25	24
M	318	A	missense_variant	ATG	GCT	2	0	1	1
M	318	T	missense_variant	ATG	ACC	2	0	33	0
M	318	S	missense_variant	ATG	AGC	0	0	22	0
M	318	Q	missense_variant	ATG	CAG	1	0	19	0
M	318	N	missense_variant	ATG	AAC	1	0	6	0
M	318	C	missense_variant	ATG	TGC	1	63	34	80
M	318	E	missense_variant	ATG	GAG	2	1	11	0
M	318	D	missense_variant	ATG	GAT	5	0	34	0
M	318	R	missense_variant	ATG	AGA	7	0	53	0
M	318	K	missense_variant	ATG	AAG	4	0	19	0
M	318	H	missense_variant	ATG	CAC	5	13	29	15
N	297	P	missense_variant	AAC	CCT	2	0	45	0
N	297	G	missense_variant	AAC	GGT	3	30	17	55
N	297	Y	missense_variant	AAC	TAC	3	42	21	56
N	297	W	missense_variant	AAC	TGG	3	0	41	0
N	297	F	missense_variant	AAC	TTC	4	36	26	70
N	297	V	missense_variant	AAC	GTG	7	0	43	0
N	297	L	missense_variant	AAC	CTG	6	0	30	0
N	297	I	missense_variant	AAC	ATC	5	0	51	0
N	297	A	missense_variant	AAC	GCT	3	28	31	47
N	297	T	missense_variant	AAC	ACC	4	5	28	2
N	297	S	missense_variant	AAC	AGC	0	0	7	19
N	297	Q	missense_variant	AAC	CAG	2	12	15	19
N	297	M	missense_variant	AAC	ATG	3	0	35	0
N	297	C	missense_variant	AAC	TGC	6	72	50	127
N	297	E	missense_variant	AAC	GAG	4	0	61	0
N	297	D	missense_variant	AAC	GAT	1	0	13	0
N	297	R	missense_variant	AAC	AGA	6	52	29	79
N	297	K	missense_variant	AAC	AAG	9	68	50	137
N	297	H	missense_variant	AAC	CAC	5	84	41	116
N	322	T	missense_variant	AAC	ACC	0	0	1	0
N	322	S	missense_variant	AAC	AGC	0	0	1	1
P	296	G	missense_variant	CCT	GGT	2	40	22	51
P	296	Y	missense_variant	CCT	TAC	0	0	4	17
P	296	W	missense_variant	CCT	TGG	6	49	70	108
P	296	F	missense_variant	CCT	TTC	7	64	28	98
P	296	V	missense_variant	CCT	GTG	1	40	12	92
P	296	L	missense_variant	CCT	CTG	3	30	17	57
P	296	I	missense_variant	CCT	ATC	11	46	51	92
P	296	A	missense_variant	CCT	GCT	4	80	28	118
P	296	T	missense_variant	CCT	ACC	2	32	22	21
P	296	S	missense_variant	CCT	AGC	3	73	22	113
P	296	Q	missense_variant	CCT	CAG	2	78	14	127
P	296	N	missense_variant	CCT	AAC	2	28	2	42
P	296	M	missense_variant	CCT	ATG	7	30	56	41
P	296	C	missense_variant	CCT	TGC	7	55	18	89
P	296	E	missense_variant	CCT	GAG	2	70	35	84
P	296	D	missense_variant	CCT	GAT	3	73	17	64
P	296	R	missense_variant	CCT	AGA	8	97	16	141
P	296	K	missense_variant	CCT	AAG	5	56	9	64
P	296	H	missense_variant	CCT	CAC	4	59	23	66
P	309	Y	missense_variant	CCC	TAC	1	0	1	0
P	309	W	missense_variant	CCC	TGG	0	0	3	0
P	309	V	missense_variant	CCC	GTG	0	0	2	0
P	309	L	missense_variant	CCC	CTG	0	0	16	0
P	309	I	missense_variant	CCC	ATC	3	0	15	0
P	309	T	missense_variant	CCC	ACC	3	1	11	3
P	309	S	missense_variant	CCC	AGC	3	0	8	0
P	309	N	missense_variant	CCC	AAC	1	0	8	0
P	309	M	missense_variant	CCC	ATG	0	0	3	3
P	309	C	missense_variant	CCC	TGC	1	0	19	0
P	309	E	missense_variant	CCC	GAG	1	2	10	1
P	309	D	missense_variant	CCC	GAT	1	0	6	0
P	309	R	missense_variant	CCC	AGA	1	1	16	2
P	309	K	missense_variant	CCC	AAG	2	0	0	0
P	309	H	missense_variant	CCC	CAC	0	0	8	1
P	310	G	missense_variant	CCG	GGT	0	0	4	0
P	310	Y	missense_variant	CCG	TAC	0	0	2	0
P	310	W	missense_variant	CCG	TGG	0	0	1	0
P	310	W	missense_variant	CCG	TGG	3	0	20	0
P	310	V	missense_variant	CCG	GTG	0	0	12	0
P	310	L	missense_variant	CCG	CTG	1	7	28	6
P	310	T	missense_variant	CCG	ACC	2	7	9	3
P	310	S	missense_variant	CCG	AGC	3	0	17	0
P	310	Q	missense_variant	CCG	CAG	1	2	15	4
P	310	N	missense_variant	CCG	AAC	1	0	0	0
P	310	M	missense_variant	CCG	ATG	5	0	28	1
P	310	C	missense_variant	CCG	TGC	0	0	1	0
P	310	E	missense_variant	CCG	GAG	3	0	8	1
P	310	R	missense_variant	CCG	AGA	1	0	2	0
P	310	K	missense_variant	CCG	AAG	1	0	0	0
P	310	H	missense_variant	CCG	CAC	2	0	3	0
Q	252	P	missense_variant	CAG	CCT	5	0	30	0
Q	252	G	missense_variant	CAG	GGT	2	8	25	10
Q	252	Y	missense_variant	CAG	TAC	1	8	6	16
Q	252	W	missense_variant	CAG	TGG	4	4	8	9
Q	252	F	missense_variant	CAG	TTC	1	2	1	0
Q	252	V	missense_variant	CAG	GTG	5	54	9	94
Q	252	L	missense_variant	CAG	CTG	3	0	31	0
Q	252	I	missense_variant	CAG	ATC	4	0	49	0
Q	252	A	missense_variant	CAG	GCT	2	61	10	63
Q	252	T	missense_variant	CAG	ACC	3	71	39	128
Q	252	S	missense_variant	CAG	AGC	1	7	6	6
Q	252	N	missense_variant	CAG	AAC	4	12	28	53
Q	252	M	missense_variant	CAG	ATG	2	18	9	43
Q	252	C	missense_variant	CAG	TGC	0	0	11	55
Q	252	E	missense_variant	CAG	GAG	1	23	5	26
Q	252	D	missense_variant	CAG	GAT	0	0	8	0
Q	252	R	missense_variant	CAG	AGA	4	0	10	1
Q	252	K	missense_variant	CAG	AAG	5	4	6	4
Q	252	H	missense_variant	CAG	CAC	1	15	22	18
Q	300	P	missense_variant	CAG	CCT	1	0	4	0
Q	300	G	missense_variant	CAG	GGT	1	42	10	43
Q	300	Y	missense_variant	CAG	TAC	1	3	19	2
Q	300	W	missense_variant	CAG	TGG	1	1	27	0
Q	300	F	missense_variant	CAG	TTC	3	3	25	2
Q	300	V	missense_variant	CAG	GTG	1	9	2	7
Q	300	L	missense_variant	CAG	CTG	2	10	25	37
Q	300	I	missense_variant	CAG	ATC	4	32	25	54
Q	300	A	missense_variant	CAG	GCT	0	0	23	68
Q	300	T	missense_variant	CAG	ACC	0	0	4	55
Q	300	S	missense_variant	CAG	AGC	0	0	10	61
Q	300	N	missense_variant	CAG	AAC	1	2	12	5
Q	300	M	missense_variant	CAG	ATG	1	81	38	96
Q	300	C	missense_variant	CAG	TGC	2	26	7	28
Q	300	E	missense_variant	CAG	GAG	0	0	7	29
Q	300	D	missense_variant	CAG	GAT	2	15	27	19
Q	300	R	missense_variant	CAG	AGA	4	12	9	16
Q	300	K	missense_variant	CAG	AAG	3	37	19	42
Q	300	H	missense_variant	CAG	CAC	7	18	32	27
R	307	P	missense_variant	CGG	CCT	0	0	1	0
R	307	G	missense_variant	CGG	GGT	5	0	28	1
R	307	Y	missense_variant	CGG	TAC	6	18	41	23
R	307	W	missense_variant	CGG	TGG	2	3	22	5
R	307	F	missense_variant	CGG	TTC	1	4	1	1
R	307	V	missense_variant	CGG	GTG	2	1	6	10
R	307	I	missense_variant	CGG	ATC	1	14	4	13
R	307	A	missense_variant	CGG	GCT	10	17	57	16
R	307	T	missense_variant	CGG	ACC	3	14	32	19
R	307	Q	missense_variant	CGG	CAG	2	23	20	40
R	307	N	missense_variant	CGG	AAC	4	14	22	37
R	307	M	missense_variant	CGG	ATG	0	0	26	81
R	307	C	missense_variant	CGG	TGC	2	19	13	29
R	307	E	missense_variant	CGG	GAG	2	0	17	0
R	307	D	missense_variant	CGG	GAT	2	0	29	0
R	307	K	missense_variant	CGG	AAG	1	33	7	46
R	307	H	missense_variant	CGG	CAC	2	4	19	9
S	265	P	missense_variant	AGC	CCT	6	4	12	4
S	265	G	missense_variant	AGC	GGT	4	59	31	113
S	265	Y	missense_variant	AGC	TAC	0	0	16	21
S	265	W	missense_variant	AGC	TGG	6	23	9	48
S	265	F	missense_variant	AGC	TTC	1	36	16	53
S	265	V	missense_variant	AGC	GTG	1	10	14	9
S	265	L	missense_variant	AGC	CTG	1	36	7	37
S	265	I	missense_variant	AGC	ATC	0	0	9	2
S	265	A	missense_variant	AGC	GCT	1	2	5	9
S	265	T	missense_variant	AGC	ACC	3	10	14	22
S	265	Q	missense_variant	AGC	CAG	2	25	3	29
S	265	N	missense_variant	AGC	AAC	5	35	21	72
S	265	M	missense_variant	AGC	ATG	0	0	16	131
S	265	C	missense_variant	AGC	TGC	3	30	15	65
S	265	E	missense_variant	AGC	GAG	1	21	5	36
S	265	D	missense_variant	AGC	GAT	1	14	15	20
S	265	R	missense_variant	AGC	AGA	5	28	13	69
S	265	K	missense_variant	AGC	AAG	6	57	30	129
S	265	H	missense_variant	AGC	CAC	4	26	14	27
T	240	M	missense_variant	ACG	ATG	2	5	7	11
T	240	K	missense_variant	ACG	AAG	0	0	3	1
T	243	P	missense_variant	ACC	CCT	6	0	38	0
T	243	G	missense_variant	ACC	GGT	4	15	20	22
T	243	W	missense_variant	ACC	TGG	2	31	17	63
T	243	F	missense_variant	ACC	TTC	1	18	1	28
T	243	V	missense_variant	ACC	GTG	3	39	8	53
T	243	L	missense_variant	ACC	CTG	0	0	1	22
T	243	I	missense_variant	ACC	ATC	2	47	15	42
T	243	A	missense_variant	ACC	GCT	0	0	8	20
T	243	S	missense_variant	ACC	AGC	2	23	13	30
T	243	Q	missense_variant	ACC	CAG	3	44	8	78
T	243	N	missense_variant	ACC	AAC	6	108	54	164
T	243	M	missense_variant	ACC	ATG	3	29	11	34
T	243	E	missense_variant	ACC	GAG	3	29	28	53
T	243	D	missense_variant	ACC	GAT	1	36	14	54
T	243	R	missense_variant	ACC	AGA	7	29	30	50
T	243	K	missense_variant	ACC	AAG	4	51	8	78
T	243	H	missense_variant	ACC	CAC	1	29	12	51
T	267	P	missense_variant	ACG	CCT	6	124	23	182
T	267	G	missense_variant	ACG	GGT	7	6	23	19
T	267	Y	missense_variant	ACG	TAC	6	21	49	37
T	267	W	missense_variant	ACG	TGG	3	0	29	0
T	267	F	missense_variant	ACG	TTC	2	1	15	2
T	267	L	missense_variant	ACG	CTG	9	49	23	107
T	267	I	missense_variant	ACG	ATC	0	0	2	9
T	267	A	missense_variant	ACG	GCT	3	73	12	115
T	267	S	missense_variant	ACG	AGC	0	0	17	73
T	267	Q	missense_variant	ACG	CAG	0	0	14	68
T	267	N	missense_variant	ACG	AAC	1	29	12	50
T	267	M	missense_variant	ACG	ATG	2	29	6	36
T	267	C	missense_variant	ACG	TGC	4	75	23	94
T	267	E	missense_variant	ACG	GAG	1	17	7	24
T	267	D	missense_variant	ACG	GAT	3	19	15	21
T	267	R	missense_variant	ACG	AGA	3	36	6	47
T	267	K	missense_variant	ACG	AAG	6	40	18	54
T	267	H	missense_variant	ACG	CAC	1	6	6	11
T	272	P	missense_variant	ACC	CCT	3	0	20	0
T	272	G	missense_variant	ACC	GGT	7	0	25	0
T	272	Y	missense_variant	ACC	TAC	3	0	26	0
T	272	W	missense_variant	ACC	TGG	2	0	42	0
T	272	F	missense_variant	ACC	TTC	7	0	33	0
T	272	V	missense_variant	ACC	GTG	3	0	10	0
T	272	L	missense_variant	ACC	CTG	10	0	26	0
T	272	I	missense_variant	ACC	ATC	5	0	21	0
T	272	A	missense_variant	ACC	GCT	4	0	22	0
T	272	S	missense_variant	ACC	AGC	3	0	13	2
T	272	Q	missense_variant	ACC	CAG	7	0	23	0
T	272	N	missense_variant	ACC	AAC	3	0	14	0
T	272	M	missense_variant	ACC	ATG	8	1	24	0
T	272	C	missense_variant	ACC	TGC	7	2	37	7
T	272	E	missense_variant	ACC	GAG	2	0	34	0
T	272	D	missense_variant	ACC	GAT	3	0	36	0
T	272	R	missense_variant	ACC	AGA	3	0	11	0
T	272	K	missense_variant	ACC	AAG	7	0	18	1
T	272	H	missense_variant	ACC	CAC	0	0	7	0
T	277	P	missense_variant	ACC	CCT	6	0	33	1
T	277	G	missense_variant	ACC	GGT	2	16	13	43
T	277	Y	missense_variant	ACC	TAC	4	30	16	64
T	277	W	missense_variant	ACC	TGG	5	43	31	84
T	277	F	missense_variant	ACC	TTC	5	15	21	38
T	277	V	missense_variant	ACC	GTG	6	66	27	126
T	277	L	missense_variant	ACC	CTG	6	23	27	33
T	277	I	missense_variant	ACC	ATC	5	17	19	39
T	277	A	missense_variant	ACC	GCT	2	22	5	43
T	277	S	missense_variant	ACC	AGC	0	0	9	27
T	277	Q	missense_variant	ACC	CAG	1	15	5	18
T	277	N	missense_variant	ACC	AAC	3	49	9	93
T	277	M	missense_variant	ACC	ATG	2	15	6	28
T	277	C	missense_variant	ACC	TGC	5	36	16	53
T	277	E	missense_variant	ACC	GAG	1	12	3	20
T	277	D	missense_variant	ACC	GAT	2	16	17	30
T	277	R	missense_variant	ACC	AGA	5	17	7	36
T	277	K	missense_variant	ACC	AAG	1	29	19	43
T	277	H	missense_variant	ACC	CAC	3	40	8	65
T	306	P	missense_variant	ACC	CCT	6	0	67	0
T	306	G	missense_variant	ACC	GGT	5	0	27	0
T	306	Y	missense_variant	ACC	TAC	3	0	24	0
T	306	W	missense_variant	ACC	TGG	6	0	30	0
T	306	F	missense_variant	ACC	TTC	4	27	15	39
T	306	V	missense_variant	ACC	GTG	2	0	9	0
T	306	L	missense_variant	ACC	CTG	2	36	5	42
T	306	I	missense_variant	ACC	ATC	4	1	32	5
T	306	A	missense_variant	ACC	GCT	2	1	6	0
T	306	S	missense_variant	ACC	AGC	1	24	10	25
T	306	Q	missense_variant	ACC	CAG	1	7	14	10
T	306	N	missense_variant	ACC	AAC	3	4	18	3
T	306	M	missense_variant	ACC	ATG	1	11	9	36
T	306	C	missense_variant	ACC	TGC	4	4	64	2
T	306	E	missense_variant	ACC	GAG	0	0	20	3
T	306	D	missense_variant	ACC	GAT	5	0	61	0
T	306	R	missense_variant	ACC	AGA	3	1	67	0
T	306	K	missense_variant	ACC	AAG	4	0	47	0
T	306	H	missense_variant	ACC	CAC	3	0	28	0
T	315	P	missense_variant	ACT	CCT	9	1	52	0
T	315	G	missense_variant	ACT	GGT	8	0	71	0
T	315	Y	missense_variant	ACT	TAC	0	0	11	0
T	315	W	missense_variant	ACT	TGG	0	0	9	0
T	315	F	missense_variant	ACT	TTC	0	0	36	4
T	315	V	missense_variant	ACT	GTG	3	83	34	112
T	315	L	missense_variant	ACT	CTG	3	94	61	115
T	315	I	missense_variant	ACT	ATC	3	24	8	32
T	315	A	missense_variant	ACT	GCT	0	0	21	33
T	315	S	missense_variant	ACT	AGC	2	11	19	9
T	315	Q	missense_variant	ACT	CAG	0	0	5	0
T	315	N	missense_variant	ACT	AAC	1	0	17	0
T	315	M	missense_variant	ACT	ATG	3	15	17	13
T	315	C	missense_variant	ACT	TGC	0	0	14	23
T	315	E	missense_variant	ACT	GAG	1	21	18	22
T	315	D	missense_variant	ACT	GAT	0	0	11	0
T	315	R	missense_variant	ACT	AGA	5	0	33	0
T	315	K	missense_variant	ACT	AAG	6	0	45	0
T	315	H	missense_variant	ACT	CAC	4	0	32	0
T	319	P	missense_variant	ACC	CCT	0	0	2	3
T	319	Y	missense_variant	ACC	TAC	5	35	14	39
T	319	F	missense_variant	ACC	TTC	4	42	22	56
T	319	V	missense_variant	ACC	GTG	0	0	1	2
T	319	I	missense_variant	ACC	ATC	3	104	33	117
T	319	S	missense_variant	ACC	AGC	0	0	8	89
T	319	N	missense_variant	ACC	AAC	2	49	24	77
T	319	M	missense_variant	ACC	ATG	1	19	5	30
T	319	C	missense_variant	ACC	TGC	2	34	0	0
T	319	E	missense_variant	ACC	GAG	0	0	2	1
T	319	D	missense_variant	ACC	GAT	1	2	0	0
T	319	R	missense_variant	ACC	AGA	0	0	13	6
T	319	K	missense_variant	ACC	AAG	1	17	3	16
T	319	H	missense_variant	ACC	CAC	1	18	5	28
V	256	P	missense_variant	GTG	CCT	2	0	29	0
V	256	G	missense_variant	GTG	GGT	1	0	10	0
V	256	Y	missense_variant	GTG	TAC	3	0	24	0
V	256	W	missense_variant	GTG	TGG	4	0	18	0
V	256	F	missense_variant	GTG	TTC	6	2	20	0
V	256	L	missense_variant	GTG	CTG	3	0	41	0
V	256	I	missense_variant	GTG	ATC	8	14	55	16
V	256	A	missense_variant	GTG	GCT	13	0	50	0
V	256	T	missense_variant	GTG	ACC	2	0	13	0
V	256	S	missense_variant	GTG	AGC	3	0	18	0
V	256	Q	missense_variant	GTG	CAG	12	0	55	0
V	256	N	missense_variant	GTG	AAC	14	1	78	0
V	256	M	missense_variant	GTG	ATG	10	2	37	4
V	256	C	missense_variant	GTG	TGC	1	0	42	0
V	256	E	missense_variant	GTG	GAG	10	2	29	2
V	256	D	missense_variant	GTG	GAT	8	0	43	0
V	256	R	missense_variant	GTG	AGA	4	0	25	0
V	256	K	missense_variant	GTG	AAG	2	0	16	0
V	256	H	missense_variant	GTG	CAC	3	0	27	0
V	260	P	missense_variant	GTG	CCT	3	0	29	0
V	260	G	missense_variant	GTG	GGT	3	3	14	5
V	260	Y	missense_variant	GTG	TAC	1	13	6	29
V	260	W	missense_variant	GTG	TGG	7	33	18	99
V	260	F	missense_variant	GTG	TTC	3	24	14	33
V	260	L	missense_variant	GTG	CTG	3	9	3	23
V	260	I	missense_variant	GTG	ATC	14	101	15	104
V	260	A	missense_variant	GTG	GCT	6	29	29	47
V	260	T	missense_variant	GTG	ACC	3	15	6	25
V	260	S	missense_variant	GTG	AGC	4	19	13	25
V	260	Q	missense_variant	GTG	CAG	1	15	10	38
V	260	N	missense_variant	GTG	AAC	8	41	13	78
V	260	M	missense_variant	GTG	ATG	4	43	28	66
V	260	C	missense_variant	GTG	TGC	2	58	14	79
V	260	E	missense_variant	GTG	GAG	2	14	7	14
V	260	R	missense_variant	GTG	AGA	0	0	9	32
V	260	K	missense_variant	GTG	AAG	4	22	14	26
V	260	H	missense_variant	GTG	CAC	1	2	6	8
V	268	P	missense_variant	GTG	CCT	10	0	47	0
V	268	G	missense_variant	GTG	GGT	15	4	28	1
V	268	Y	missense_variant	GTG	TAC	3	0	8	0
V	268	W	missense_variant	GTG	TGG	8	0	28	0
V	268	F	missense_variant	GTG	TTC	2	7	16	7
V	268	L	missense_variant	GTG	CTG	3	0	34	0
V	268	I	missense_variant	GTG	ATC	12	73	37	72
V	268	A	missense_variant	GTG	GCT	0	0	3	0
V	268	T	missense_variant	GTG	ACC	5	0	15	0
V	268	S	missense_variant	GTG	AGC	5	0	32	0
V	268	Q	missense_variant	GTG	CAG	7	0	14	0
V	268	N	missense_variant	GTG	AAC	4	2	28	0
V	268	M	missense_variant	GTG	ATG	11	5	29	5
V	268	C	missense_variant	GTG	TGC	10	103	50	221
V	268	C	missense_variant	GTG	TGC	1	0	18	0
V	268	E	missense_variant	GTG	GAG	3	0	21	3
V	268	D	missense_variant	GTG	GAT	3	0	46	0
V	268	R	missense_variant	GTG	AGA	13	0	35	1
V	268	K	missense_variant	GTG	AAG	3	0	24	0
V	268	H	missense_variant	GTG	CAC	4	0	22	0
V	270	P	missense_variant	GTG	CCT	13	0	81	0
V	270	G	missense_variant	GTG	GGT	1	0	23	0
V	270	Y	missense_variant	GTG	TAC	1	0	7	0
V	270	W	missense_variant	GTG	TGG	9	0	34	0
V	270	F	missense_variant	GTG	TTC	0	0	13	0
V	270	L	missense_variant	GTG	CTG	4	1	26	3
V	270	I	missense_variant	GTG	ATC	4	56	24	75
V	270	A	missense_variant	GTG	GCT	2	0	11	0
V	270	T	missense_variant	GTG	ACC	4	0	13	0
V	270	S	missense_variant	GTG	AGC	25	0	90	0
V	270	Q	missense_variant	GTG	CAG	6	0	36	0
V	270	N	missense_variant	GTG	AAC	11	0	41	0
V	270	M	missense_variant	GTG	ATG	6	9	61	31
V	270	C	missense_variant	GTG	TGC	14	13	40	41
V	270	E	missense_variant	GTG	GAG	5	0	11	0
V	270	D	missense_variant	GTG	GAT	7	1	23	3
V	270	R	missense_variant	GTG	AGA	7	0	36	0
V	270	K	missense_variant	GTG	AAG	9	0	38	0
V	270	H	missense_variant	GTG	CAC	8	0	33	0
V	280	P	missense_variant	GTG	CCT	0	0	3	18
V	280	G	missense_variant	GTG	GGT	3	54	23	81
V	280	Y	missense_variant	GTG	TAC	1	20	7	22
V	280	W	missense_variant	GTG	TGG	2	14	15	18
V	280	F	missense_variant	GTG	TTC	2	48	10	61
V	280	L	missense_variant	GTG	CTG	5	76	24	101
V	280	I	missense_variant	GTG	ATC	2	117	31	161
V	280	A	missense_variant	GTG	GCT	8	117	11	175
V	280	T	missense_variant	GTG	ACC	3	13	14	14
V	280	S	missense_variant	GTG	AGC	1	12	2	6
V	280	Q	missense_variant	GTG	CAG	1	26	10	29
V	280	N	missense_variant	GTG	AAC	1	13	2	16
V	280	M	missense_variant	GTG	ATG	5	35	68	63
V	280	C	missense_variant	GTG	TGC	0	0	6	9
V	280	E	missense_variant	GTG	GAG	4	49	11	105
V	280	D	missense_variant	GTG	GAT	6	79	15	95
V	280	R	missense_variant	GTG	AGA	1	0	14	0
V	280	K	missense_variant	GTG	AAG	3	30	16	52
V	280	H	missense_variant	GTG	CAC	0	0	9	18
V	289	P	missense_variant	GTC	CCT	1	0	22	0
V	289	G	missense_variant	GTC	GGT	5	0	45	0
V	289	Y	missense_variant	GTC	TAC	6	3	20	3
V	289	W	missense_variant	GTC	TGG	7	0	39	0
V	289	F	missense_variant	GTC	TTC	5	61	36	83
V	289	L	missense_variant	GTC	CTG	2	47	10	92
V	289	I	missense_variant	GTC	ATC	11	77	65	122
V	289	A	missense_variant	GTC	GCT	5	3	16	4
V	289	T	missense_variant	GTC	ACC	2	26	25	43
V	289	S	missense_variant	GTC	AGC	4	5	31	2
V	289	Q	missense_variant	GTC	CAG	2	0	5	0
V	289	N	missense_variant	GTC	AAC	4	75	18	98
V	289	M	missense_variant	GTC	ATG	4	34	7	43
V	289	C	missense_variant	GTC	TGC	1	28	16	46
V	289	E	missense_variant	GTC	GAG	1	0	6	0
V	289	D	missense_variant	GTC	GAT	2	0	17	0
V	289	R	missense_variant	GTC	AGA	10	40	46	98
V	289	K	missense_variant	GTC	AAG	2	0	14	0
V	289	H	missense_variant	GTC	CAC	8	17	34	28
V	299	P	missense_variant	GTG	CCT	4	0	8	0
V	299	G	missense_variant	GTG	GGT	1	0	26	0
V	299	Y	missense_variant	GTG	TAC	5	0	19	0
V	299	W	missense_variant	GTG	TGG	9	0	42	0
V	299	F	missense_variant	GTG	TTC	0	0	9	0
V	299	L	missense_variant	GTG	CTG	0	0	5	56
V	299	I	missense_variant	GTG	ATC	5	88	31	114
V	299	A	missense_variant	GTG	GCT	2	2	6	0
V	299	T	missense_variant	GTG	ACC	6	13	19	14
V	299	S	missense_variant	GTG	AGC	1	0	20	0
V	299	S	missense_variant	GTG	AGC	0	0	1	0
V	299	Q	missense_variant	GTG	CAG	1	0	13	0
V	299	N	missense_variant	GTG	AAC	3	6	21	11
V	299	M	missense_variant	GTG	ATG	2	0	6	0
V	299	C	missense_variant	GTG	TGC	2	10	23	14
V	299	C	missense_variant	GTG	TGC	0	0	1	0
V	299	E	missense_variant	GTG	GAG	1	0	6	0
V	299	D	missense_variant	GTG	GAT	2	0	30	0
V	299	R	missense_variant	GTG	AGA	0	0	17	0
V	299	K	missense_variant	GTG	AAG	6	0	44	0
V	299	H	missense_variant	GTG	CAC	1	4	28	4
V	304	P	missense_variant	GTC	CCT	2	0	28	0
V	304	G	missense_variant	GTC	GGT	6	0	41	0
V	304	Y	missense_variant	GTC	TAC	4	5	13	6
V	304	W	missense_variant	GTC	TGG	1	0	14	0
V	304	W	missense_variant	GTC	TGG	0	0	1	0
V	304	F	missense_variant	GTC	TTC	3	1	10	0
V	304	L	missense_variant	GTC	CTG	5	27	19	41
V	304	I	missense_variant	GTC	ATC	3	0	8	1
V	304	A	missense_variant	GTC	GCT	2	3	4	6
V	304	T	missense_variant	GTC	ACC	0	0	8	82
V	304	S	missense_variant	GTC	AGC	0	0	2	0
V	304	Q	missense_variant	GTC	CAG	3	12	22	14
V	304	N	missense_variant	GTC	AAC	1	0	12	0
V	304	M	missense_variant	GTC	ATG	1	41	35	78
V	304	C	missense_variant	GTC	TGC	0	0	3	0
V	304	E	missense_variant	GTC	GAG	1	0	29	0
V	304	D	missense_variant	GTC	GAT	4	0	67	0
V	304	R	missense_variant	GTC	AGA	3	0	26	0
V	304	K	missense_variant	GTC	AAG	2	0	54	1
V	304	H	missense_variant	GTC	CAC	2	19	6	42
W	261	P	missense_variant	TGG	CCT	1	0	25	0
W	261	G	missense_variant	TGG	GGT	10	0	47	0
W	261	Y	missense_variant	TGG	TAC	2	1	4	3
W	261	F	missense_variant	TGG	TTC	1	3	1	2
W	261	V	missense_variant	TGG	GTG	2	0	5	2
W	261	L	missense_variant	TGG	CTG	3	2	12	0
W	261	L	missense_variant	TGG	CTG	3	45	9	65
W	261	I	missense_variant	TGG	ATC	1	42	10	54
W	261	A	missense_variant	TGG	GCT	2	0	16	0
W	261	T	missense_variant	TGG	ACC	3	0	14	0
W	261	S	missense_variant	TGG	AGC	3	15	20	25
W	261	Q	missense_variant	TGG	CAG	3	5	39	15
W	261	N	missense_variant	TGG	AAC	2	4	8	1
W	261	M	missense_variant	TGG	ATG	8	61	23	125
W	261	C	missense_variant	TGG	TGC	5	28	56	32
W	261	E	missense_variant	TGG	GAG	2	0	11	0
W	261	D	missense_variant	TGG	GAT	4	0	45	0
W	261	R	missense_variant	TGG	AGA	8	0	30	0
W	261	K	missense_variant	TGG	AAG	2	0	3	0
W	261	H	missense_variant	TGG	CAC	7	53	26	120
Y	253	P	missense_variant	TAC	CCT	0	0	5	0
Y	253	G	missense_variant	TAC	GGT	1	3	15	8
Y	253	W	missense_variant	TAC	TGG	0	0	20	13
Y	253	F	missense_variant	TAC	TTC	6	67	112	93
Y	253	L	missense_variant	TAC	CTG	4	0	18	0
Y	253	I	missense_variant	TAC	ATC	4	0	43	0
Y	253	A	missense_variant	TAC	GCT	6	4	41	5
Y	253	T	missense_variant	TAC	ACC	2	0	31	0
Y	253	S	missense_variant	TAC	AGC	5	7	15	9
Y	253	Q	missense_variant	TAC	CAG	4	36	94	33
Y	253	N	missense_variant	TAC	AAC	5	2	12	3
Y	253	M	missense_variant	TAC	ATG	5	20	44	36
Y	253	C	missense_variant	TAC	TGC	6	1	41	0
Y	253	E	missense_variant	TAC	GAG	1	0	16	0
Y	253	D	missense_variant	TAC	GAT	11	0	52	0
Y	253	R	missense_variant	TAC	AGA	2	0	32	1
Y	253	K	missense_variant	TAC	AAG	5	7	41	2
Y	253	H	missense_variant	TAC	CAC	9	70	97	59
Y	257	P	missense_variant	TAC	CCT	2	0	28	0
Y	257	G	missense_variant	TAC	GGT	8	0	34	0
Y	257	W	missense_variant	TAC	TGG	1	8	7	11
Y	257	F	missense_variant	TAC	TTC	4	12	4	27
Y	257	V	missense_variant	TAC	GTG	1	0	12	0
Y	257	L	missense_variant	TAC	CTG	0	0	7	0
Y	257	I	missense_variant	TAC	ATC	3	0	9	0
Y	257	A	missense_variant	TAC	GCT	3	0	21	0
Y	257	T	missense_variant	TAC	ACC	4	0	23	0
Y	257	S	missense_variant	TAC	AGC	0	0	12	0
Y	257	Q	missense_variant	TAC	CAG	1	0	10	0
Y	257	N	missense_variant	TAC	AAC	2	0	30	0
Y	257	M	missense_variant	TAC	ATG	6	0	15	0
Y	257	C	missense_variant	TAC	TGC	6	0	29	0
Y	257	E	missense_variant	TAC	GAG	7	0	58	0
Y	257	D	missense_variant	TAC	GAT	3	0	15	0
Y	257	R	missense_variant	TAC	AGA	7	21	42	30
Y	257	K	missense_variant	TAC	AAG	6	0	29	0
Y	257	H	missense_variant	TAC	CAC	3	2	50	3
Y	264	G	missense_variant	TAC	GGT	1	10	8	7
Y	264	W	missense_variant	TAC	TGG	0	0	4	37
Y	264	F	missense_variant	TAC	TTC	0	0	4	1
Y	264	V	missense_variant	TAC	GTG	5	17	27	36
Y	264	L	missense_variant	TAC	CTG	1	21	5	18
Y	264	I	missense_variant	TAC	ATC	1	10	6	11
Y	264	A	missense_variant	TAC	GCT	7	89	41	147
Y	264	T	missense_variant	TAC	ACC	1	14	4	34
Y	264	S	missense_variant	TAC	AGC	8	87	35	145
Y	264	Q	missense_variant	TAC	CAG	2	32	5	34
Y	264	M	missense_variant	TAC	ATG	4	16	12	20
Y	264	C	missense_variant	TAC	TGC	1	18	1	26
Y	264	E	missense_variant	TAC	GAG	8	80	7	91
Y	264	D	missense_variant	TAC	GAT	7	35	30	100
Y	264	R	missense_variant	TAC	AGA	0	0	5	27
Y	264	K	missense_variant	TAC	AAG	1	61	12	73
Y	264	H	missense_variant	TAC	CAC	4	47	10	62
Y	312	P	missense_variant	TAT	CCT	1	0	2	0
Y	312	G	missense_variant	TAT	GGT	6	1	15	0
Y	312	W	missense_variant	TAT	TGG	6	0	45	0
Y	312	F	missense_variant	TAT	TTC	3	22	7	26
Y	312	V	missense_variant	TAT	GTG	2	0	17	0
Y	312	L	missense_variant	TAT	CTG	6	2	21	5
Y	312	I	missense_variant	TAT	ATC	2	0	23	1
Y	312	A	missense_variant	TAT	GCT	5	9	41	5
Y	312	T	missense_variant	TAT	ACC	1	1	6	0
Y	312	S	missense_variant	TAT	AGC	9	0	26	0
Y	312	Q	missense_variant	TAT	CAG	3	0	27	0
Y	312	N	missense_variant	TAT	AAC	6	0	51	0
Y	312	M	missense_variant	TAT	ATG	8	2	36	0
Y	312	C	missense_variant	TAT	TGC	2	0	40	0
Y	312	E	missense_variant	TAT	GAG	8	0	47	0
Y	312	D	missense_variant	TAT	GAT	0	0	2	6
Y	312	R	missense_variant	TAT	AGA	1	0	2	0
Y	312	K	missense_variant	TAT	AAG	1	0	7	0
Y	312	H	missense_variant	TAT	CAC	0	0	12	0
Y	320	W	missense_variant	TAC	TGG	4	63	24	62
Y	320	F	missense_variant	TAC	TTC	2	20	13	48
Y	320	I	missense_variant	TAC	ATC	0	0	7	4
Y	320	T	missense_variant	TAC	ACC	4	7	13	8
Y	320	S	missense_variant	TAC	AGC	3	26	12	48
Y	320	Q	missense_variant	TAC	CAG	2	19	20	24
Y	320	N	missense_variant	TAC	AAC	4	42	9	28
Y	320	M	missense_variant	TAC	ATG	0	0	1	0
Y	320	C	missense_variant	TAC	TGC	7	90	34	117
Y	320	E	missense_variant	TAC	GAG	0	0	4	11
Y	320	D	missense_variant	TAC	GAT	2	21	19	19
Y	320	K	missense_variant	TAC	AAG	0	0	3	11
Y	320	H	missense_variant	TAC	CAC	2	9	3	10

## Sheet: sgRNA Edit Predictions
sgRNA Seq	Strand	Location	PAM	Type	sgRNA_Nuc	Target_Nuc	AA_Number	Ref_Codon	Alt_Codon	Ref_AA	Alt_AA	ABL1_AA	Class	sgName	BCR_AA	Exon	RefSeq cDNA	Final_Class	Mean_AA_Number
GTGAAACTCGACGTTCACGT	neg	530	AGA	ABE	[11]	[539]	180	GTC	GcC	V	A	-1	Missense	BCRABL_332	180	BCR-201 ENSE00001897802	True	Missense	181.714
GTGAAACTCGACGTTCACGT	neg	530	AGA	ABE	[4]	[546]	182	TTT	TTc	F	F	-1	Silent	BCRABL_332	182	BCR-201 ENSE00001897802	True	Missense	181.714
GTGAAACTCGACGTTCACGT	neg	530	AGA	ABE	[5]	[545]	182	TTT	TcT	F	S	-1	Missense	BCRABL_332	182	BCR-201 ENSE00001897802	True	Missense	181.714
GTGAAACTCGACGTTCACGT	neg	530	AGA	ABE	[5, 4]	[545, 546]	182	TTT	Tcc	F	S	-1	Missense	BCRABL_332	182	BCR-201 ENSE00001897802	True	Missense	181.714
GTGAAACTCGACGTTCACGT	neg	530	AGA	ABE	[6]	[544]	182	TTT	cTT	F	L	-1	Missense	BCRABL_332	182	BCR-201 ENSE00001897802	True	Missense	181.714
GTGAAACTCGACGTTCACGT	neg	530	AGA	ABE	[6, 4]	[544, 546]	182	TTT	cTc	F	L	-1	Missense	BCRABL_332	182	BCR-201 ENSE00001897802	True	Missense	181.714
GTGAAACTCGACGTTCACGT	neg	530	AGA	ABE	[6, 5]	[544, 545]	182	TTT	ccT	F	P	-1	Missense	BCRABL_332	182	BCR-201 ENSE00001897802	True	Missense	181.714
GTGAAACTCGACGTTCACGT	neg	530	AGA	ABE	[6, 5, 4]	[544, 545, 546]	182	TTT	ccc	F	P	-1	Missense	BCRABL_332	182	BCR-201 ENSE00001897802	True	Missense	181.714
GTGAAACTCGACGTTCACGT	neg	530	AGA	CBE	[7]	[543]	181	GAG	GAa	E	E	-1	Silent	BCRABL_332	181	BCR-201 ENSE00001897802	True	Missense	181
GTGAAACTCGACGTTCACGT	neg	530	AGA	CBE	[9]	[541]	181	GAG	aAG	E	K	-1	Missense	BCRABL_332	181	BCR-201 ENSE00001897802	True	Missense	181
GTGAAACTCGACGTTCACGT	neg	530	AGA	CBE	[9, 7]	[541, 543]	181	GAG	aAa	E	K	-1	Missense	BCRABL_332	181	BCR-201 ENSE00001897802	True	Missense	181
ACCGCCATTGGCGTCGATCA	neg	779	GGT	ABE	[7]	[792]	264	AAT	AAc	N	N	-1	Silent	BCRABL_467	264	BCR-201 ENSE00001897802	True	Silent	264
ACCGCCATTGGCGTCGATCA	neg	779	GGT	CBE	[5]	[794]	265	GGC	GaC	G	D	-1	Missense	BCRABL_467	265	BCR-201 ENSE00001897802	True	Missense	265.5
ACCGCCATTGGCGTCGATCA	neg	779	GGT	CBE	[6]	[793]	265	GGC	aGC	G	S	-1	Missense	BCRABL_467	265	BCR-201 ENSE00001897802	True	Missense	265.5
ACCGCCATTGGCGTCGATCA	neg	779	GGT	CBE	[6, 5]	[793, 794]	265	GGC	aaC	G	N	-1	Missense	BCRABL_467	265	BCR-201 ENSE00001897802	True	Missense	265.5
ACCGCCATTGGCGTCGATCA	neg	779	GGT	CBE	[2]	[797]	266	GGT	GaT	G	D	-1	Missense	BCRABL_467	266	BCR-201 ENSE00001897802	True	Missense	265.5
ACCGCCATTGGCGTCGATCA	neg	779	GGT	CBE	[3]	[796]	266	GGT	aGT	G	S	-1	Missense	BCRABL_467	266	BCR-201 ENSE00001897802	True	Missense	265.5
ACCGCCATTGGCGTCGATCA	neg	779	GGT	CBE	[3, 2]	[796, 797]	266	GGT	aaT	G	N	-1	Missense	BCRABL_467	266	BCR-201 ENSE00001897802	True	Missense	265.5
GGCCTCGGACACGACAACCG	neg	1187	GGC	ABE	[11]	[1196]	399	GTG	GcG	V	A	-1	Missense	BCRABL_691	399	BCR-201 ENSE00001897802	True	Missense	399.5
GGCCTCGGACACGACAACCG	neg	1187	GGC	ABE	[9]	[1198]	400	TCC	cCC	S	P	-1	Missense	BCRABL_691	400	BCR-201 ENSE00001897802	True	Missense	399.5
GGCCTCGGACACGACAACCG	neg	1187	GGC	CBE	[10]	[1197]	399	GTG	GTa	V	V	-1	Silent	BCRABL_691	399	BCR-201 ENSE00001897802	True	Missense	400.4
GGCCTCGGACACGACAACCG	neg	1187	GGC	CBE	[12]	[1195]	399	GTG	aTG	V	M	-1	Missense	BCRABL_691	399	BCR-201 ENSE00001897802	True	Missense	400.4
GGCCTCGGACACGACAACCG	neg	1187	GGC	CBE	[12, 10]	[1195, 1197]	399	GTG	aTa	V	I	-1	Missense	BCRABL_691	399	BCR-201 ENSE00001897802	True	Missense	400.4
GGCCTCGGACACGACAACCG	neg	1187	GGC	CBE	[4]	[1203]	401	GAG	GAa	E	E	-1	Silent	BCRABL_691	401	BCR-201 ENSE00001897802	True	Missense	400.4
GGCCTCGGACACGACAACCG	neg	1187	GGC	CBE	[6]	[1201]	401	GAG	aAG	E	K	-1	Missense	BCRABL_691	401	BCR-201 ENSE00001897802	True	Missense	400.4
GGCCTCGGACACGACAACCG	neg	1187	GGC	CBE	[6, 4]	[1201, 1203]	401	GAG	aAa	E	K	-1	Missense	BCRABL_691	401	BCR-201 ENSE00001897802	True	Missense	400.4
GGCCTCGGACACGACAACCG	neg	1187	GGC	CBE	[3]	[1204]	402	GCC	aCC	A	T	-1	Missense	BCRABL_691	402	BCR-201 ENSE00001897802	True	Missense	400.4
GAACGTCGAGTTTCACCACG	pos	534	AGC	ABE	[3]	[536]	179	AAC	AgC	N	S	-1	Missense	BCRABL_335	179	BCR-201 ENSE00001897802	True	Missense	179.5
GAACGTCGAGTTTCACCACG	pos	534	AGC	ABE	[2]	[535]	179	AAC	gAC	N	D	-1	Missense	BCRABL_335	179	BCR-201 ENSE00001897802	True	Missense	179.5
GAACGTCGAGTTTCACCACG	pos	534	AGC	ABE	[2, 3]	[535, 536]	179	AAC	ggC	N	G	-1	Missense	BCRABL_335	179	BCR-201 ENSE00001897802	True	Missense	179.5
GAACGTCGAGTTTCACCACG	pos	534	AGC	ABE	[9]	[542]	181	GAG	GgG	E	G	-1	Missense	BCRABL_335	181	BCR-201 ENSE00001897802	True	Missense	179.5
GAACGTCGAGTTTCACCACG	pos	534	AGC	CBE	[4]	[537]	179	AAC	AAt	N	N	-1	Silent	BCRABL_335	179	BCR-201 ENSE00001897802	True	Silent	179.5
GAACGTCGAGTTTCACCACG	pos	534	AGC	CBE	[7]	[540]	180	GTC	GTt	V	V	-1	Silent	BCRABL_335	180	BCR-201 ENSE00001897802	True	Silent	179.5
TTGCGGAGGCGGCTATACCC	pos	969	CGG	CBE	[4]	[972]	324	TGC	TGt	C	C	-1	Silent	BCRABL_573	324	BCR-201 ENSE00001897802	True	Silent	325
TTGCGGAGGCGGCTATACCC	pos	969	CGG	CBE	[10]	[978]	326	GGC	GGt	G	G	-1	Silent	BCRABL_573	326	BCR-201 ENSE00001897802	True	Silent	325
TTGCGGAGGCGGCTATACCC	pos	969	CGG	ABE	[7]	[975]	325	GGA	GGg	G	G	-1	Silent	BCRABL_573	325	BCR-201 ENSE00001897802	True	Silent	325
GTCGAGTTTCACCACGAGCG	pos	538	CGG	CBE	[3]	[540]	180	GTC	GTt	V	V	-1	Silent	BCRABL_338	180	BCR-201 ENSE00001897802	True	Missense	183
GTCGAGTTTCACCACGAGCG	pos	538	CGG	CBE	[12]	[549]	183	CAC	CAt	H	H	-1	Silent	BCRABL_338	183	BCR-201 ENSE00001897802	True	Missense	183
GTCGAGTTTCACCACGAGCG	pos	538	CGG	CBE	[10]	[547]	183	CAC	tAC	H	Y	-1	Missense	BCRABL_338	183	BCR-201 ENSE00001897802	True	Missense	183
GTCGAGTTTCACCACGAGCG	pos	538	CGG	CBE	[10, 12]	[547, 549]	183	CAC	tAt	H	Y	-1	Missense	BCRABL_338	183	BCR-201 ENSE00001897802	True	Missense	183
GTCGAGTTTCACCACGAGCG	pos	538	CGG	ABE	[5]	[542]	181	GAG	GgG	E	G	-1	Missense	BCRABL_338	181	BCR-201 ENSE00001897802	True	Missense	182
GTCGAGTTTCACCACGAGCG	pos	538	CGG	ABE	[11]	[548]	183	CAC	CgC	H	R	-1	Missense	BCRABL_338	183	BCR-201 ENSE00001897802	True	Missense	182
GCGCTCGTGGTGAAACTCGA	neg	539	CGT	CBE	[4]	[555]	185	GAG	GAa	E	E	-1	Silent	BCRABL_337	185	BCR-201 ENSE00001897802	True	Missense	185.333
GCGCTCGTGGTGAAACTCGA	neg	539	CGT	CBE	[6]	[553]	185	GAG	aAG	E	K	-1	Missense	BCRABL_337	185	BCR-201 ENSE00001897802	True	Missense	185.333
GCGCTCGTGGTGAAACTCGA	neg	539	CGT	CBE	[6, 4]	[553, 555]	185	GAG	aAa	E	K	-1	Missense	BCRABL_337	185	BCR-201 ENSE00001897802	True	Missense	185.333
GCGCTCGTGGTGAAACTCGA	neg	539	CGT	CBE	[2]	[557]	186	CGC	CaC	R	H	-1	Missense	BCRABL_337	186	BCR-201 ENSE00001897802	True	Missense	185.333
ACCGTCATGGACTGCCGTCG	neg	2083	GGG	ABE	[11]	[2092]	698	TCC	cCC	S	P	-1	Missense	BCRABL_1146	698	BCR-201 ENSE00001755753	True	Missense	698.5
ACCGTCATGGACTGCCGTCG	neg	2083	GGG	ABE	[7]	[2096]	699	ATG	AcG	M	T	-1	Missense	BCRABL_1146	699	BCR-201 ENSE00001755753	True	Missense	698.5
ACCGTCATGGACTGCCGTCG	neg	2083	GGG	CBE	[6]	[2097]	699	ATG	ATa	M	I	-1	Missense	BCRABL_1146	699	BCR-201 ENSE00001755753	True	Missense	700
ACCGTCATGGACTGCCGTCG	neg	2083	GGG	CBE	[3]	[2100]	700	ACG	ACa	T	T	-1	Silent	BCRABL_1146	700	BCR-201 ENSE00001755753	True	Missense	700
ACCGTCATGGACTGCCGTCG	neg	2083	GGG	CBE	[2]	[2101]	701	GTG	aTG	V	M	-1	Missense	BCRABL_1146	701	BCR-201 ENSE00001755753	True	Missense	700
GTCCGACACCTCTTTGTCGT	neg	575	TGA	CBE	[10]	[585]	195	GAG	GAa	E	E	-1	Silent	BCRABL_357	195	BCR-201 ENSE00001897802	True	Missense	196
GTCCGACACCTCTTTGTCGT	neg	575	TGA	CBE	[12]	[583]	195	GAG	aAG	E	K	-1	Missense	BCRABL_357	195	BCR-201 ENSE00001897802	True	Missense	196
GTCCGACACCTCTTTGTCGT	neg	575	TGA	CBE	[12, 10]	[583, 585]	195	GAG	aAa	E	K	-1	Missense	BCRABL_357	195	BCR-201 ENSE00001897802	True	Missense	196
GTCCGACACCTCTTTGTCGT	neg	575	TGA	CBE	[7]	[588]	196	GTG	GTa	V	V	-1	Silent	BCRABL_357	196	BCR-201 ENSE00001897802	True	Missense	196
GTCCGACACCTCTTTGTCGT	neg	575	TGA	CBE	[9]	[586]	196	GTG	aTG	V	M	-1	Missense	BCRABL_357	196	BCR-201 ENSE00001897802	True	Missense	196
GTCCGACACCTCTTTGTCGT	neg	575	TGA	CBE	[9, 7]	[586, 588]	196	GTG	aTa	V	I	-1	Missense	BCRABL_357	196	BCR-201 ENSE00001897802	True	Missense	196
GTCCGACACCTCTTTGTCGT	neg	575	TGA	CBE	[4]	[591]	197	TCG	TCa	S	S	-1	Silent	BCRABL_357	197	BCR-201 ENSE00001897802	True	Missense	196
GTCCGACACCTCTTTGTCGT	neg	575	TGA	CBE	[3]	[592]	198	GAC	aAC	D	N	-1	Missense	BCRABL_357	198	BCR-201 ENSE00001897802	True	Missense	196
GTCCGACACCTCTTTGTCGT	neg	575	TGA	ABE	[8]	[587]	196	GTG	GcG	V	A	-1	Missense	BCRABL_357	196	BCR-201 ENSE00001897802	True	Missense	196.5
GTCCGACACCTCTTTGTCGT	neg	575	TGA	ABE	[6]	[589]	197	TCG	cCG	S	P	-1	Missense	BCRABL_357	197	BCR-201 ENSE00001897802	True	Missense	196.5
ACCAGAGCATCTACGTCGGG	pos	836	GGC	CBE	[2]	[837]	279	TAC	TAt	Y	Y	-1	Silent	BCRABL_500	279	BCR-201 ENSE00001897802	True	Nonsense	280
ACCAGAGCATCTACGTCGGG	pos	836	GGC	CBE	[3]	[838]	280	CAG	tAG	Q	O	-1	Nonsense	BCRABL_500	280	BCR-201 ENSE00001897802	True	Nonsense	280
ACCAGAGCATCTACGTCGGG	pos	836	GGC	CBE	[8]	[843]	281	AGC	AGt	S	S	-1	Silent	BCRABL_500	281	BCR-201 ENSE00001897802	True	Nonsense	280
ACCAGAGCATCTACGTCGGG	pos	836	GGC	CBE	[11]	[846]	282	ATC	ATt	I	I	-1	Silent	BCRABL_500	282	BCR-201 ENSE00001897802	True	Nonsense	280
ACCAGAGCATCTACGTCGGG	pos	836	GGC	ABE	[4]	[839]	280	CAG	CgG	Q	R	-1	Missense	BCRABL_500	280	BCR-201 ENSE00001897802	True	Missense	281
ACCAGAGCATCTACGTCGGG	pos	836	GGC	ABE	[6]	[841]	281	AGC	gGC	S	G	-1	Missense	BCRABL_500	281	BCR-201 ENSE00001897802	True	Missense	281
ACCAGAGCATCTACGTCGGG	pos	836	GGC	ABE	[9]	[844]	282	ATC	gTC	I	V	-1	Missense	BCRABL_500	282	BCR-201 ENSE00001897802	True	Missense	281
CCGACGGCAGTCCATGACGG	pos	2082	TGA	CBE	[2]	[2083]	695	CGA	tGA	R	O	-1	Nonsense	BCRABL_1147	695	BCR-201 ENSE00001755753	True	Nonsense	696
CCGACGGCAGTCCATGACGG	pos	2082	TGA	CBE	[5]	[2086]	696	CGG	tGG	R	W	-1	Missense	BCRABL_1147	696	BCR-201 ENSE00001755753	True	Nonsense	696
CCGACGGCAGTCCATGACGG	pos	2082	TGA	CBE	[8]	[2089]	697	CAG	tAG	Q	O	-1	Nonsense	BCRABL_1147	697	BCR-201 ENSE00001755753	True	Nonsense	696
CCGACGGCAGTCCATGACGG	pos	2082	TGA	CBE	[12]	[2093]	698	TCC	TtC	S	F	-1	Missense	BCRABL_1147	698	BCR-201 ENSE00001755753	True	Nonsense	696
CCGACGGCAGTCCATGACGG	pos	2082	TGA	ABE	[4]	[2085]	695	CGA	CGg	R	R	-1	Silent	BCRABL_1147	695	BCR-201 ENSE00001755753	True	Missense	697
CCGACGGCAGTCCATGACGG	pos	2082	TGA	ABE	[9]	[2090]	697	CAG	CgG	Q	R	-1	Missense	BCRABL_1147	697	BCR-201 ENSE00001755753	True	Missense	697
TGCCCGGTTGTCGTGTCCGA	pos	1183	GGC	CBE	[3]	[1185]	395	TGC	TGt	C	C	-1	Silent	BCRABL_690	395	BCR-201 ENSE00001897802	True	Missense	396
TGCCCGGTTGTCGTGTCCGA	pos	1183	GGC	CBE	[5]	[1187]	396	CCG	CtG	P	L	-1	Missense	BCRABL_690	396	BCR-201 ENSE00001897802	True	Missense	396
TGCCCGGTTGTCGTGTCCGA	pos	1183	GGC	CBE	[4]	[1186]	396	CCG	tCG	P	S	-1	Missense	BCRABL_690	396	BCR-201 ENSE00001897802	True	Missense	396
TGCCCGGTTGTCGTGTCCGA	pos	1183	GGC	CBE	[4, 5]	[1186, 1187]	396	CCG	ttG	P	L	-1	Missense	BCRABL_690	396	BCR-201 ENSE00001897802	True	Missense	396
TGCCCGGTTGTCGTGTCCGA	pos	1183	GGC	CBE	[12]	[1194]	398	GTC	GTt	V	V	-1	Silent	BCRABL_690	398	BCR-201 ENSE00001897802	True	Missense	396
ATATAGAACGGGGGCTCCCG	neg	3622	GGT	CBE	[9]	[3633]	1211	CCG	CCa	P	P	310	Silent	BCRABL_1864	-1	ABL1-201 ENSE00001700841	True	Silent	1211
ATATAGAACGGGGGCTCCCG	neg	3622	GGT	ABE	[7]	[3635]	1212	TTC	TcC	F	S	311	Missense	BCRABL_1864	-1	ABL1-201 ENSE00001700841	True	Missense	1212.4
ATATAGAACGGGGGCTCCCG	neg	3622	GGT	ABE	[8]	[3634]	1212	TTC	cTC	F	L	311	Missense	BCRABL_1864	-1	ABL1-201 ENSE00001700841	True	Missense	1212.4
ATATAGAACGGGGGCTCCCG	neg	3622	GGT	ABE	[8, 7]	[3634, 3635]	1212	TTC	ccC	F	P	311	Missense	BCRABL_1864	-1	ABL1-201 ENSE00001700841	True	Missense	1212.4
ATATAGAACGGGGGCTCCCG	neg	3622	GGT	ABE	[3]	[3639]	1213	TAT	TAc	Y	Y	312	Silent	BCRABL_1864	-1	ABL1-201 ENSE00001700841	True	Missense	1212.4
ATATAGAACGGGGGCTCCCG	neg	3622	GGT	ABE	[5]	[3637]	1213	TAT	cAT	Y	H	312	Missense	BCRABL_1864	-1	ABL1-201 ENSE00001700841	True	Missense	1212.4
ATATAGAACGGGGGCTCCCG	neg	3622	GGT	ABE	[5, 3]	[3637, 3639]	1213	TAT	cAc	Y	H	312	Missense	BCRABL_1864	-1	ABL1-201 ENSE00001700841	True	Missense	1212.4
TGATCGACGCCAATGGCGGT	pos	779	AGC	ABE	[3]	[781]	261	ATC	gTC	I	V	-1	Missense	BCRABL_469	261	BCR-201 ENSE00001897802	True	Missense	262.333
TGATCGACGCCAATGGCGGT	pos	779	AGC	ABE	[7]	[785]	262	GAC	GgC	D	G	-1	Missense	BCRABL_469	262	BCR-201 ENSE00001897802	True	Missense	262.333
TGATCGACGCCAATGGCGGT	pos	779	AGC	ABE	[12]	[790]	264	AAT	gAT	N	D	-1	Missense	BCRABL_469	264	BCR-201 ENSE00001897802	True	Missense	262.333
TGATCGACGCCAATGGCGGT	pos	779	AGC	CBE	[5]	[783]	261	ATC	ATt	I	I	-1	Silent	BCRABL_469	261	BCR-201 ENSE00001897802	True	Missense	263
TGATCGACGCCAATGGCGGT	pos	779	AGC	CBE	[8]	[786]	262	GAC	GAt	D	D	-1	Silent	BCRABL_469	262	BCR-201 ENSE00001897802	True	Missense	263
TGATCGACGCCAATGGCGGT	pos	779	AGC	CBE	[11]	[789]	263	GCC	GCt	A	A	-1	Silent	BCRABL_469	263	BCR-201 ENSE00001897802	True	Missense	263
TGATCGACGCCAATGGCGGT	pos	779	AGC	CBE	[10]	[788]	263	GCC	GtC	A	V	-1	Missense	BCRABL_469	263	BCR-201 ENSE00001897802	True	Missense	263
TGATCGACGCCAATGGCGGT	pos	779	AGC	CBE	[10, 11]	[788, 789]	263	GCC	Gtt	A	V	-1	Missense	BCRABL_469	263	BCR-201 ENSE00001897802	True	Missense	263
GAGGCGGCTATACCCCGGAC	pos	974	TGC	ABE	[2]	[975]	325	GGA	GGg	G	G	-1	Silent	BCRABL_576	325	BCR-201 ENSE00001897802	True	Missense	328.5
GAGGCGGCTATACCCCGGAC	pos	974	TGC	ABE	[10]	[983]	328	TAT	TgT	Y	C	-1	Missense	BCRABL_576	328	BCR-201 ENSE00001897802	True	Missense	328.5
GAGGCGGCTATACCCCGGAC	pos	974	TGC	ABE	[12]	[985]	329	ACC	gCC	T	A	-1	Missense	BCRABL_576	329	BCR-201 ENSE00001897802	True	Missense	328.5
GAGGCGGCTATACCCCGGAC	pos	974	TGC	CBE	[5]	[978]	326	GGC	GGt	G	G	-1	Silent	BCRABL_576	326	BCR-201 ENSE00001897802	True	Silent	326.5
GAGGCGGCTATACCCCGGAC	pos	974	TGC	CBE	[8]	[981]	327	GGC	GGt	G	G	-1	Silent	BCRABL_576	327	BCR-201 ENSE00001897802	True	Silent	326.5
GTCCGGGGTATAGCCGCCTC	neg	974	CGC	ABE	[10]	[984]	328	TAT	TAc	Y	Y	-1	Silent	BCRABL_575	328	BCR-201 ENSE00001897802	True	Missense	328
GTCCGGGGTATAGCCGCCTC	neg	974	CGC	ABE	[12]	[982]	328	TAT	cAT	Y	H	-1	Missense	BCRABL_575	328	BCR-201 ENSE00001897802	True	Missense	328
GTCCGGGGTATAGCCGCCTC	neg	974	CGC	ABE	[12, 10]	[982, 984]	328	TAT	cAc	Y	H	-1	Missense	BCRABL_575	328	BCR-201 ENSE00001897802	True	Missense	328
GTCCGGGGTATAGCCGCCTC	neg	974	CGC	CBE	[4]	[990]	330	CCG	CCa	P	P	-1	Silent	BCRABL_575	330	BCR-201 ENSE00001897802	True	Missense	331
GTCCGGGGTATAGCCGCCTC	neg	974	CGC	CBE	[3]	[991]	331	GAC	aAC	D	N	-1	Missense	BCRABL_575	331	BCR-201 ENSE00001897802	True	Missense	331
GGCTCGTTCGGAACACCACC	pos	1282	TGG	CBE	[3]	[1284]	428	GGC	GGt	G	G	-1	Silent	BCRABL_745	428	BCR-201 ENSE00003561884	True	Missense	429
GGCTCGTTCGGAACACCACC	pos	1282	TGG	CBE	[5]	[1286]	429	TCG	TtG	S	L	-1	Missense	BCRABL_745	429	BCR-201 ENSE00003561884	True	Missense	429
GGCTCGTTCGGAACACCACC	pos	1282	TGG	CBE	[9]	[1290]	430	TTC	TTt	F	F	-1	Silent	BCRABL_745	430	BCR-201 ENSE00003561884	True	Missense	429
GGCTCGTTCGGAACACCACC	pos	1282	TGG	ABE	[12]	[1293]	431	GGA	GGg	G	G	-1	Silent	BCRABL_745	431	BCR-201 ENSE00003561884	True	Silent	431
GCGGTCCGACACCTCTTTGT	neg	578	CGT	ABE	[11]	[587]	196	GTG	GcG	V	A	-1	Missense	BCRABL_359	196	BCR-201 ENSE00001897802	True	Missense	196.5
GCGGTCCGACACCTCTTTGT	neg	578	CGT	ABE	[9]	[589]	197	TCG	cCG	S	P	-1	Missense	BCRABL_359	197	BCR-201 ENSE00001897802	True	Missense	196.5
GCGGTCCGACACCTCTTTGT	neg	578	CGT	CBE	[10]	[588]	196	GTG	GTa	V	V	-1	Silent	BCRABL_359	196	BCR-201 ENSE00001897802	True	Missense	197.25
GCGGTCCGACACCTCTTTGT	neg	578	CGT	CBE	[12]	[586]	196	GTG	aTG	V	M	-1	Missense	BCRABL_359	196	BCR-201 ENSE00001897802	True	Missense	197.25
GCGGTCCGACACCTCTTTGT	neg	578	CGT	CBE	[12, 10]	[586, 588]	196	GTG	aTa	V	I	-1	Missense	BCRABL_359	196	BCR-201 ENSE00001897802	True	Missense	197.25
GCGGTCCGACACCTCTTTGT	neg	578	CGT	CBE	[7]	[591]	197	TCG	TCa	S	S	-1	Silent	BCRABL_359	197	BCR-201 ENSE00001897802	True	Missense	197.25
GCGGTCCGACACCTCTTTGT	neg	578	CGT	CBE	[6]	[592]	198	GAC	aAC	D	N	-1	Missense	BCRABL_359	198	BCR-201 ENSE00001897802	True	Missense	197.25
GCGGTCCGACACCTCTTTGT	neg	578	CGT	CBE	[2]	[596]	199	CGC	CaC	R	H	-1	Missense	BCRABL_359	199	BCR-201 ENSE00001897802	True	Missense	197.25
GCCCCCGACGTAGATGCTCT	neg	839	GGT	CBE	[9]	[850]	284	GTC	aTC	V	I	-1	Missense	BCRABL_501	284	BCR-201 ENSE00001897802	True	Missense	285.2
GCCCCCGACGTAGATGCTCT	neg	839	GGT	CBE	[4]	[855]	285	GGG	GGa	G	G	-1	Silent	BCRABL_501	285	BCR-201 ENSE00001897802	True	Missense	285.2
GCCCCCGACGTAGATGCTCT	neg	839	GGT	CBE	[5]	[854]	285	GGG	GaG	G	E	-1	Missense	BCRABL_501	285	BCR-201 ENSE00001897802	True	Missense	285.2
GCCCCCGACGTAGATGCTCT	neg	839	GGT	CBE	[5, 4]	[854, 855]	285	GGG	Gaa	G	E	-1	Missense	BCRABL_501	285	BCR-201 ENSE00001897802	True	Missense	285.2
GCCCCCGACGTAGATGCTCT	neg	839	GGT	CBE	[6]	[853]	285	GGG	aGG	G	R	-1	Missense	BCRABL_501	285	BCR-201 ENSE00001897802	True	Missense	285.2
GCCCCCGACGTAGATGCTCT	neg	839	GGT	CBE	[6, 4]	[853, 855]	285	GGG	aGa	G	R	-1	Missense	BCRABL_501	285	BCR-201 ENSE00001897802	True	Missense	285.2
GCCCCCGACGTAGATGCTCT	neg	839	GGT	CBE	[6, 5]	[853, 854]	285	GGG	aaG	G	K	-1	Missense	BCRABL_501	285	BCR-201 ENSE00001897802	True	Missense	285.2
GCCCCCGACGTAGATGCTCT	neg	839	GGT	CBE	[6, 5, 4]	[853, 854, 855]	285	GGG	aaa	G	K	-1	Missense	BCRABL_501	285	BCR-201 ENSE00001897802	True	Missense	285.2
GCCCCCGACGTAGATGCTCT	neg	839	GGT	CBE	[2]	[857]	286	GGC	GaC	G	D	-1	Missense	BCRABL_501	286	BCR-201 ENSE00001897802	True	Missense	285.2
GCCCCCGACGTAGATGCTCT	neg	839	GGT	CBE	[3]	[856]	286	GGC	aGC	G	S	-1	Missense	BCRABL_501	286	BCR-201 ENSE00001897802	True	Missense	285.2
GCCCCCGACGTAGATGCTCT	neg	839	GGT	CBE	[3, 2]	[856, 857]	286	GGC	aaC	G	N	-1	Missense	BCRABL_501	286	BCR-201 ENSE00001897802	True	Missense	285.2
GCCCCCGACGTAGATGCTCT	neg	839	GGT	ABE	[8]	[851]	284	GTC	GcC	V	A	-1	Missense	BCRABL_501	284	BCR-201 ENSE00001897802	True	Missense	284
TACCGCCATTGGCGTCGATC	neg	780	AGG	ABE	[8]	[792]	264	AAT	AAc	N	N	-1	Silent	BCRABL_468	264	BCR-201 ENSE00001897802	True	Silent	265
TACCGCCATTGGCGTCGATC	neg	780	AGG	ABE	[2]	[798]	266	GGT	GGc	G	G	-1	Silent	BCRABL_468	266	BCR-201 ENSE00001897802	True	Silent	265
TACCGCCATTGGCGTCGATC	neg	780	AGG	CBE	[6]	[794]	265	GGC	GaC	G	D	-1	Missense	BCRABL_468	265	BCR-201 ENSE00001897802	True	Missense	265.5
TACCGCCATTGGCGTCGATC	neg	780	AGG	CBE	[7]	[793]	265	GGC	aGC	G	S	-1	Missense	BCRABL_468	265	BCR-201 ENSE00001897802	True	Missense	265.5
TACCGCCATTGGCGTCGATC	neg	780	AGG	CBE	[7, 6]	[793, 794]	265	GGC	aaC	G	N	-1	Missense	BCRABL_468	265	BCR-201 ENSE00001897802	True	Missense	265.5
TACCGCCATTGGCGTCGATC	neg	780	AGG	CBE	[3]	[797]	266	GGT	GaT	G	D	-1	Missense	BCRABL_468	266	BCR-201 ENSE00001897802	True	Missense	265.5
TACCGCCATTGGCGTCGATC	neg	780	AGG	CBE	[4]	[796]	266	GGT	aGT	G	S	-1	Missense	BCRABL_468	266	BCR-201 ENSE00001897802	True	Missense	265.5
TACCGCCATTGGCGTCGATC	neg	780	AGG	CBE	[4, 3]	[796, 797]	266	GGT	aaT	G	N	-1	Missense	BCRABL_468	266	BCR-201 ENSE00001897802	True	Missense	265.5
TCGAGTTTCACCACGAGCGC	pos	539	GGC	CBE	[2]	[540]	180	GTC	GTt	V	V	-1	Silent	BCRABL_339	180	BCR-201 ENSE00001897802	True	Missense	183.333
TCGAGTTTCACCACGAGCGC	pos	539	GGC	CBE	[11]	[549]	183	CAC	CAt	H	H	-1	Silent	BCRABL_339	183	BCR-201 ENSE00001897802	True	Missense	183.333
TCGAGTTTCACCACGAGCGC	pos	539	GGC	CBE	[9]	[547]	183	CAC	tAC	H	Y	-1	Missense	BCRABL_339	183	BCR-201 ENSE00001897802	True	Missense	183.333
TCGAGTTTCACCACGAGCGC	pos	539	GGC	CBE	[9, 11]	[547, 549]	183	CAC	tAt	H	Y	-1	Missense	BCRABL_339	183	BCR-201 ENSE00001897802	True	Missense	183.333
TCGAGTTTCACCACGAGCGC	pos	539	GGC	CBE	[12]	[550]	184	CAC	tAC	H	Y	-1	Missense	BCRABL_339	184	BCR-201 ENSE00001897802	True	Missense	183.333
TCGAGTTTCACCACGAGCGC	pos	539	GGC	ABE	[4]	[542]	181	GAG	GgG	E	G	-1	Missense	BCRABL_339	181	BCR-201 ENSE00001897802	True	Missense	182
TCGAGTTTCACCACGAGCGC	pos	539	GGC	ABE	[10]	[548]	183	CAC	CgC	H	R	-1	Missense	BCRABL_339	183	BCR-201 ENSE00001897802	True	Missense	182
TCGTCCCGTTCCCCCGACGC	neg	412	GGC	CBE	[11]	[421]	141	GAA	aAA	E	K	-1	Missense	BCRABL_262	141	BCR-201 ENSE00001897802	True	Missense	142.4
TCGTCCCGTTCCCCCGACGC	neg	412	GGC	CBE	[6]	[426]	142	CGG	CGa	R	R	-1	Silent	BCRABL_262	142	BCR-201 ENSE00001897802	True	Missense	142.4
TCGTCCCGTTCCCCCGACGC	neg	412	GGC	CBE	[7]	[425]	142	CGG	CaG	R	Q	-1	Missense	BCRABL_262	142	BCR-201 ENSE00001897802	True	Missense	142.4
TCGTCCCGTTCCCCCGACGC	neg	412	GGC	CBE	[7, 6]	[425, 426]	142	CGG	Caa	R	Q	-1	Missense	BCRABL_262	142	BCR-201 ENSE00001897802	True	Missense	142.4
TCGTCCCGTTCCCCCGACGC	neg	412	GGC	CBE	[5]	[427]	143	GAC	aAC	D	N	-1	Missense	BCRABL_262	143	BCR-201 ENSE00001897802	True	Missense	142.4
TCGTCCCGTTCCCCCGACGC	neg	412	GGC	CBE	[2]	[430]	144	GAC	aAC	D	N	-1	Missense	BCRABL_262	144	BCR-201 ENSE00001897802	True	Missense	142.4
CACGCCGCAGTGCCATAAGC	pos	1152	GGC	ABE	[2]	[1153]	385	ACG	gCG	T	A	-1	Missense	BCRABL_673	385	BCR-201 ENSE00001897802	True	Missense	386
CACGCCGCAGTGCCATAAGC	pos	1152	GGC	ABE	[9]	[1160]	387	CAG	CgG	Q	R	-1	Missense	BCRABL_673	387	BCR-201 ENSE00001897802	True	Missense	386
CACGCCGCAGTGCCATAAGC	pos	1152	GGC	CBE	[3]	[1154]	385	ACG	AtG	T	M	-1	Missense	BCRABL_673	385	BCR-201 ENSE00001897802	True	Nonsense	387
CACGCCGCAGTGCCATAAGC	pos	1152	GGC	CBE	[6]	[1157]	386	CCG	CtG	P	L	-1	Missense	BCRABL_673	386	BCR-201 ENSE00001897802	True	Nonsense	387
CACGCCGCAGTGCCATAAGC	pos	1152	GGC	CBE	[5]	[1156]	386	CCG	tCG	P	S	-1	Missense	BCRABL_673	386	BCR-201 ENSE00001897802	True	Nonsense	387
CACGCCGCAGTGCCATAAGC	pos	1152	GGC	CBE	[5, 6]	[1156, 1157]	386	CCG	ttG	P	L	-1	Missense	BCRABL_673	386	BCR-201 ENSE00001897802	True	Nonsense	387
CACGCCGCAGTGCCATAAGC	pos	1152	GGC	CBE	[8]	[1159]	387	CAG	tAG	Q	O	-1	Nonsense	BCRABL_673	387	BCR-201 ENSE00001897802	True	Nonsense	387
ACGGTGACCTGCCGCCGGAG	neg	5155	GGG	CBE	[9]	[5166]	1722	CAG	CAa	Q	Q	821	Silent	BCRABL_2639	-1	ABL1-201 ENSE00001457584	True	Missense	1724
ACGGTGACCTGCCGCCGGAG	neg	5155	GGG	CBE	[8]	[5167]	1723	GTC	aTC	V	I	822	Missense	BCRABL_2639	-1	ABL1-201 ENSE00001457584	True	Missense	1724
ACGGTGACCTGCCGCCGGAG	neg	5155	GGG	CBE	[2]	[5173]	1725	GTG	aTG	V	M	824	Missense	BCRABL_2639	-1	ABL1-201 ENSE00001457584	True	Missense	1724
ACGGTGACCTGCCGCCGGAG	neg	5155	GGG	ABE	[7]	[5168]	1723	GTC	GcC	V	A	822	Missense	BCRABL_2639	-1	ABL1-201 ENSE00001457584	True	Missense	1723
ATGAGCCCGTCGGCCACCGT	neg	3313	TGA	CBE	[11]	[3322]	1108	GAC	aAC	D	N	207	Missense	BCRABL_1716	-1	ABL1-201 ENSE00002065214	True	Missense	1108.86
ATGAGCCCGTCGGCCACCGT	neg	3313	TGA	CBE	[6]	[3327]	1109	GGG	GGa	G	G	208	Silent	BCRABL_1716	-1	ABL1-201 ENSE00002065214	True	Missense	1108.86
ATGAGCCCGTCGGCCACCGT	neg	3313	TGA	CBE	[7]	[3326]	1109	GGG	GaG	G	E	208	Missense	BCRABL_1716	-1	ABL1-201 ENSE00002065214	True	Missense	1108.86
ATGAGCCCGTCGGCCACCGT	neg	3313	TGA	CBE	[7, 6]	[3326, 3327]	1109	GGG	Gaa	G	E	208	Missense	BCRABL_1716	-1	ABL1-201 ENSE00002065214	True	Missense	1108.86
ATGAGCCCGTCGGCCACCGT	neg	3313	TGA	CBE	[8]	[3325]	1109	GGG	aGG	G	R	208	Missense	BCRABL_1716	-1	ABL1-201 ENSE00002065214	True	Missense	1108.86
ATGAGCCCGTCGGCCACCGT	neg	3313	TGA	CBE	[8, 6]	[3325, 3327]	1109	GGG	aGa	G	R	208	Missense	BCRABL_1716	-1	ABL1-201 ENSE00002065214	True	Missense	1108.86
ATGAGCCCGTCGGCCACCGT	neg	3313	TGA	CBE	[8, 7]	[3325, 3326]	1109	GGG	aaG	G	K	208	Missense	BCRABL_1716	-1	ABL1-201 ENSE00002065214	True	Missense	1108.86
ATGAGCCCGTCGGCCACCGT	neg	3313	TGA	CBE	[8, 7, 6]	[3325, 3326, 3327]	1109	GGG	aaa	G	K	208	Missense	BCRABL_1716	-1	ABL1-201 ENSE00002065214	True	Missense	1108.86
ATGAGCCCGTCGGCCACCGT	neg	3313	TGA	ABE	[4]	[3329]	1110	CTC	CcC	L	P	209	Missense	BCRABL_1716	-1	ABL1-201 ENSE00002065214	True	Missense	1110
CGTCGGGGGAACGGGACGAC	pos	413	CGG	CBE	[4]	[416]	139	TCG	TtG	S	L	-1	Missense	BCRABL_264	139	BCR-201 ENSE00001897802	True	Missense	140.5
CGTCGGGGGAACGGGACGAC	pos	413	CGG	CBE	[12]	[424]	142	CGG	tGG	R	W	-1	Missense	BCRABL_264	142	BCR-201 ENSE00001897802	True	Missense	140.5
CGTCGGGGGAACGGGACGAC	pos	413	CGG	ABE	[11]	[423]	141	GAA	GAg	E	E	-1	Silent	BCRABL_264	141	BCR-201 ENSE00001897802	True	Missense	141
CGTCGGGGGAACGGGACGAC	pos	413	CGG	ABE	[10]	[422]	141	GAA	GgA	E	G	-1	Missense	BCRABL_264	141	BCR-201 ENSE00001897802	True	Missense	141
CGTCGGGGGAACGGGACGAC	pos	413	CGG	ABE	[10, 11]	[422, 423]	141	GAA	Ggg	E	G	-1	Missense	BCRABL_264	141	BCR-201 ENSE00001897802	True	Missense	141
ACCTCTACACGTTCTGCGTG	pos	5888	AGC	CBE	[2]	[5889]	1963	AAC	AAt	N	N	1062	Silent	BCRABL_3047	-1	ABL1-201 ENSE00001457584	True	Missense	1964.67
ACCTCTACACGTTCTGCGTG	pos	5888	AGC	CBE	[5]	[5892]	1964	CTC	CTt	L	L	1063	Silent	BCRABL_3047	-1	ABL1-201 ENSE00001457584	True	Missense	1964.67
ACCTCTACACGTTCTGCGTG	pos	5888	AGC	CBE	[3]	[5890]	1964	CTC	tTC	L	F	1063	Missense	BCRABL_3047	-1	ABL1-201 ENSE00001457584	True	Missense	1964.67
ACCTCTACACGTTCTGCGTG	pos	5888	AGC	CBE	[3, 5]	[5890, 5892]	1964	CTC	tTt	L	F	1063	Missense	BCRABL_3047	-1	ABL1-201 ENSE00001457584	True	Missense	1964.67
ACCTCTACACGTTCTGCGTG	pos	5888	AGC	CBE	[8]	[5895]	1965	TAC	TAt	Y	Y	1064	Silent	BCRABL_3047	-1	ABL1-201 ENSE00001457584	True	Missense	1964.67
ACCTCTACACGTTCTGCGTG	pos	5888	AGC	CBE	[10]	[5897]	1966	ACG	AtG	T	M	1065	Missense	BCRABL_3047	-1	ABL1-201 ENSE00001457584	True	Missense	1964.67
ACCTCTACACGTTCTGCGTG	pos	5888	AGC	ABE	[7]	[5894]	1965	TAC	TgC	Y	C	1064	Missense	BCRABL_3047	-1	ABL1-201 ENSE00001457584	True	Missense	1965.5
ACCTCTACACGTTCTGCGTG	pos	5888	AGC	ABE	[9]	[5896]	1966	ACG	gCG	T	A	1065	Missense	BCRABL_3047	-1	ABL1-201 ENSE00001457584	True	Missense	1965.5
GTTCAACTCGGCGTCCTCGT	neg	737	AGT	CBE	[7]	[750]	250	GAG	GAa	E	E	-1	Silent	BCRABL_445	250	BCR-201 ENSE00001897802	True	Missense	250
GTTCAACTCGGCGTCCTCGT	neg	737	AGT	CBE	[9]	[748]	250	GAG	aAG	E	K	-1	Missense	BCRABL_445	250	BCR-201 ENSE00001897802	True	Missense	250
GTTCAACTCGGCGTCCTCGT	neg	737	AGT	CBE	[9, 7]	[748, 750]	250	GAG	aAa	E	K	-1	Missense	BCRABL_445	250	BCR-201 ENSE00001897802	True	Missense	250
GTTCAACTCGGCGTCCTCGT	neg	737	AGT	CBE	[4]	[753]	251	TTG	TTa	L	L	-1	Silent	BCRABL_445	251	BCR-201 ENSE00001897802	True	Missense	250
GTTCAACTCGGCGTCCTCGT	neg	737	AGT	ABE	[5]	[752]	251	TTG	TcG	L	S	-1	Missense	BCRABL_445	251	BCR-201 ENSE00001897802	True	Missense	251
GTTCAACTCGGCGTCCTCGT	neg	737	AGT	ABE	[6]	[751]	251	TTG	cTG	L	L	-1	Silent	BCRABL_445	251	BCR-201 ENSE00001897802	True	Missense	251
GTTCAACTCGGCGTCCTCGT	neg	737	AGT	ABE	[6, 5]	[751, 752]	251	TTG	ccG	L	P	-1	Missense	BCRABL_445	251	BCR-201 ENSE00001897802	True	Missense	251
ACGACAAAGAGGTGTCGGAC	pos	575	CGC	CBE	[2]	[576]	192	AAC	AAt	N	N	-1	Silent	BCRABL_358	192	BCR-201 ENSE00001897802	True	Silent	192.5
ACGACAAAGAGGTGTCGGAC	pos	575	CGC	CBE	[5]	[579]	193	GAC	GAt	D	D	-1	Silent	BCRABL_358	193	BCR-201 ENSE00001897802	True	Silent	192.5
ACGACAAAGAGGTGTCGGAC	pos	575	CGC	ABE	[4]	[578]	193	GAC	GgC	D	G	-1	Missense	BCRABL_358	193	BCR-201 ENSE00001897802	True	Missense	194
ACGACAAAGAGGTGTCGGAC	pos	575	CGC	ABE	[8]	[582]	194	AAA	AAg	K	K	-1	Silent	BCRABL_358	194	BCR-201 ENSE00001897802	True	Missense	194
ACGACAAAGAGGTGTCGGAC	pos	575	CGC	ABE	[7]	[581]	194	AAA	AgA	K	R	-1	Missense	BCRABL_358	194	BCR-201 ENSE00001897802	True	Missense	194
ACGACAAAGAGGTGTCGGAC	pos	575	CGC	ABE	[7, 8]	[581, 582]	194	AAA	Agg	K	R	-1	Missense	BCRABL_358	194	BCR-201 ENSE00001897802	True	Missense	194
ACGACAAAGAGGTGTCGGAC	pos	575	CGC	ABE	[6]	[580]	194	AAA	gAA	K	E	-1	Missense	BCRABL_358	194	BCR-201 ENSE00001897802	True	Missense	194
ACGACAAAGAGGTGTCGGAC	pos	575	CGC	ABE	[6, 8]	[580, 582]	194	AAA	gAg	K	E	-1	Missense	BCRABL_358	194	BCR-201 ENSE00001897802	True	Missense	194
ACGACAAAGAGGTGTCGGAC	pos	575	CGC	ABE	[6, 7]	[580, 581]	194	AAA	ggA	K	G	-1	Missense	BCRABL_358	194	BCR-201 ENSE00001897802	True	Missense	194
ACGACAAAGAGGTGTCGGAC	pos	575	CGC	ABE	[6, 7, 8]	[580, 581, 582]	194	AAA	ggg	K	G	-1	Missense	BCRABL_358	194	BCR-201 ENSE00001897802	True	Missense	194
ACGACAAAGAGGTGTCGGAC	pos	575	CGC	ABE	[10]	[584]	195	GAG	GgG	E	G	-1	Missense	BCRABL_358	195	BCR-201 ENSE00001897802	True	Missense	194
CGCCTAGCCACCGGCGAGGA	pos	4792	GGA	CBE	[3]	[4794]	1598	CGC	CGt	R	R	697	Silent	BCRABL_2450	-1	ABL1-201 ENSE00001457584	True	Missense	1600.5
CGCCTAGCCACCGGCGAGGA	pos	4792	GGA	CBE	[4]	[4795]	1599	CTA	tTA	L	L	698	Silent	BCRABL_2450	-1	ABL1-201 ENSE00001457584	True	Missense	1600.5
CGCCTAGCCACCGGCGAGGA	pos	4792	GGA	CBE	[9]	[4800]	1600	GCC	GCt	A	A	699	Silent	BCRABL_2450	-1	ABL1-201 ENSE00001457584	True	Missense	1600.5
CGCCTAGCCACCGGCGAGGA	pos	4792	GGA	CBE	[8]	[4799]	1600	GCC	GtC	A	V	699	Missense	BCRABL_2450	-1	ABL1-201 ENSE00001457584	True	Missense	1600.5
CGCCTAGCCACCGGCGAGGA	pos	4792	GGA	CBE	[8, 9]	[4799, 4800]	1600	GCC	Gtt	A	V	699	Missense	BCRABL_2450	-1	ABL1-201 ENSE00001457584	True	Missense	1600.5
CGCCTAGCCACCGGCGAGGA	pos	4792	GGA	CBE	[12]	[4803]	1601	ACC	ACt	T	T	700	Silent	BCRABL_2450	-1	ABL1-201 ENSE00001457584	True	Missense	1600.5
CGCCTAGCCACCGGCGAGGA	pos	4792	GGA	CBE	[11]	[4802]	1601	ACC	AtC	T	I	700	Missense	BCRABL_2450	-1	ABL1-201 ENSE00001457584	True	Missense	1600.5
CGCCTAGCCACCGGCGAGGA	pos	4792	GGA	CBE	[11, 12]	[4802, 4803]	1601	ACC	Att	T	I	700	Missense	BCRABL_2450	-1	ABL1-201 ENSE00001457584	True	Missense	1600.5
CGCCTAGCCACCGGCGAGGA	pos	4792	GGA	ABE	[6]	[4797]	1599	CTA	CTg	L	L	698	Silent	BCRABL_2450	-1	ABL1-201 ENSE00001457584	True	Missense	1601
CGCCTAGCCACCGGCGAGGA	pos	4792	GGA	ABE	[10]	[4801]	1601	ACC	gCC	T	A	700	Missense	BCRABL_2450	-1	ABL1-201 ENSE00001457584	True	Missense	1601
CCGCAACGGCAAGAGTTACA	pos	2514	CGT	CBE	[4]	[2517]	839	CGC	CGt	R	R	-1	Silent	BCRABL_1360	839		True	Missense	839
CCGCAACGGCAAGAGTTACA	pos	2514	CGT	CBE	[2]	[2515]	839	CGC	tGC	R	C	-1	Missense	BCRABL_1360	839		True	Missense	839
CCGCAACGGCAAGAGTTACA	pos	2514	CGT	CBE	[2, 4]	[2515, 2517]	839	CGC	tGt	R	C	-1	Missense	BCRABL_1360	839		True	Missense	839
CCGCAACGGCAAGAGTTACA	pos	2514	CGT	CBE	[7]	[2520]	840	AAC	AAt	N	N	-1	Silent	BCRABL_1360	840		True	Missense	839
CCGCAACGGCAAGAGTTACA	pos	2514	CGT	CBE	[10]	[2523]	841	GGC	GGt	G	G	-1	Silent	BCRABL_1360	841		True	Missense	839
CCGCAACGGCAAGAGTTACA	pos	2514	CGT	ABE	[6]	[2519]	840	AAC	AgC	N	S	-1	Missense	BCRABL_1360	840		True	Missense	841
CCGCAACGGCAAGAGTTACA	pos	2514	CGT	ABE	[5]	[2518]	840	AAC	gAC	N	D	-1	Missense	BCRABL_1360	840		True	Missense	841
CCGCAACGGCAAGAGTTACA	pos	2514	CGT	ABE	[5, 6]	[2518, 2519]	840	AAC	ggC	N	G	-1	Missense	BCRABL_1360	840		True	Missense	841
CCGCAACGGCAAGAGTTACA	pos	2514	CGT	ABE	[12]	[2525]	842	AAG	AgG	K	R	-1	Missense	BCRABL_1360	842		True	Missense	841
CCGCAACGGCAAGAGTTACA	pos	2514	CGT	ABE	[11]	[2524]	842	AAG	gAG	K	E	-1	Missense	BCRABL_1360	842		True	Missense	841
CCGCAACGGCAAGAGTTACA	pos	2514	CGT	ABE	[11, 12]	[2524, 2525]	842	AAG	ggG	K	G	-1	Missense	BCRABL_1360	842		True	Missense	841
TCGACGCCAATGGCGGTAGC	pos	782	AGG	CBE	[2]	[783]	261	ATC	ATt	I	I	-1	Silent	BCRABL_470	261	BCR-201 ENSE00001897802	True	Missense	263
TCGACGCCAATGGCGGTAGC	pos	782	AGG	CBE	[5]	[786]	262	GAC	GAt	D	D	-1	Silent	BCRABL_470	262	BCR-201 ENSE00001897802	True	Missense	263
TCGACGCCAATGGCGGTAGC	pos	782	AGG	CBE	[8]	[789]	263	GCC	GCt	A	A	-1	Silent	BCRABL_470	263	BCR-201 ENSE00001897802	True	Missense	263
TCGACGCCAATGGCGGTAGC	pos	782	AGG	CBE	[7]	[788]	263	GCC	GtC	A	V	-1	Missense	BCRABL_470	263	BCR-201 ENSE00001897802	True	Missense	263
TCGACGCCAATGGCGGTAGC	pos	782	AGG	CBE	[7, 8]	[788, 789]	263	GCC	Gtt	A	V	-1	Missense	BCRABL_470	263	BCR-201 ENSE00001897802	True	Missense	263
TCGACGCCAATGGCGGTAGC	pos	782	AGG	ABE	[4]	[785]	262	GAC	GgC	D	G	-1	Missense	BCRABL_470	262	BCR-201 ENSE00001897802	True	Missense	263.5
TCGACGCCAATGGCGGTAGC	pos	782	AGG	ABE	[10]	[791]	264	AAT	AgT	N	S	-1	Missense	BCRABL_470	264	BCR-201 ENSE00001897802	True	Missense	263.5
TCGACGCCAATGGCGGTAGC	pos	782	AGG	ABE	[9]	[790]	264	AAT	gAT	N	D	-1	Missense	BCRABL_470	264	BCR-201 ENSE00001897802	True	Missense	263.5
TCGACGCCAATGGCGGTAGC	pos	782	AGG	ABE	[9, 10]	[790, 791]	264	AAT	ggT	N	G	-1	Missense	BCRABL_470	264	BCR-201 ENSE00001897802	True	Missense	263.5
AAACTCGACGTTCACGTAGA	neg	527	AGG	CBE	[9]	[538]	180	GTC	aTC	V	I	-1	Missense	BCRABL_331	180	BCR-201 ENSE00001897802	True	Missense	180.667
AAACTCGACGTTCACGTAGA	neg	527	AGG	CBE	[4]	[543]	181	GAG	GAa	E	E	-1	Silent	BCRABL_331	181	BCR-201 ENSE00001897802	True	Missense	180.667
AAACTCGACGTTCACGTAGA	neg	527	AGG	CBE	[6]	[541]	181	GAG	aAG	E	K	-1	Missense	BCRABL_331	181	BCR-201 ENSE00001897802	True	Missense	180.667
AAACTCGACGTTCACGTAGA	neg	527	AGG	CBE	[6, 4]	[541, 543]	181	GAG	aAa	E	K	-1	Missense	BCRABL_331	181	BCR-201 ENSE00001897802	True	Missense	180.667
AAACTCGACGTTCACGTAGA	neg	527	AGG	ABE	[8]	[539]	180	GTC	GcC	V	A	-1	Missense	BCRABL_331	180	BCR-201 ENSE00001897802	True	Missense	181.5
AAACTCGACGTTCACGTAGA	neg	527	AGG	ABE	[2]	[545]	182	TTT	TcT	F	S	-1	Missense	BCRABL_331	182	BCR-201 ENSE00001897802	True	Missense	181.5
AAACTCGACGTTCACGTAGA	neg	527	AGG	ABE	[3]	[544]	182	TTT	cTT	F	L	-1	Missense	BCRABL_331	182	BCR-201 ENSE00001897802	True	Missense	181.5
AAACTCGACGTTCACGTAGA	neg	527	AGG	ABE	[3, 2]	[544, 545]	182	TTT	ccT	F	P	-1	Missense	BCRABL_331	182	BCR-201 ENSE00001897802	True	Missense	181.5
ATCATTCAACGGTGGCCGAC	pos	3305	GGG	CBE	[3]	[3307]	1103	CAT	tAT	H	Y	202	Missense	BCRABL_1713	-1	ABL1-201 ENSE00002065214	True	Missense	1104
ATCATTCAACGGTGGCCGAC	pos	3305	GGG	CBE	[7]	[3311]	1104	TCA	TtA	S	L	203	Missense	BCRABL_1713	-1	ABL1-201 ENSE00002065214	True	Missense	1104
ATCATTCAACGGTGGCCGAC	pos	3305	GGG	CBE	[10]	[3314]	1105	ACG	AtG	T	M	204	Missense	BCRABL_1713	-1	ABL1-201 ENSE00002065214	True	Missense	1104
ATCATTCAACGGTGGCCGAC	pos	3305	GGG	ABE	[4]	[3308]	1103	CAT	CgT	H	R	202	Missense	BCRABL_1713	-1	ABL1-201 ENSE00002065214	True	Missense	1104
ATCATTCAACGGTGGCCGAC	pos	3305	GGG	ABE	[8]	[3312]	1104	TCA	TCg	S	S	203	Silent	BCRABL_1713	-1	ABL1-201 ENSE00002065214	True	Missense	1104
ATCATTCAACGGTGGCCGAC	pos	3305	GGG	ABE	[9]	[3313]	1105	ACG	gCG	T	A	204	Missense	BCRABL_1713	-1	ABL1-201 ENSE00002065214	True	Missense	1104
TTGCGGACGCCCACGATGGT	neg	1207	GGC	CBE	[10]	[1217]	406	GGC	GaC	G	D	-1	Missense	BCRABL_702	406	BCR-201 ENSE00001897802	True	Missense	406.6
TTGCGGACGCCCACGATGGT	neg	1207	GGC	CBE	[11]	[1216]	406	GGC	aGC	G	S	-1	Missense	BCRABL_702	406	BCR-201 ENSE00001897802	True	Missense	406.6
TTGCGGACGCCCACGATGGT	neg	1207	GGC	CBE	[11, 10]	[1216, 1217]	406	GGC	aaC	G	N	-1	Missense	BCRABL_702	406	BCR-201 ENSE00001897802	True	Missense	406.6
TTGCGGACGCCCACGATGGT	neg	1207	GGC	CBE	[8]	[1219]	407	GTC	aTC	V	I	-1	Missense	BCRABL_702	407	BCR-201 ENSE00001897802	True	Missense	406.6
TTGCGGACGCCCACGATGGT	neg	1207	GGC	CBE	[4]	[1223]	408	CGC	CaC	R	H	-1	Missense	BCRABL_702	408	BCR-201 ENSE00001897802	True	Missense	406.6
TTGCGGACGCCCACGATGGT	neg	1207	GGC	ABE	[7]	[1220]	407	GTC	GcC	V	A	-1	Missense	BCRABL_702	407	BCR-201 ENSE00001897802	True	Missense	407
ACCGCATGTTCCGGGACAAA	pos	1079	AGC	CBE	[2]	[1080]	360	TAC	TAt	Y	Y	-1	Silent	BCRABL_636	360	BCR-201 ENSE00001897802	True	Missense	362
ACCGCATGTTCCGGGACAAA	pos	1079	AGC	CBE	[5]	[1083]	361	CGC	CGt	R	R	-1	Silent	BCRABL_636	361	BCR-201 ENSE00001897802	True	Missense	362
ACCGCATGTTCCGGGACAAA	pos	1079	AGC	CBE	[3]	[1081]	361	CGC	tGC	R	C	-1	Missense	BCRABL_636	361	BCR-201 ENSE00001897802	True	Missense	362
ACCGCATGTTCCGGGACAAA	pos	1079	AGC	CBE	[3, 5]	[1081, 1083]	361	CGC	tGt	R	C	-1	Missense	BCRABL_636	361	BCR-201 ENSE00001897802	True	Missense	362
ACCGCATGTTCCGGGACAAA	pos	1079	AGC	CBE	[11]	[1089]	363	TTC	TTt	F	F	-1	Silent	BCRABL_636	363	BCR-201 ENSE00001897802	True	Missense	362
ACCGCATGTTCCGGGACAAA	pos	1079	AGC	CBE	[12]	[1090]	364	CGG	tGG	R	W	-1	Missense	BCRABL_636	364	BCR-201 ENSE00001897802	True	Missense	362
ACCGCATGTTCCGGGACAAA	pos	1079	AGC	ABE	[6]	[1084]	362	ATG	gTG	M	V	-1	Missense	BCRABL_636	362	BCR-201 ENSE00001897802	True	Missense	362
CGACGCCAATGGCGGTAGCA	pos	783	GGC	ABE	[3]	[785]	262	GAC	GgC	D	G	-1	Missense	BCRABL_471	262	BCR-201 ENSE00001897802	True	Missense	263.5
CGACGCCAATGGCGGTAGCA	pos	783	GGC	ABE	[9]	[791]	264	AAT	AgT	N	S	-1	Missense	BCRABL_471	264	BCR-201 ENSE00001897802	True	Missense	263.5
CGACGCCAATGGCGGTAGCA	pos	783	GGC	ABE	[8]	[790]	264	AAT	gAT	N	D	-1	Missense	BCRABL_471	264	BCR-201 ENSE00001897802	True	Missense	263.5
CGACGCCAATGGCGGTAGCA	pos	783	GGC	ABE	[8, 9]	[790, 791]	264	AAT	ggT	N	G	-1	Missense	BCRABL_471	264	BCR-201 ENSE00001897802	True	Missense	263.5
CGACGCCAATGGCGGTAGCA	pos	783	GGC	CBE	[4]	[786]	262	GAC	GAt	D	D	-1	Silent	BCRABL_471	262	BCR-201 ENSE00001897802	True	Missense	263
CGACGCCAATGGCGGTAGCA	pos	783	GGC	CBE	[7]	[789]	263	GCC	GCt	A	A	-1	Silent	BCRABL_471	263	BCR-201 ENSE00001897802	True	Missense	263
CGACGCCAATGGCGGTAGCA	pos	783	GGC	CBE	[6]	[788]	263	GCC	GtC	A	V	-1	Missense	BCRABL_471	263	BCR-201 ENSE00001897802	True	Missense	263
CGACGCCAATGGCGGTAGCA	pos	783	GGC	CBE	[6, 7]	[788, 789]	263	GCC	Gtt	A	V	-1	Missense	BCRABL_471	263	BCR-201 ENSE00001897802	True	Missense	263
GAACCCTCGCCGTCGGGCCG	neg	346	GGC	CBE	[10]	[356]	119	GGC	GaC	G	D	-1	Missense	BCRABL_218	119	BCR-201 ENSE00001897802	True	Missense	120
GAACCCTCGCCGTCGGGCCG	neg	346	GGC	CBE	[11]	[355]	119	GGC	aGC	G	S	-1	Missense	BCRABL_218	119	BCR-201 ENSE00001897802	True	Missense	120
GAACCCTCGCCGTCGGGCCG	neg	346	GGC	CBE	[11, 10]	[355, 356]	119	GGC	aaC	G	N	-1	Missense	BCRABL_218	119	BCR-201 ENSE00001897802	True	Missense	120
GAACCCTCGCCGTCGGGCCG	neg	346	GGC	CBE	[6]	[360]	120	GAG	GAa	E	E	-1	Silent	BCRABL_218	120	BCR-201 ENSE00001897802	True	Missense	120
GAACCCTCGCCGTCGGGCCG	neg	346	GGC	CBE	[8]	[358]	120	GAG	aAG	E	K	-1	Missense	BCRABL_218	120	BCR-201 ENSE00001897802	True	Missense	120
GAACCCTCGCCGTCGGGCCG	neg	346	GGC	CBE	[8, 6]	[358, 360]	120	GAG	aAa	E	K	-1	Missense	BCRABL_218	120	BCR-201 ENSE00001897802	True	Missense	120
GAACCCTCGCCGTCGGGCCG	neg	346	GGC	CBE	[4]	[362]	121	GGT	GaT	G	D	-1	Missense	BCRABL_218	121	BCR-201 ENSE00001897802	True	Missense	120
GAACCCTCGCCGTCGGGCCG	neg	346	GGC	CBE	[5]	[361]	121	GGT	aGT	G	S	-1	Missense	BCRABL_218	121	BCR-201 ENSE00001897802	True	Missense	120
GAACCCTCGCCGTCGGGCCG	neg	346	GGC	CBE	[5, 4]	[361, 362]	121	GGT	aaT	G	N	-1	Missense	BCRABL_218	121	BCR-201 ENSE00001897802	True	Missense	120
GAACCCTCGCCGTCGGGCCG	neg	346	GGC	ABE	[3]	[363]	121	GGT	GGc	G	G	-1	Silent	BCRABL_218	121	BCR-201 ENSE00001897802	True	Missense	122
GAACCCTCGCCGTCGGGCCG	neg	346	GGC	ABE	[2]	[364]	122	TCT	cCT	S	P	-1	Missense	BCRABL_218	122	BCR-201 ENSE00001897802	True	Missense	122
ACTCGACGTTCACGTAGAAG	neg	525	GGC	CBE	[11]	[534]	178	GTG	GTa	V	V	-1	Silent	BCRABL_329	178	BCR-201 ENSE00001897802	True	Missense	180.667
ACTCGACGTTCACGTAGAAG	neg	525	GGC	CBE	[7]	[538]	180	GTC	aTC	V	I	-1	Missense	BCRABL_329	180	BCR-201 ENSE00001897802	True	Missense	180.667
ACTCGACGTTCACGTAGAAG	neg	525	GGC	CBE	[2]	[543]	181	GAG	GAa	E	E	-1	Silent	BCRABL_329	181	BCR-201 ENSE00001897802	True	Missense	180.667
ACTCGACGTTCACGTAGAAG	neg	525	GGC	CBE	[4]	[541]	181	GAG	aAG	E	K	-1	Missense	BCRABL_329	181	BCR-201 ENSE00001897802	True	Missense	180.667
ACTCGACGTTCACGTAGAAG	neg	525	GGC	CBE	[4, 2]	[541, 543]	181	GAG	aAa	E	K	-1	Missense	BCRABL_329	181	BCR-201 ENSE00001897802	True	Missense	180.667
ACTCGACGTTCACGTAGAAG	neg	525	GGC	ABE	[6]	[539]	180	GTC	GcC	V	A	-1	Missense	BCRABL_329	180	BCR-201 ENSE00001897802	True	Missense	180
ACGTCGAGTTTCACCACGAG	pos	536	CGC	CBE	[2]	[537]	179	AAC	AAt	N	N	-1	Silent	BCRABL_336	179	BCR-201 ENSE00001897802	True	Missense	183
ACGTCGAGTTTCACCACGAG	pos	536	CGC	CBE	[5]	[540]	180	GTC	GTt	V	V	-1	Silent	BCRABL_336	180	BCR-201 ENSE00001897802	True	Missense	183
ACGTCGAGTTTCACCACGAG	pos	536	CGC	CBE	[12]	[547]	183	CAC	tAC	H	Y	-1	Missense	BCRABL_336	183	BCR-201 ENSE00001897802	True	Missense	183
ACGTCGAGTTTCACCACGAG	pos	536	CGC	ABE	[7]	[542]	181	GAG	GgG	E	G	-1	Missense	BCRABL_336	181	BCR-201 ENSE00001897802	True	Missense	181
GCTATGACCGGCAGCGATGG	pos	206	GGC	CBE	[2]	[207]	69	AGC	AGt	S	S	-1	Silent	BCRABL_131	69	BCR-201 ENSE00001897802	True	Nonsense	73
GCTATGACCGGCAGCGATGG	pos	206	GGC	CBE	[8]	[213]	71	GAC	GAt	D	D	-1	Silent	BCRABL_131	71	BCR-201 ENSE00001897802	True	Nonsense	73
GCTATGACCGGCAGCGATGG	pos	206	GGC	CBE	[9]	[214]	72	CGG	tGG	R	W	-1	Missense	BCRABL_131	72	BCR-201 ENSE00001897802	True	Nonsense	73
GCTATGACCGGCAGCGATGG	pos	206	GGC	CBE	[12]	[217]	73	CAG	tAG	Q	O	-1	Nonsense	BCRABL_131	73	BCR-201 ENSE00001897802	True	Nonsense	73
GCTATGACCGGCAGCGATGG	pos	206	GGC	ABE	[4]	[209]	70	TAT	TgT	Y	C	-1	Missense	BCRABL_131	70	BCR-201 ENSE00001897802	True	Missense	70.5
GCTATGACCGGCAGCGATGG	pos	206	GGC	ABE	[7]	[212]	71	GAC	GgC	D	G	-1	Missense	BCRABL_131	71	BCR-201 ENSE00001897802	True	Missense	70.5
CAGTACGGGGAGGTGTACGA	pos	3457	GGG	ABE	[2]	[3458]	1153	CAG	CgG	Q	R	252	Missense	BCRABL_1794	-1	ABL1-201 ENSE00002065214	True	Missense	1154.33
CAGTACGGGGAGGTGTACGA	pos	3457	GGG	ABE	[5]	[3461]	1154	TAC	TgC	Y	C	253	Missense	BCRABL_1794	-1	ABL1-201 ENSE00002065214	True	Missense	1154.33
CAGTACGGGGAGGTGTACGA	pos	3457	GGG	ABE	[11]	[3467]	1156	GAG	GgG	E	G	255	Missense	BCRABL_1794	-1	ABL1-201 ENSE00002065214	True	Missense	1154.33
CAGTACGGGGAGGTGTACGA	pos	3457	GGG	CBE	[6]	[3462]	1154	TAC	TAt	Y	Y	253	Silent	BCRABL_1794	-1	ABL1-201 ENSE00002065214	True	Silent	1154
TCATTCAACGGTGGCCGACG	pos	3306	GGC	CBE	[2]	[3307]	1103	CAT	tAT	H	Y	202	Missense	BCRABL_1714	-1	ABL1-201 ENSE00002065214	True	Missense	1104
TCATTCAACGGTGGCCGACG	pos	3306	GGC	CBE	[6]	[3311]	1104	TCA	TtA	S	L	203	Missense	BCRABL_1714	-1	ABL1-201 ENSE00002065214	True	Missense	1104
TCATTCAACGGTGGCCGACG	pos	3306	GGC	CBE	[9]	[3314]	1105	ACG	AtG	T	M	204	Missense	BCRABL_1714	-1	ABL1-201 ENSE00002065214	True	Missense	1104
TCATTCAACGGTGGCCGACG	pos	3306	GGC	ABE	[3]	[3308]	1103	CAT	CgT	H	R	202	Missense	BCRABL_1714	-1	ABL1-201 ENSE00002065214	True	Missense	1104
TCATTCAACGGTGGCCGACG	pos	3306	GGC	ABE	[7]	[3312]	1104	TCA	TCg	S	S	203	Silent	BCRABL_1714	-1	ABL1-201 ENSE00002065214	True	Missense	1104
TCATTCAACGGTGGCCGACG	pos	3306	GGC	ABE	[8]	[3313]	1105	ACG	gCG	T	A	204	Missense	BCRABL_1714	-1	ABL1-201 ENSE00002065214	True	Missense	1104
GCCCTTCTACGTGAACGTCG	pos	522	AGT	CBE	[4]	[525]	175	CCC	CCt	P	P	-1	Silent	BCRABL_328	175	BCR-201 ENSE00001897802	True	Missense	175
GCCCTTCTACGTGAACGTCG	pos	522	AGT	CBE	[3]	[524]	175	CCC	CtC	P	L	-1	Missense	BCRABL_328	175	BCR-201 ENSE00001897802	True	Missense	175
GCCCTTCTACGTGAACGTCG	pos	522	AGT	CBE	[3, 4]	[524, 525]	175	CCC	Ctt	P	L	-1	Missense	BCRABL_328	175	BCR-201 ENSE00001897802	True	Missense	175
GCCCTTCTACGTGAACGTCG	pos	522	AGT	CBE	[2]	[523]	175	CCC	tCC	P	S	-1	Missense	BCRABL_328	175	BCR-201 ENSE00001897802	True	Missense	175
GCCCTTCTACGTGAACGTCG	pos	522	AGT	CBE	[2, 4]	[523, 525]	175	CCC	tCt	P	S	-1	Missense	BCRABL_328	175	BCR-201 ENSE00001897802	True	Missense	175
GCCCTTCTACGTGAACGTCG	pos	522	AGT	CBE	[2, 3]	[523, 524]	175	CCC	ttC	P	F	-1	Missense	BCRABL_328	175	BCR-201 ENSE00001897802	True	Missense	175
GCCCTTCTACGTGAACGTCG	pos	522	AGT	CBE	[2, 3, 4]	[523, 524, 525]	175	CCC	ttt	P	F	-1	Missense	BCRABL_328	175	BCR-201 ENSE00001897802	True	Missense	175
GCCCTTCTACGTGAACGTCG	pos	522	AGT	CBE	[7]	[528]	176	TTC	TTt	F	F	-1	Silent	BCRABL_328	176	BCR-201 ENSE00001897802	True	Missense	175
GCCCTTCTACGTGAACGTCG	pos	522	AGT	CBE	[10]	[531]	177	TAC	TAt	Y	Y	-1	Silent	BCRABL_328	177	BCR-201 ENSE00001897802	True	Missense	175
GCCCTTCTACGTGAACGTCG	pos	522	AGT	ABE	[9]	[530]	177	TAC	TgC	Y	C	-1	Missense	BCRABL_328	177	BCR-201 ENSE00001897802	True	Missense	177
CCCTACCAGAGCATCTACGT	pos	832	CGG	CBE	[3]	[834]	278	CCC	CCt	P	P	-1	Silent	BCRABL_496	278	BCR-201 ENSE00001897802	True	Nonsense	280
CCCTACCAGAGCATCTACGT	pos	832	CGG	CBE	[2]	[833]	278	CCC	CtC	P	L	-1	Missense	BCRABL_496	278	BCR-201 ENSE00001897802	True	Nonsense	280
CCCTACCAGAGCATCTACGT	pos	832	CGG	CBE	[2, 3]	[833, 834]	278	CCC	Ctt	P	L	-1	Missense	BCRABL_496	278	BCR-201 ENSE00001897802	True	Nonsense	280
CCCTACCAGAGCATCTACGT	pos	832	CGG	CBE	[6]	[837]	279	TAC	TAt	Y	Y	-1	Silent	BCRABL_496	279	BCR-201 ENSE00001897802	True	Nonsense	280
CCCTACCAGAGCATCTACGT	pos	832	CGG	CBE	[7]	[838]	280	CAG	tAG	Q	O	-1	Nonsense	BCRABL_496	280	BCR-201 ENSE00001897802	True	Nonsense	280
CCCTACCAGAGCATCTACGT	pos	832	CGG	CBE	[12]	[843]	281	AGC	AGt	S	S	-1	Silent	BCRABL_496	281	BCR-201 ENSE00001897802	True	Nonsense	280
CCCTACCAGAGCATCTACGT	pos	832	CGG	ABE	[5]	[836]	279	TAC	TgC	Y	C	-1	Missense	BCRABL_496	279	BCR-201 ENSE00001897802	True	Missense	280
CCCTACCAGAGCATCTACGT	pos	832	CGG	ABE	[8]	[839]	280	CAG	CgG	Q	R	-1	Missense	BCRABL_496	280	BCR-201 ENSE00001897802	True	Missense	280
CCCTACCAGAGCATCTACGT	pos	832	CGG	ABE	[10]	[841]	281	AGC	gGC	S	G	-1	Missense	BCRABL_496	281	BCR-201 ENSE00001897802	True	Missense	280
GCTTATGGCACTGCGGCGTG	neg	1152	GGG	CBE	[11]	[1161]	387	CAG	CAa	Q	Q	-1	Silent	BCRABL_671	387	BCR-201 ENSE00001897802	True	Missense	388
GCTTATGGCACTGCGGCGTG	neg	1152	GGG	CBE	[9]	[1163]	388	TGC	TaC	C	Y	-1	Missense	BCRABL_671	388	BCR-201 ENSE00001897802	True	Missense	388
GCTTATGGCACTGCGGCGTG	neg	1152	GGG	CBE	[2]	[1170]	390	AAG	AAa	K	K	-1	Silent	BCRABL_671	390	BCR-201 ENSE00001897802	True	Missense	388
GCTTATGGCACTGCGGCGTG	neg	1152	GGG	ABE	[10]	[1162]	388	TGC	cGC	C	R	-1	Missense	BCRABL_671	388	BCR-201 ENSE00001897802	True	Missense	388
GCTTATGGCACTGCGGCGTG	neg	1152	GGG	ABE	[5]	[1167]	389	CAT	CAc	H	H	-1	Silent	BCRABL_671	389	BCR-201 ENSE00001897802	True	Missense	388
GCTGTCGAAGGACTGTTGCG	neg	1121	AGT	ABE	[8]	[1133]	378	TTC	TcC	F	S	-1	Missense	BCRABL_656	378	BCR-201 ENSE00001897802	True	Missense	378
GCTGTCGAAGGACTGTTGCG	neg	1121	AGT	ABE	[9]	[1132]	378	TTC	cTC	F	L	-1	Missense	BCRABL_656	378	BCR-201 ENSE00001897802	True	Missense	378
GCTGTCGAAGGACTGTTGCG	neg	1121	AGT	ABE	[9, 8]	[1132, 1133]	378	TTC	ccC	F	P	-1	Missense	BCRABL_656	378	BCR-201 ENSE00001897802	True	Missense	378
GCTGTCGAAGGACTGTTGCG	neg	1121	AGT	CBE	[6]	[1135]	379	GAC	aAC	D	N	-1	Missense	BCRABL_656	379	BCR-201 ENSE00001897802	True	Missense	379.5
GCTGTCGAAGGACTGTTGCG	neg	1121	AGT	CBE	[2]	[1139]	380	AGC	AaC	S	N	-1	Missense	BCRABL_656	380	BCR-201 ENSE00001897802	True	Missense	379.5
GCCGCTCGTTGGAACTCCAA	pos	2836	GGA	CBE	[3]	[2838]	946	GCC	GCt	A	A	45	Silent	BCRABL_1503	-1	ABL1-201 ENSE00000984287	True	Missense	946.75
GCCGCTCGTTGGAACTCCAA	pos	2836	GGA	CBE	[2]	[2837]	946	GCC	GtC	A	V	45	Missense	BCRABL_1503	-1	ABL1-201 ENSE00000984287	True	Missense	946.75
GCCGCTCGTTGGAACTCCAA	pos	2836	GGA	CBE	[2, 3]	[2837, 2838]	946	GCC	Gtt	A	V	45	Missense	BCRABL_1503	-1	ABL1-201 ENSE00000984287	True	Missense	946.75
GCCGCTCGTTGGAACTCCAA	pos	2836	GGA	CBE	[5]	[2840]	947	GCT	GtT	A	V	46	Missense	BCRABL_1503	-1	ABL1-201 ENSE00000984287	True	Missense	946.75
GCCGCTCGTTGGAACTCCAA	pos	2836	GGA	CBE	[7]	[2842]	948	CGT	tGT	R	C	47	Missense	BCRABL_1503	-1	ABL1-201 ENSE00000984287	True	Missense	946.75
TCACCGTCATGGACTGCCGT	neg	2085	CGG	ABE	[9]	[2096]	699	ATG	AcG	M	T	-1	Missense	BCRABL_1148	699	BCR-201 ENSE00001755753	True	Missense	700
TCACCGTCATGGACTGCCGT	neg	2085	CGG	ABE	[3]	[2102]	701	GTG	GcG	V	A	-1	Missense	BCRABL_1148	701	BCR-201 ENSE00001755753	True	Missense	700
TCACCGTCATGGACTGCCGT	neg	2085	CGG	CBE	[8]	[2097]	699	ATG	ATa	M	I	-1	Missense	BCRABL_1148	699	BCR-201 ENSE00001755753	True	Missense	700.333
TCACCGTCATGGACTGCCGT	neg	2085	CGG	CBE	[5]	[2100]	700	ACG	ACa	T	T	-1	Silent	BCRABL_1148	700	BCR-201 ENSE00001755753	True	Missense	700.333
TCACCGTCATGGACTGCCGT	neg	2085	CGG	CBE	[2]	[2103]	701	GTG	GTa	V	V	-1	Silent	BCRABL_1148	701	BCR-201 ENSE00001755753	True	Missense	700.333
TCACCGTCATGGACTGCCGT	neg	2085	CGG	CBE	[4]	[2101]	701	GTG	aTG	V	M	-1	Missense	BCRABL_1148	701	BCR-201 ENSE00001755753	True	Missense	700.333
TCACCGTCATGGACTGCCGT	neg	2085	CGG	CBE	[4, 2]	[2101, 2103]	701	GTG	aTa	V	I	-1	Missense	BCRABL_1148	701	BCR-201 ENSE00001755753	True	Missense	700.333
GCTCGTTCGGAACACCACCT	pos	1283	GGA	CBE	[2]	[1284]	428	GGC	GGt	G	G	-1	Silent	BCRABL_746	428	BCR-201 ENSE00003561884	True	Missense	429
GCTCGTTCGGAACACCACCT	pos	1283	GGA	CBE	[4]	[1286]	429	TCG	TtG	S	L	-1	Missense	BCRABL_746	429	BCR-201 ENSE00003561884	True	Missense	429
GCTCGTTCGGAACACCACCT	pos	1283	GGA	CBE	[8]	[1290]	430	TTC	TTt	F	F	-1	Silent	BCRABL_746	430	BCR-201 ENSE00003561884	True	Missense	429
GCTCGTTCGGAACACCACCT	pos	1283	GGA	ABE	[11]	[1293]	431	GGA	GGg	G	G	-1	Silent	BCRABL_746	431	BCR-201 ENSE00003561884	True	Missense	432
GCTCGTTCGGAACACCACCT	pos	1283	GGA	ABE	[12]	[1294]	432	ACA	gCA	T	A	-1	Missense	BCRABL_746	432	BCR-201 ENSE00003561884	True	Missense	432
GTAACTCTTGCCGTTGCGGC	neg	2513	TGT	CBE	[11]	[2522]	841	GGC	GaC	G	D	-1	Missense	BCRABL_1359	841		True	Missense	841.5
GTAACTCTTGCCGTTGCGGC	neg	2513	TGT	CBE	[12]	[2521]	841	GGC	aGC	G	S	-1	Missense	BCRABL_1359	841		True	Missense	841.5
GTAACTCTTGCCGTTGCGGC	neg	2513	TGT	CBE	[12, 11]	[2521, 2522]	841	GGC	aaC	G	N	-1	Missense	BCRABL_1359	841		True	Missense	841.5
GTAACTCTTGCCGTTGCGGC	neg	2513	TGT	CBE	[7]	[2526]	842	AAG	AAa	K	K	-1	Silent	BCRABL_1359	842		True	Missense	841.5
GTAACTCTTGCCGTTGCGGC	neg	2513	TGT	CBE	[5]	[2528]	843	AGT	AaT	S	N	-1	Missense	BCRABL_1359	843		True	Missense	841.5
GTAACTCTTGCCGTTGCGGC	neg	2513	TGT	ABE	[4]	[2529]	843	AGT	AGc	S	S	-1	Silent	BCRABL_1359	843		True	Missense	844
GTAACTCTTGCCGTTGCGGC	neg	2513	TGT	ABE	[3]	[2530]	844	TAC	cAC	Y	H	-1	Missense	BCRABL_1359	844		True	Missense	844
GTCTGAGTGAAGCCGCTCGT	pos	2825	TGG	CBE	[3]	[2827]	943	CTG	tTG	L	L	42	Silent	BCRABL_1499	-1	ABL1-201 ENSE00000984287	True	Silent	943
GTCTGAGTGAAGCCGCTCGT	pos	2825	TGG	ABE	[6]	[2830]	944	AGT	gGT	S	G	43	Missense	BCRABL_1499	-1	ABL1-201 ENSE00000984287	True	Missense	944.667
GTCTGAGTGAAGCCGCTCGT	pos	2825	TGG	ABE	[11]	[2835]	945	GAA	GAg	E	E	44	Silent	BCRABL_1499	-1	ABL1-201 ENSE00000984287	True	Missense	944.667
GTCTGAGTGAAGCCGCTCGT	pos	2825	TGG	ABE	[10]	[2834]	945	GAA	GgA	E	G	44	Missense	BCRABL_1499	-1	ABL1-201 ENSE00000984287	True	Missense	944.667
GTCTGAGTGAAGCCGCTCGT	pos	2825	TGG	ABE	[10, 11]	[2834, 2835]	945	GAA	Ggg	E	G	44	Missense	BCRABL_1499	-1	ABL1-201 ENSE00000984287	True	Missense	944.667
CGCCGAGAAGCCCTTCTACG	pos	513	TGA	CBE	[4]	[516]	172	GCC	GCt	A	A	-1	Silent	BCRABL_323	172	BCR-201 ENSE00001897802	True	Missense	173.8
CGCCGAGAAGCCCTTCTACG	pos	513	TGA	CBE	[3]	[515]	172	GCC	GtC	A	V	-1	Missense	BCRABL_323	172	BCR-201 ENSE00001897802	True	Missense	173.8
CGCCGAGAAGCCCTTCTACG	pos	513	TGA	CBE	[3, 4]	[515, 516]	172	GCC	Gtt	A	V	-1	Missense	BCRABL_323	172	BCR-201 ENSE00001897802	True	Missense	173.8
CGCCGAGAAGCCCTTCTACG	pos	513	TGA	CBE	[12]	[524]	175	CCC	CtC	P	L	-1	Missense	BCRABL_323	175	BCR-201 ENSE00001897802	True	Missense	173.8
CGCCGAGAAGCCCTTCTACG	pos	513	TGA	CBE	[11]	[523]	175	CCC	tCC	P	S	-1	Missense	BCRABL_323	175	BCR-201 ENSE00001897802	True	Missense	173.8
CGCCGAGAAGCCCTTCTACG	pos	513	TGA	CBE	[11, 12]	[523, 524]	175	CCC	ttC	P	F	-1	Missense	BCRABL_323	175	BCR-201 ENSE00001897802	True	Missense	173.8
CGCCGAGAAGCCCTTCTACG	pos	513	TGA	ABE	[6]	[518]	173	GAG	GgG	E	G	-1	Missense	BCRABL_323	173	BCR-201 ENSE00001897802	True	Missense	173.75
CGCCGAGAAGCCCTTCTACG	pos	513	TGA	ABE	[9]	[521]	174	AAG	AgG	K	R	-1	Missense	BCRABL_323	174	BCR-201 ENSE00001897802	True	Missense	173.75
CGCCGAGAAGCCCTTCTACG	pos	513	TGA	ABE	[8]	[520]	174	AAG	gAG	K	E	-1	Missense	BCRABL_323	174	BCR-201 ENSE00001897802	True	Missense	173.75
CGCCGAGAAGCCCTTCTACG	pos	513	TGA	ABE	[8, 9]	[520, 521]	174	AAG	ggG	K	G	-1	Missense	BCRABL_323	174	BCR-201 ENSE00001897802	True	Missense	173.75
TCCAACGAGCGGCTTCACTC	neg	2829	AGA	CBE	[10]	[2839]	947	GCT	aCT	A	T	46	Missense	BCRABL_1501	-1	ABL1-201 ENSE00000984287	True	Nonsense	949
TCCAACGAGCGGCTTCACTC	neg	2829	AGA	CBE	[6]	[2843]	948	CGT	CaT	R	H	47	Missense	BCRABL_1501	-1	ABL1-201 ENSE00000984287	True	Nonsense	949
TCCAACGAGCGGCTTCACTC	neg	2829	AGA	CBE	[2]	[2847]	949	TGG	TGa	W	O	48	Nonsense	BCRABL_1501	-1	ABL1-201 ENSE00000984287	True	Nonsense	949
TCCAACGAGCGGCTTCACTC	neg	2829	AGA	CBE	[3]	[2846]	949	TGG	TaG	W	O	48	Nonsense	BCRABL_1501	-1	ABL1-201 ENSE00000984287	True	Nonsense	949
TCCAACGAGCGGCTTCACTC	neg	2829	AGA	CBE	[3, 2]	[2846, 2847]	949	TGG	Taa	W	O	48	Nonsense	BCRABL_1501	-1	ABL1-201 ENSE00000984287	True	Nonsense	949
TCCAACGAGCGGCTTCACTC	neg	2829	AGA	ABE	[8]	[2841]	947	GCT	GCc	A	A	46	Silent	BCRABL_1501	-1	ABL1-201 ENSE00000984287	True	Missense	949
TCCAACGAGCGGCTTCACTC	neg	2829	AGA	ABE	[5]	[2844]	948	CGT	CGc	R	R	47	Silent	BCRABL_1501	-1	ABL1-201 ENSE00000984287	True	Missense	949
TCCAACGAGCGGCTTCACTC	neg	2829	AGA	ABE	[4]	[2845]	949	TGG	cGG	W	R	48	Missense	BCRABL_1501	-1	ABL1-201 ENSE00000984287	True	Missense	949
GGTGTTCCGAACGAGCCATC	neg	1279	TGC	ABE	[10]	[1289]	430	TTC	TcC	F	S	-1	Missense	BCRABL_744	430		True	Missense	430
GGTGTTCCGAACGAGCCATC	neg	1279	TGC	ABE	[11]	[1288]	430	TTC	cTC	F	L	-1	Missense	BCRABL_744	430		True	Missense	430
GGTGTTCCGAACGAGCCATC	neg	1279	TGC	ABE	[11, 10]	[1288, 1289]	430	TTC	ccC	F	P	-1	Missense	BCRABL_744	430		True	Missense	430
GGTGTTCCGAACGAGCCATC	neg	1279	TGC	CBE	[7]	[1292]	431	GGA	GaA	G	E	-1	Missense	BCRABL_744	431		True	Missense	431
GGTGTTCCGAACGAGCCATC	neg	1279	TGC	CBE	[8]	[1291]	431	GGA	aGA	G	R	-1	Missense	BCRABL_744	431		True	Missense	431
GGTGTTCCGAACGAGCCATC	neg	1279	TGC	CBE	[8, 7]	[1291, 1292]	431	GGA	aaA	G	K	-1	Missense	BCRABL_744	431		True	Missense	431
AACTCGACGTTCACGTAGAA	neg	526	GGG	CBE	[8]	[538]	180	GTC	aTC	V	I	-1	Missense	BCRABL_330	180	BCR-201 ENSE00001897802	True	Missense	180.667
AACTCGACGTTCACGTAGAA	neg	526	GGG	CBE	[3]	[543]	181	GAG	GAa	E	E	-1	Silent	BCRABL_330	181	BCR-201 ENSE00001897802	True	Missense	180.667
AACTCGACGTTCACGTAGAA	neg	526	GGG	CBE	[5]	[541]	181	GAG	aAG	E	K	-1	Missense	BCRABL_330	181	BCR-201 ENSE00001897802	True	Missense	180.667
AACTCGACGTTCACGTAGAA	neg	526	GGG	CBE	[5, 3]	[541, 543]	181	GAG	aAa	E	K	-1	Missense	BCRABL_330	181	BCR-201 ENSE00001897802	True	Missense	180.667
AACTCGACGTTCACGTAGAA	neg	526	GGG	ABE	[7]	[539]	180	GTC	GcC	V	A	-1	Missense	BCRABL_330	180	BCR-201 ENSE00001897802	True	Missense	181
AACTCGACGTTCACGTAGAA	neg	526	GGG	ABE	[2]	[544]	182	TTT	cTT	F	L	-1	Missense	BCRABL_330	182	BCR-201 ENSE00001897802	True	Missense	181
GCGCTTCCGCATGATCTACC	pos	156	TGC	CBE	[4]	[159]	53	CGC	CGt	R	R	-1	Silent	BCRABL_104	53	BCR-201 ENSE00001897802	True	Missense	54
GCGCTTCCGCATGATCTACC	pos	156	TGC	CBE	[2]	[157]	53	CGC	tGC	R	C	-1	Missense	BCRABL_104	53	BCR-201 ENSE00001897802	True	Missense	54
GCGCTTCCGCATGATCTACC	pos	156	TGC	CBE	[2, 4]	[157, 159]	53	CGC	tGt	R	C	-1	Missense	BCRABL_104	53	BCR-201 ENSE00001897802	True	Missense	54
GCGCTTCCGCATGATCTACC	pos	156	TGC	CBE	[7]	[162]	54	TTC	TTt	F	F	-1	Silent	BCRABL_104	54	BCR-201 ENSE00001897802	True	Missense	54
GCGCTTCCGCATGATCTACC	pos	156	TGC	CBE	[10]	[165]	55	CGC	CGt	R	R	-1	Silent	BCRABL_104	55	BCR-201 ENSE00001897802	True	Missense	54
GCGCTTCCGCATGATCTACC	pos	156	TGC	CBE	[8]	[163]	55	CGC	tGC	R	C	-1	Missense	BCRABL_104	55	BCR-201 ENSE00001897802	True	Missense	54
GCGCTTCCGCATGATCTACC	pos	156	TGC	CBE	[8, 10]	[163, 165]	55	CGC	tGt	R	C	-1	Missense	BCRABL_104	55	BCR-201 ENSE00001897802	True	Missense	54
GCGCTTCCGCATGATCTACC	pos	156	TGC	ABE	[11]	[166]	56	ATG	gTG	M	V	-1	Missense	BCRABL_104	56	BCR-201 ENSE00001897802	True	Missense	56
GCCCGTCGGCCACCGTTGAA	neg	3309	TGA	CBE	[11]	[3318]	1106	GTG	GTa	V	V	205	Silent	BCRABL_1715	-1	ABL1-201 ENSE00002065214	True	Missense	1108.62
GCCCGTCGGCCACCGTTGAA	neg	3309	TGA	CBE	[10]	[3319]	1107	GCC	aCC	A	T	206	Missense	BCRABL_1715	-1	ABL1-201 ENSE00002065214	True	Missense	1108.62
GCCCGTCGGCCACCGTTGAA	neg	3309	TGA	CBE	[7]	[3322]	1108	GAC	aAC	D	N	207	Missense	BCRABL_1715	-1	ABL1-201 ENSE00002065214	True	Missense	1108.62
GCCCGTCGGCCACCGTTGAA	neg	3309	TGA	CBE	[2]	[3327]	1109	GGG	GGa	G	G	208	Silent	BCRABL_1715	-1	ABL1-201 ENSE00002065214	True	Missense	1108.62
GCCCGTCGGCCACCGTTGAA	neg	3309	TGA	CBE	[3]	[3326]	1109	GGG	GaG	G	E	208	Missense	BCRABL_1715	-1	ABL1-201 ENSE00002065214	True	Missense	1108.62
GCCCGTCGGCCACCGTTGAA	neg	3309	TGA	CBE	[3, 2]	[3326, 3327]	1109	GGG	Gaa	G	E	208	Missense	BCRABL_1715	-1	ABL1-201 ENSE00002065214	True	Missense	1108.62
GCCCGTCGGCCACCGTTGAA	neg	3309	TGA	CBE	[4]	[3325]	1109	GGG	aGG	G	R	208	Missense	BCRABL_1715	-1	ABL1-201 ENSE00002065214	True	Missense	1108.62
GCCCGTCGGCCACCGTTGAA	neg	3309	TGA	CBE	[4, 2]	[3325, 3327]	1109	GGG	aGa	G	R	208	Missense	BCRABL_1715	-1	ABL1-201 ENSE00002065214	True	Missense	1108.62
GCCCGTCGGCCACCGTTGAA	neg	3309	TGA	CBE	[4, 3]	[3325, 3326]	1109	GGG	aaG	G	K	208	Missense	BCRABL_1715	-1	ABL1-201 ENSE00002065214	True	Missense	1108.62
GCCCGTCGGCCACCGTTGAA	neg	3309	TGA	CBE	[4, 3, 2]	[3325, 3326, 3327]	1109	GGG	aaa	G	K	208	Missense	BCRABL_1715	-1	ABL1-201 ENSE00002065214	True	Missense	1108.62
GATGCGGTCCGACACCTCTT	neg	581	TGT	CBE	[10]	[591]	197	TCG	TCa	S	S	-1	Silent	BCRABL_360	197	BCR-201 ENSE00001897802	True	Missense	198.5
GATGCGGTCCGACACCTCTT	neg	581	TGT	CBE	[9]	[592]	198	GAC	aAC	D	N	-1	Missense	BCRABL_360	198	BCR-201 ENSE00001897802	True	Missense	198.5
GATGCGGTCCGACACCTCTT	neg	581	TGT	CBE	[5]	[596]	199	CGC	CaC	R	H	-1	Missense	BCRABL_360	199	BCR-201 ENSE00001897802	True	Missense	198.5
GATGCGGTCCGACACCTCTT	neg	581	TGT	ABE	[2]	[599]	200	ATC	AcC	I	T	-1	Missense	BCRABL_360	200	BCR-201 ENSE00001897802	True	Missense	200
CGCAACAGTCCTTCGACAGC	pos	1121	AGC	CBE	[3]	[1123]	375	CAA	tAA	Q	O	-1	Nonsense	BCRABL_657	375	BCR-201 ENSE00001897802	True	Nonsense	375.5
CGCAACAGTCCTTCGACAGC	pos	1121	AGC	CBE	[6]	[1126]	376	CAG	tAG	Q	O	-1	Nonsense	BCRABL_657	376	BCR-201 ENSE00001897802	True	Nonsense	375.5
CGCAACAGTCCTTCGACAGC	pos	1121	AGC	CBE	[11]	[1131]	377	TCC	TCt	S	S	-1	Silent	BCRABL_657	377	BCR-201 ENSE00001897802	True	Nonsense	375.5
CGCAACAGTCCTTCGACAGC	pos	1121	AGC	CBE	[10]	[1130]	377	TCC	TtC	S	F	-1	Missense	BCRABL_657	377	BCR-201 ENSE00001897802	True	Nonsense	375.5
CGCAACAGTCCTTCGACAGC	pos	1121	AGC	CBE	[10, 11]	[1130, 1131]	377	TCC	Ttt	S	F	-1	Missense	BCRABL_657	377	BCR-201 ENSE00001897802	True	Nonsense	375.5
CGCAACAGTCCTTCGACAGC	pos	1121	AGC	ABE	[5]	[1125]	375	CAA	CAg	Q	Q	-1	Silent	BCRABL_657	375	BCR-201 ENSE00001897802	True	Missense	375.333
CGCAACAGTCCTTCGACAGC	pos	1121	AGC	ABE	[4]	[1124]	375	CAA	CgA	Q	R	-1	Missense	BCRABL_657	375	BCR-201 ENSE00001897802	True	Missense	375.333
CGCAACAGTCCTTCGACAGC	pos	1121	AGC	ABE	[4, 5]	[1124, 1125]	375	CAA	Cgg	Q	R	-1	Missense	BCRABL_657	375	BCR-201 ENSE00001897802	True	Missense	375.333
CGCAACAGTCCTTCGACAGC	pos	1121	AGC	ABE	[7]	[1127]	376	CAG	CgG	Q	R	-1	Missense	BCRABL_657	376	BCR-201 ENSE00001897802	True	Missense	375.333
TTTGTCCCGGAACATGCGGT	neg	1079	AGG	ABE	[11]	[1088]	363	TTC	TcC	F	S	-1	Missense	BCRABL_635	363	BCR-201 ENSE00001897802	True	Missense	363
TTTGTCCCGGAACATGCGGT	neg	1079	AGG	ABE	[12]	[1087]	363	TTC	cTC	F	L	-1	Missense	BCRABL_635	363	BCR-201 ENSE00001897802	True	Missense	363
TTTGTCCCGGAACATGCGGT	neg	1079	AGG	ABE	[12, 11]	[1087, 1088]	363	TTC	ccC	F	P	-1	Missense	BCRABL_635	363	BCR-201 ENSE00001897802	True	Missense	363
TTTGTCCCGGAACATGCGGT	neg	1079	AGG	CBE	[7]	[1092]	364	CGG	CGa	R	R	-1	Silent	BCRABL_635	364	BCR-201 ENSE00001897802	True	Missense	364.333
TTTGTCCCGGAACATGCGGT	neg	1079	AGG	CBE	[8]	[1091]	364	CGG	CaG	R	Q	-1	Missense	BCRABL_635	364	BCR-201 ENSE00001897802	True	Missense	364.333
TTTGTCCCGGAACATGCGGT	neg	1079	AGG	CBE	[8, 7]	[1091, 1092]	364	CGG	Caa	R	Q	-1	Missense	BCRABL_635	364	BCR-201 ENSE00001897802	True	Missense	364.333
TTTGTCCCGGAACATGCGGT	neg	1079	AGG	CBE	[6]	[1093]	365	GAC	aAC	D	N	-1	Missense	BCRABL_635	365	BCR-201 ENSE00001897802	True	Missense	364.333
CGTGGGCGTCCGCAAGACCG	pos	1212	GGC	CBE	[7]	[1218]	406	GGC	GGt	G	G	-1	Silent	BCRABL_708	406	BCR-201 ENSE00001897802	True	Missense	408
CGTGGGCGTCCGCAAGACCG	pos	1212	GGC	CBE	[10]	[1221]	407	GTC	GTt	V	V	-1	Silent	BCRABL_708	407	BCR-201 ENSE00001897802	True	Missense	408
CGTGGGCGTCCGCAAGACCG	pos	1212	GGC	CBE	[11]	[1222]	408	CGC	tGC	R	C	-1	Missense	BCRABL_708	408	BCR-201 ENSE00001897802	True	Missense	408
TTACCGGGGACGCTCCTCGG	pos	690	AGA	ABE	[3]	[692]	231	TAC	TgC	Y	C	-1	Missense	BCRABL_417	231	BCR-201 ENSE00001897802	True	Missense	231
TTACCGGGGACGCTCCTCGG	pos	690	AGA	ABE	[10]	[699]	233	GGA	GGg	G	G	-1	Silent	BCRABL_417	233	BCR-201 ENSE00001897802	True	Missense	231
TTACCGGGGACGCTCCTCGG	pos	690	AGA	CBE	[4]	[693]	231	TAC	TAt	Y	Y	-1	Silent	BCRABL_417	231	BCR-201 ENSE00001897802	True	Missense	233
TTACCGGGGACGCTCCTCGG	pos	690	AGA	CBE	[5]	[694]	232	CGG	tGG	R	W	-1	Missense	BCRABL_417	232	BCR-201 ENSE00001897802	True	Missense	233
TTACCGGGGACGCTCCTCGG	pos	690	AGA	CBE	[11]	[700]	234	CGC	tGC	R	C	-1	Missense	BCRABL_417	234	BCR-201 ENSE00001897802	True	Missense	233
CTACCAGAGCATCTACGTCG	pos	834	GGG	ABE	[3]	[836]	279	TAC	TgC	Y	C	-1	Missense	BCRABL_498	279	BCR-201 ENSE00001897802	True	Missense	280.5
CTACCAGAGCATCTACGTCG	pos	834	GGG	ABE	[6]	[839]	280	CAG	CgG	Q	R	-1	Missense	BCRABL_498	280	BCR-201 ENSE00001897802	True	Missense	280.5
CTACCAGAGCATCTACGTCG	pos	834	GGG	ABE	[8]	[841]	281	AGC	gGC	S	G	-1	Missense	BCRABL_498	281	BCR-201 ENSE00001897802	True	Missense	280.5
CTACCAGAGCATCTACGTCG	pos	834	GGG	ABE	[11]	[844]	282	ATC	gTC	I	V	-1	Missense	BCRABL_498	282	BCR-201 ENSE00001897802	True	Missense	280.5
CTACCAGAGCATCTACGTCG	pos	834	GGG	CBE	[4]	[837]	279	TAC	TAt	Y	Y	-1	Silent	BCRABL_498	279	BCR-201 ENSE00001897802	True	Nonsense	280
CTACCAGAGCATCTACGTCG	pos	834	GGG	CBE	[5]	[838]	280	CAG	tAG	Q	O	-1	Nonsense	BCRABL_498	280	BCR-201 ENSE00001897802	True	Nonsense	280
CTACCAGAGCATCTACGTCG	pos	834	GGG	CBE	[10]	[843]	281	AGC	AGt	S	S	-1	Silent	BCRABL_498	281	BCR-201 ENSE00001897802	True	Nonsense	280
GAAGCGGGGGTTCAACTCGG	neg	746	CGT	CBE	[5]	[761]	254	CGC	CaC	R	H	-1	Missense	BCRABL_448	254	BCR-201 ENSE00001897802	True	Missense	254
GAAGCGGGGGTTCAACTCGG	neg	746	CGT	ABE	[2]	[764]	255	TTC	TcC	F	S	-1	Missense	BCRABL_448	255	BCR-201 ENSE00001897802	True	Missense	255
GAAGCGGGGGTTCAACTCGG	neg	746	CGT	ABE	[3]	[763]	255	TTC	cTC	F	L	-1	Missense	BCRABL_448	255	BCR-201 ENSE00001897802	True	Missense	255
GAAGCGGGGGTTCAACTCGG	neg	746	CGT	ABE	[3, 2]	[763, 764]	255	TTC	ccC	F	P	-1	Missense	BCRABL_448	255	BCR-201 ENSE00001897802	True	Missense	255
GCGCTCAGTGGGCGACATCG	pos	75	AGC	CBE	[4]	[78]	26	CGC	CGt	R	R	-1	Silent	BCRABL_62	26	BCR-201 ENSE00001897802	True	Missense	26.3333
GCGCTCAGTGGGCGACATCG	pos	75	AGC	CBE	[2]	[76]	26	CGC	tGC	R	C	-1	Missense	BCRABL_62	26	BCR-201 ENSE00001897802	True	Missense	26.3333
GCGCTCAGTGGGCGACATCG	pos	75	AGC	CBE	[2, 4]	[76, 78]	26	CGC	tGt	R	C	-1	Missense	BCRABL_62	26	BCR-201 ENSE00001897802	True	Missense	26.3333
GCGCTCAGTGGGCGACATCG	pos	75	AGC	CBE	[6]	[80]	27	TCA	TtA	S	L	-1	Missense	BCRABL_62	27	BCR-201 ENSE00001897802	True	Missense	26.3333
GCGCTCAGTGGGCGACATCG	pos	75	AGC	ABE	[7]	[81]	27	TCA	TCg	S	S	-1	Silent	BCRABL_62	27	BCR-201 ENSE00001897802	True	Silent	27
TCCAGGTGGTGTTCCGAACG	neg	1286	AGC	ABE	[4]	[1302]	434	CCT	CCc	P	P	-1	Silent	BCRABL_747	434	BCR-201 ENSE00003561884	True	Silent	434
TCCAGGTGGTGTTCCGAACG	neg	1286	AGC	CBE	[2]	[1304]	435	GGA	GaA	G	E	-1	Missense	BCRABL_747	435	BCR-201 ENSE00003561884	True	Missense	435
TCCAGGTGGTGTTCCGAACG	neg	1286	AGC	CBE	[3]	[1303]	435	GGA	aGA	G	R	-1	Missense	BCRABL_747	435	BCR-201 ENSE00003561884	True	Missense	435
TCCAGGTGGTGTTCCGAACG	neg	1286	AGC	CBE	[3, 2]	[1303, 1304]	435	GGA	aaA	G	K	-1	Missense	BCRABL_747	435	BCR-201 ENSE00003561884	True	Missense	435
ATAGCTCACGCAGAACGTGT	neg	5894	AGA	CBE	[11]	[5903]	1968	TGC	TaC	C	Y	1067	Missense	BCRABL_3050	-1	ABL1-201 ENSE00001457584	True	Missense	1969
ATAGCTCACGCAGAACGTGT	neg	5894	AGA	CBE	[7]	[5907]	1969	GTG	GTa	V	V	1068	Silent	BCRABL_3050	-1	ABL1-201 ENSE00001457584	True	Missense	1969
ATAGCTCACGCAGAACGTGT	neg	5894	AGA	CBE	[9]	[5905]	1969	GTG	aTG	V	M	1068	Missense	BCRABL_3050	-1	ABL1-201 ENSE00001457584	True	Missense	1969
ATAGCTCACGCAGAACGTGT	neg	5894	AGA	CBE	[9, 7]	[5905, 5907]	1969	GTG	aTa	V	I	1068	Missense	BCRABL_3050	-1	ABL1-201 ENSE00001457584	True	Missense	1969
ATAGCTCACGCAGAACGTGT	neg	5894	AGA	CBE	[5]	[5909]	1970	AGC	AaC	S	N	1069	Missense	BCRABL_3050	-1	ABL1-201 ENSE00001457584	True	Missense	1969
ATAGCTCACGCAGAACGTGT	neg	5894	AGA	ABE	[8]	[5906]	1969	GTG	GcG	V	A	1068	Missense	BCRABL_3050	-1	ABL1-201 ENSE00001457584	True	Missense	1970
ATAGCTCACGCAGAACGTGT	neg	5894	AGA	ABE	[3]	[5911]	1971	TAT	cAT	Y	H	1070	Missense	BCRABL_3050	-1	ABL1-201 ENSE00001457584	True	Missense	1970
GTCGTCCCGTTCCCCCGACG	neg	413	CGG	CBE	[7]	[426]	142	CGG	CGa	R	R	-1	Silent	BCRABL_263	142	BCR-201 ENSE00001897802	True	Missense	142.75
GTCGTCCCGTTCCCCCGACG	neg	413	CGG	CBE	[8]	[425]	142	CGG	CaG	R	Q	-1	Missense	BCRABL_263	142	BCR-201 ENSE00001897802	True	Missense	142.75
GTCGTCCCGTTCCCCCGACG	neg	413	CGG	CBE	[8, 7]	[425, 426]	142	CGG	Caa	R	Q	-1	Missense	BCRABL_263	142	BCR-201 ENSE00001897802	True	Missense	142.75
GTCGTCCCGTTCCCCCGACG	neg	413	CGG	CBE	[6]	[427]	143	GAC	aAC	D	N	-1	Missense	BCRABL_263	143	BCR-201 ENSE00001897802	True	Missense	142.75
GTCGTCCCGTTCCCCCGACG	neg	413	CGG	CBE	[3]	[430]	144	GAC	aAC	D	N	-1	Missense	BCRABL_263	144	BCR-201 ENSE00001897802	True	Missense	142.75
GCGGCTATACCCCGGACTGC	pos	977	AGC	CBE	[2]	[978]	326	GGC	GGt	G	G	-1	Silent	BCRABL_577	326	BCR-201 ENSE00001897802	True	Missense	329.333
GCGGCTATACCCCGGACTGC	pos	977	AGC	CBE	[5]	[981]	327	GGC	GGt	G	G	-1	Silent	BCRABL_577	327	BCR-201 ENSE00001897802	True	Missense	329.333
GCGGCTATACCCCGGACTGC	pos	977	AGC	CBE	[11]	[987]	329	ACC	ACt	T	T	-1	Silent	BCRABL_577	329	BCR-201 ENSE00001897802	True	Missense	329.333
GCGGCTATACCCCGGACTGC	pos	977	AGC	CBE	[10]	[986]	329	ACC	AtC	T	I	-1	Missense	BCRABL_577	329	BCR-201 ENSE00001897802	True	Missense	329.333
GCGGCTATACCCCGGACTGC	pos	977	AGC	CBE	[10, 11]	[986, 987]	329	ACC	Att	T	I	-1	Missense	BCRABL_577	329	BCR-201 ENSE00001897802	True	Missense	329.333
GCGGCTATACCCCGGACTGC	pos	977	AGC	CBE	[12]	[988]	330	CCG	tCG	P	S	-1	Missense	BCRABL_577	330	BCR-201 ENSE00001897802	True	Missense	329.333
GCGGCTATACCCCGGACTGC	pos	977	AGC	ABE	[7]	[983]	328	TAT	TgT	Y	C	-1	Missense	BCRABL_577	328	BCR-201 ENSE00001897802	True	Missense	328.5
GCGGCTATACCCCGGACTGC	pos	977	AGC	ABE	[9]	[985]	329	ACC	gCC	T	A	-1	Missense	BCRABL_577	329	BCR-201 ENSE00001897802	True	Missense	328.5
GGTGTGTACCGGGCCTTCGT	pos	1765	GGA	ABE	[8]	[1772]	591	TAC	TgC	Y	C	-1	Missense	BCRABL_1002	591	BCR-201 ENSE00001154392	True	Missense	591
GGTGTGTACCGGGCCTTCGT	pos	1765	GGA	CBE	[9]	[1773]	591	TAC	TAt	Y	Y	-1	Silent	BCRABL_1002	591	BCR-201 ENSE00001154392	True	Missense	592
GGTGTGTACCGGGCCTTCGT	pos	1765	GGA	CBE	[10]	[1774]	592	CGG	tGG	R	W	-1	Missense	BCRABL_1002	592	BCR-201 ENSE00001154392	True	Missense	592
TCCGAGGAGCGTCCCCGGTA	neg	691	AGG	CBE	[10]	[701]	234	CGC	CaC	R	H	-1	Missense	BCRABL_416	234	BCR-201 ENSE00001897802	True	Missense	235.5
TCCGAGGAGCGTCCCCGGTA	neg	691	AGG	CBE	[3]	[708]	236	TCG	TCa	S	S	-1	Silent	BCRABL_416	236	BCR-201 ENSE00001897802	True	Missense	235.5
TCCGAGGAGCGTCCCCGGTA	neg	691	AGG	CBE	[2]	[709]	237	GAG	aAG	E	K	-1	Missense	BCRABL_416	237	BCR-201 ENSE00001897802	True	Missense	235.5
TCCGAGGAGCGTCCCCGGTA	neg	691	AGG	ABE	[8]	[703]	235	TCC	cCC	S	P	-1	Missense	BCRABL_416	235	BCR-201 ENSE00001897802	True	Missense	235.5
TCCGAGGAGCGTCCCCGGTA	neg	691	AGG	ABE	[5]	[706]	236	TCG	cCG	S	P	-1	Missense	BCRABL_416	236	BCR-201 ENSE00001897802	True	Missense	235.5
GTTTCACCACGAGCGCGGCC	pos	543	TGG	CBE	[7]	[549]	183	CAC	CAt	H	H	-1	Silent	BCRABL_341	183	BCR-201 ENSE00001897802	True	Missense	183.5
GTTTCACCACGAGCGCGGCC	pos	543	TGG	CBE	[5]	[547]	183	CAC	tAC	H	Y	-1	Missense	BCRABL_341	183	BCR-201 ENSE00001897802	True	Missense	183.5
GTTTCACCACGAGCGCGGCC	pos	543	TGG	CBE	[5, 7]	[547, 549]	183	CAC	tAt	H	Y	-1	Missense	BCRABL_341	183	BCR-201 ENSE00001897802	True	Missense	183.5
GTTTCACCACGAGCGCGGCC	pos	543	TGG	CBE	[10]	[552]	184	CAC	CAt	H	H	-1	Silent	BCRABL_341	184	BCR-201 ENSE00001897802	True	Missense	183.5
GTTTCACCACGAGCGCGGCC	pos	543	TGG	CBE	[8]	[550]	184	CAC	tAC	H	Y	-1	Missense	BCRABL_341	184	BCR-201 ENSE00001897802	True	Missense	183.5
GTTTCACCACGAGCGCGGCC	pos	543	TGG	CBE	[8, 10]	[550, 552]	184	CAC	tAt	H	Y	-1	Missense	BCRABL_341	184	BCR-201 ENSE00001897802	True	Missense	183.5
GTTTCACCACGAGCGCGGCC	pos	543	TGG	ABE	[6]	[548]	183	CAC	CgC	H	R	-1	Missense	BCRABL_341	183	BCR-201 ENSE00001897802	True	Missense	184
GTTTCACCACGAGCGCGGCC	pos	543	TGG	ABE	[9]	[551]	184	CAC	CgC	H	R	-1	Missense	BCRABL_341	184	BCR-201 ENSE00001897802	True	Missense	184
GTTTCACCACGAGCGCGGCC	pos	543	TGG	ABE	[12]	[554]	185	GAG	GgG	E	G	-1	Missense	BCRABL_341	185	BCR-201 ENSE00001897802	True	Missense	184
ATTGATGGTCAGCGGAATGC	neg	2681	TGT	ABE	[11]	[2690]	897	CTG	CcG	L	P	-1	Missense	BCRABL_1433	897	BCR-201 ENSE00001654687	True	Missense	898
ATTGATGGTCAGCGGAATGC	neg	2681	TGT	ABE	[5]	[2696]	899	ATC	AcC	I	T	-1	Missense	BCRABL_1433	899	BCR-201 ENSE00001654687	True	Missense	898
ATTGATGGTCAGCGGAATGC	neg	2681	TGT	CBE	[10]	[2691]	897	CTG	CTa	L	L	-1	Silent	BCRABL_1433	897	BCR-201 ENSE00001654687	True	Silent	897
TGGCCGTCCATCTCCCGGAA	neg	4564	GGA	ABE	[10]	[4574]	1525	ATG	AcG	M	T	624	Missense	BCRABL_2316	-1	ABL1-201 ENSE00001457584	True	Missense	1525
TGGCCGTCCATCTCCCGGAA	neg	4564	GGA	CBE	[9]	[4575]	1525	ATG	ATa	M	I	624	Missense	BCRABL_2316	-1	ABL1-201 ENSE00001457584	True	Missense	1526.4
TGGCCGTCCATCTCCCGGAA	neg	4564	GGA	CBE	[8]	[4576]	1526	GAC	aAC	D	N	625	Missense	BCRABL_2316	-1	ABL1-201 ENSE00001457584	True	Missense	1526.4
TGGCCGTCCATCTCCCGGAA	neg	4564	GGA	CBE	[4]	[4580]	1527	GGC	GaC	G	D	626	Missense	BCRABL_2316	-1	ABL1-201 ENSE00001457584	True	Missense	1526.4
TGGCCGTCCATCTCCCGGAA	neg	4564	GGA	CBE	[5]	[4579]	1527	GGC	aGC	G	S	626	Missense	BCRABL_2316	-1	ABL1-201 ENSE00001457584	True	Missense	1526.4
TGGCCGTCCATCTCCCGGAA	neg	4564	GGA	CBE	[5, 4]	[4579, 4580]	1527	GGC	aaC	G	N	626	Missense	BCRABL_2316	-1	ABL1-201 ENSE00001457584	True	Missense	1526.4
GAGCTATGACCGGCAGCGAT	pos	204	GGG	ABE	[2]	[205]	69	AGC	gGC	S	G	-1	Missense	BCRABL_129	69	BCR-201 ENSE00001897802	True	Missense	70
GAGCTATGACCGGCAGCGAT	pos	204	GGG	ABE	[6]	[209]	70	TAT	TgT	Y	C	-1	Missense	BCRABL_129	70	BCR-201 ENSE00001897802	True	Missense	70
GAGCTATGACCGGCAGCGAT	pos	204	GGG	ABE	[9]	[212]	71	GAC	GgC	D	G	-1	Missense	BCRABL_129	71	BCR-201 ENSE00001897802	True	Missense	70
GAGCTATGACCGGCAGCGAT	pos	204	GGG	CBE	[4]	[207]	69	AGC	AGt	S	S	-1	Silent	BCRABL_129	69	BCR-201 ENSE00001897802	True	Missense	72
GAGCTATGACCGGCAGCGAT	pos	204	GGG	CBE	[10]	[213]	71	GAC	GAt	D	D	-1	Silent	BCRABL_129	71	BCR-201 ENSE00001897802	True	Missense	72
GAGCTATGACCGGCAGCGAT	pos	204	GGG	CBE	[11]	[214]	72	CGG	tGG	R	W	-1	Missense	BCRABL_129	72	BCR-201 ENSE00001897802	True	Missense	72
CCCCGACGGCAGTCCATGAC	pos	2080	GGT	CBE	[3]	[2082]	694	CCC	CCt	P	P	-1	Silent	BCRABL_1145	694	BCR-201 ENSE00001755753	True	Nonsense	696
CCCCGACGGCAGTCCATGAC	pos	2080	GGT	CBE	[2]	[2081]	694	CCC	CtC	P	L	-1	Missense	BCRABL_1145	694	BCR-201 ENSE00001755753	True	Nonsense	696
CCCCGACGGCAGTCCATGAC	pos	2080	GGT	CBE	[2, 3]	[2081, 2082]	694	CCC	Ctt	P	L	-1	Missense	BCRABL_1145	694	BCR-201 ENSE00001755753	True	Nonsense	696
CCCCGACGGCAGTCCATGAC	pos	2080	GGT	CBE	[4]	[2083]	695	CGA	tGA	R	O	-1	Nonsense	BCRABL_1145	695	BCR-201 ENSE00001755753	True	Nonsense	696
CCCCGACGGCAGTCCATGAC	pos	2080	GGT	CBE	[7]	[2086]	696	CGG	tGG	R	W	-1	Missense	BCRABL_1145	696	BCR-201 ENSE00001755753	True	Nonsense	696
CCCCGACGGCAGTCCATGAC	pos	2080	GGT	CBE	[10]	[2089]	697	CAG	tAG	Q	O	-1	Nonsense	BCRABL_1145	697	BCR-201 ENSE00001755753	True	Nonsense	696
CCCCGACGGCAGTCCATGAC	pos	2080	GGT	ABE	[6]	[2085]	695	CGA	CGg	R	R	-1	Silent	BCRABL_1145	695	BCR-201 ENSE00001755753	True	Missense	697
CCCCGACGGCAGTCCATGAC	pos	2080	GGT	ABE	[11]	[2090]	697	CAG	CgG	Q	R	-1	Missense	BCRABL_1145	697	BCR-201 ENSE00001755753	True	Missense	697
GCCATTGGCGTCGATCAGGT	neg	776	TGT	CBE	[9]	[787]	263	GCC	aCC	A	T	-1	Missense	BCRABL_464	263	BCR-201 ENSE00001897802	True	Missense	264.5
GCCATTGGCGTCGATCAGGT	neg	776	TGT	CBE	[2]	[794]	265	GGC	GaC	G	D	-1	Missense	BCRABL_464	265	BCR-201 ENSE00001897802	True	Missense	264.5
GCCATTGGCGTCGATCAGGT	neg	776	TGT	CBE	[3]	[793]	265	GGC	aGC	G	S	-1	Missense	BCRABL_464	265	BCR-201 ENSE00001897802	True	Missense	264.5
GCCATTGGCGTCGATCAGGT	neg	776	TGT	CBE	[3, 2]	[793, 794]	265	GGC	aaC	G	N	-1	Missense	BCRABL_464	265	BCR-201 ENSE00001897802	True	Missense	264.5
GCCATTGGCGTCGATCAGGT	neg	776	TGT	ABE	[4]	[792]	264	AAT	AAc	N	N	-1	Silent	BCRABL_464	264	BCR-201 ENSE00001897802	True	Silent	264
GCCGTATCCAGGTGGTGTTC	neg	1292	CGA	ABE	[10]	[1302]	434	CCT	CCc	P	P	-1	Silent	BCRABL_751	434	BCR-201 ENSE00003561884	True	Missense	436
GCCGTATCCAGGTGGTGTTC	neg	1292	CGA	ABE	[6]	[1306]	436	TAC	cAC	Y	H	-1	Missense	BCRABL_751	436	BCR-201 ENSE00003561884	True	Missense	436
GCCGTATCCAGGTGGTGTTC	neg	1292	CGA	CBE	[8]	[1304]	435	GGA	GaA	G	E	-1	Missense	BCRABL_751	435	BCR-201 ENSE00003561884	True	Missense	436
GCCGTATCCAGGTGGTGTTC	neg	1292	CGA	CBE	[9]	[1303]	435	GGA	aGA	G	R	-1	Missense	BCRABL_751	435	BCR-201 ENSE00003561884	True	Missense	436
GCCGTATCCAGGTGGTGTTC	neg	1292	CGA	CBE	[9, 8]	[1303, 1304]	435	GGA	aaA	G	K	-1	Missense	BCRABL_751	435	BCR-201 ENSE00003561884	True	Missense	436
GCCGTATCCAGGTGGTGTTC	neg	1292	CGA	CBE	[2]	[1310]	437	GGC	GaC	G	D	-1	Missense	BCRABL_751	437	BCR-201 ENSE00003561884	True	Missense	436
GCCGTATCCAGGTGGTGTTC	neg	1292	CGA	CBE	[3]	[1309]	437	GGC	aGC	G	S	-1	Missense	BCRABL_751	437	BCR-201 ENSE00003561884	True	Missense	436
GCCGTATCCAGGTGGTGTTC	neg	1292	CGA	CBE	[3, 2]	[1309, 1310]	437	GGC	aaC	G	N	-1	Missense	BCRABL_751	437	BCR-201 ENSE00003561884	True	Missense	436
TACTCCCCCCGGAGTTTTGA	pos	946	GGA	ABE	[2]	[947]	316	TAC	TgC	Y	C	-1	Missense	BCRABL_562	316	BCR-201 ENSE00001897802	True	Missense	316
TACTCCCCCCGGAGTTTTGA	pos	946	GGA	CBE	[3]	[948]	316	TAC	TAt	Y	Y	-1	Silent	BCRABL_562	316	BCR-201 ENSE00001897802	True	Missense	317.889
TACTCCCCCCGGAGTTTTGA	pos	946	GGA	CBE	[6]	[951]	317	TCC	TCt	S	S	-1	Silent	BCRABL_562	317	BCR-201 ENSE00001897802	True	Missense	317.889
TACTCCCCCCGGAGTTTTGA	pos	946	GGA	CBE	[5]	[950]	317	TCC	TtC	S	F	-1	Missense	BCRABL_562	317	BCR-201 ENSE00001897802	True	Missense	317.889
TACTCCCCCCGGAGTTTTGA	pos	946	GGA	CBE	[5, 6]	[950, 951]	317	TCC	Ttt	S	F	-1	Missense	BCRABL_562	317	BCR-201 ENSE00001897802	True	Missense	317.889
TACTCCCCCCGGAGTTTTGA	pos	946	GGA	CBE	[9]	[954]	318	CCC	CCt	P	P	-1	Silent	BCRABL_562	318	BCR-201 ENSE00001897802	True	Missense	317.889
TACTCCCCCCGGAGTTTTGA	pos	946	GGA	CBE	[8]	[953]	318	CCC	CtC	P	L	-1	Missense	BCRABL_562	318	BCR-201 ENSE00001897802	True	Missense	317.889
TACTCCCCCCGGAGTTTTGA	pos	946	GGA	CBE	[8, 9]	[953, 954]	318	CCC	Ctt	P	L	-1	Missense	BCRABL_562	318	BCR-201 ENSE00001897802	True	Missense	317.889
TACTCCCCCCGGAGTTTTGA	pos	946	GGA	CBE	[7]	[952]	318	CCC	tCC	P	S	-1	Missense	BCRABL_562	318	BCR-201 ENSE00001897802	True	Missense	317.889
TACTCCCCCCGGAGTTTTGA	pos	946	GGA	CBE	[7, 9]	[952, 954]	318	CCC	tCt	P	S	-1	Missense	BCRABL_562	318	BCR-201 ENSE00001897802	True	Missense	317.889
TACTCCCCCCGGAGTTTTGA	pos	946	GGA	CBE	[7, 8]	[952, 953]	318	CCC	ttC	P	F	-1	Missense	BCRABL_562	318	BCR-201 ENSE00001897802	True	Missense	317.889
TACTCCCCCCGGAGTTTTGA	pos	946	GGA	CBE	[7, 8, 9]	[952, 953, 954]	318	CCC	ttt	P	F	-1	Missense	BCRABL_562	318	BCR-201 ENSE00001897802	True	Missense	317.889
TACTCCCCCCGGAGTTTTGA	pos	946	GGA	CBE	[10]	[955]	319	CGG	tGG	R	W	-1	Missense	BCRABL_562	319	BCR-201 ENSE00001897802	True	Missense	317.889
GAACGTGTAACTCTTGCCGT	neg	2519	TGC	CBE	[11]	[2528]	843	AGT	AaT	S	N	-1	Missense	BCRABL_1362	843		True	Missense	843
GAACGTGTAACTCTTGCCGT	neg	2519	TGC	CBE	[4]	[2535]	845	ACG	ACa	T	T	-1	Silent	BCRABL_1362	845		True	Missense	843
GAACGTGTAACTCTTGCCGT	neg	2519	TGC	ABE	[10]	[2529]	843	AGT	AGc	S	S	-1	Silent	BCRABL_1362	843		True	Missense	845.5
GAACGTGTAACTCTTGCCGT	neg	2519	TGC	ABE	[9]	[2530]	844	TAC	cAC	Y	H	-1	Missense	BCRABL_1362	844		True	Missense	845.5
GAACGTGTAACTCTTGCCGT	neg	2519	TGC	ABE	[2]	[2537]	846	TTC	TcC	F	S	-1	Missense	BCRABL_1362	846		True	Missense	845.5
GAACGTGTAACTCTTGCCGT	neg	2519	TGC	ABE	[3]	[2536]	846	TTC	cTC	F	L	-1	Missense	BCRABL_1362	846		True	Missense	845.5
GAACGTGTAACTCTTGCCGT	neg	2519	TGC	ABE	[3, 2]	[2536, 2537]	846	TTC	ccC	F	P	-1	Missense	BCRABL_1362	846		True	Missense	845.5
CCACGCCGCAGTGCCATAAG	pos	1151	CGG	CBE	[2]	[1152]	384	CCC	CCt	P	P	-1	Silent	BCRABL_672	384	BCR-201 ENSE00001897802	True	Nonsense	387
CCACGCCGCAGTGCCATAAG	pos	1151	CGG	CBE	[4]	[1154]	385	ACG	AtG	T	M	-1	Missense	BCRABL_672	385	BCR-201 ENSE00001897802	True	Nonsense	387
CCACGCCGCAGTGCCATAAG	pos	1151	CGG	CBE	[7]	[1157]	386	CCG	CtG	P	L	-1	Missense	BCRABL_672	386	BCR-201 ENSE00001897802	True	Nonsense	387
CCACGCCGCAGTGCCATAAG	pos	1151	CGG	CBE	[6]	[1156]	386	CCG	tCG	P	S	-1	Missense	BCRABL_672	386	BCR-201 ENSE00001897802	True	Nonsense	387
CCACGCCGCAGTGCCATAAG	pos	1151	CGG	CBE	[6, 7]	[1156, 1157]	386	CCG	ttG	P	L	-1	Missense	BCRABL_672	386	BCR-201 ENSE00001897802	True	Nonsense	387
CCACGCCGCAGTGCCATAAG	pos	1151	CGG	CBE	[9]	[1159]	387	CAG	tAG	Q	O	-1	Nonsense	BCRABL_672	387	BCR-201 ENSE00001897802	True	Nonsense	387
CCACGCCGCAGTGCCATAAG	pos	1151	CGG	ABE	[3]	[1153]	385	ACG	gCG	T	A	-1	Missense	BCRABL_672	385	BCR-201 ENSE00001897802	True	Missense	386
CCACGCCGCAGTGCCATAAG	pos	1151	CGG	ABE	[10]	[1160]	387	CAG	CgG	Q	R	-1	Missense	BCRABL_672	387	BCR-201 ENSE00001897802	True	Missense	386
ACTCGCAACAGTCCTTCGAC	pos	1118	AGC	CBE	[2]	[1119]	373	AAC	AAt	N	N	-1	Silent	BCRABL_655	373	BCR-201 ENSE00001897802	True	Nonsense	375.5
ACTCGCAACAGTCCTTCGAC	pos	1118	AGC	CBE	[4]	[1121]	374	TCG	TtG	S	L	-1	Missense	BCRABL_655	374	BCR-201 ENSE00001897802	True	Nonsense	375.5
ACTCGCAACAGTCCTTCGAC	pos	1118	AGC	CBE	[6]	[1123]	375	CAA	tAA	Q	O	-1	Nonsense	BCRABL_655	375	BCR-201 ENSE00001897802	True	Nonsense	375.5
ACTCGCAACAGTCCTTCGAC	pos	1118	AGC	CBE	[9]	[1126]	376	CAG	tAG	Q	O	-1	Nonsense	BCRABL_655	376	BCR-201 ENSE00001897802	True	Nonsense	375.5
ACTCGCAACAGTCCTTCGAC	pos	1118	AGC	ABE	[8]	[1125]	375	CAA	CAg	Q	Q	-1	Silent	BCRABL_655	375	BCR-201 ENSE00001897802	True	Missense	375.333
ACTCGCAACAGTCCTTCGAC	pos	1118	AGC	ABE	[7]	[1124]	375	CAA	CgA	Q	R	-1	Missense	BCRABL_655	375	BCR-201 ENSE00001897802	True	Missense	375.333
ACTCGCAACAGTCCTTCGAC	pos	1118	AGC	ABE	[7, 8]	[1124, 1125]	375	CAA	Cgg	Q	R	-1	Missense	BCRABL_655	375	BCR-201 ENSE00001897802	True	Missense	375.333
ACTCGCAACAGTCCTTCGAC	pos	1118	AGC	ABE	[10]	[1127]	376	CAG	CgG	Q	R	-1	Missense	BCRABL_655	376	BCR-201 ENSE00001897802	True	Missense	375.333
CCGGCACTGCCCGGTTGTCG	pos	1176	TGT	CBE	[2]	[1177]	393	CGG	tGG	R	W	-1	Missense	BCRABL_686	393	BCR-201 ENSE00001897802	True	Missense	394.833
CCGGCACTGCCCGGTTGTCG	pos	1176	TGT	CBE	[7]	[1182]	394	CAC	CAt	H	H	-1	Silent	BCRABL_686	394	BCR-201 ENSE00001897802	True	Missense	394.833
CCGGCACTGCCCGGTTGTCG	pos	1176	TGT	CBE	[5]	[1180]	394	CAC	tAC	H	Y	-1	Missense	BCRABL_686	394	BCR-201 ENSE00001897802	True	Missense	394.833
CCGGCACTGCCCGGTTGTCG	pos	1176	TGT	CBE	[5, 7]	[1180, 1182]	394	CAC	tAt	H	Y	-1	Missense	BCRABL_686	394	BCR-201 ENSE00001897802	True	Missense	394.833
CCGGCACTGCCCGGTTGTCG	pos	1176	TGT	CBE	[10]	[1185]	395	TGC	TGt	C	C	-1	Silent	BCRABL_686	395	BCR-201 ENSE00001897802	True	Missense	394.833
CCGGCACTGCCCGGTTGTCG	pos	1176	TGT	CBE	[12]	[1187]	396	CCG	CtG	P	L	-1	Missense	BCRABL_686	396	BCR-201 ENSE00001897802	True	Missense	394.833
CCGGCACTGCCCGGTTGTCG	pos	1176	TGT	CBE	[11]	[1186]	396	CCG	tCG	P	S	-1	Missense	BCRABL_686	396	BCR-201 ENSE00001897802	True	Missense	394.833
CCGGCACTGCCCGGTTGTCG	pos	1176	TGT	CBE	[11, 12]	[1186, 1187]	396	CCG	ttG	P	L	-1	Missense	BCRABL_686	396	BCR-201 ENSE00001897802	True	Missense	394.833
CCGGCACTGCCCGGTTGTCG	pos	1176	TGT	ABE	[6]	[1181]	394	CAC	CgC	H	R	-1	Missense	BCRABL_686	394	BCR-201 ENSE00001897802	True	Missense	394
ATCGTGGGCGTCCGCAAGAC	pos	1210	CGG	CBE	[3]	[1212]	404	ATC	ATt	I	I	-1	Silent	BCRABL_706	404	BCR-201 ENSE00001897802	True	Silent	405.667
ATCGTGGGCGTCCGCAAGAC	pos	1210	CGG	CBE	[9]	[1218]	406	GGC	GGt	G	G	-1	Silent	BCRABL_706	406	BCR-201 ENSE00001897802	True	Silent	405.667
ATCGTGGGCGTCCGCAAGAC	pos	1210	CGG	CBE	[12]	[1221]	407	GTC	GTt	V	V	-1	Silent	BCRABL_706	407	BCR-201 ENSE00001897802	True	Silent	405.667
GCCGCGCTCGTGGTGAAACT	neg	542	CGA	CBE	[7]	[555]	185	GAG	GAa	E	E	-1	Silent	BCRABL_340	185	BCR-201 ENSE00001897802	True	Missense	186.167
GCCGCGCTCGTGGTGAAACT	neg	542	CGA	CBE	[9]	[553]	185	GAG	aAG	E	K	-1	Missense	BCRABL_340	185	BCR-201 ENSE00001897802	True	Missense	186.167
GCCGCGCTCGTGGTGAAACT	neg	542	CGA	CBE	[9, 7]	[553, 555]	185	GAG	aAa	E	K	-1	Missense	BCRABL_340	185	BCR-201 ENSE00001897802	True	Missense	186.167
GCCGCGCTCGTGGTGAAACT	neg	542	CGA	CBE	[5]	[557]	186	CGC	CaC	R	H	-1	Missense	BCRABL_340	186	BCR-201 ENSE00001897802	True	Missense	186.167
GCCGCGCTCGTGGTGAAACT	neg	542	CGA	CBE	[2]	[560]	187	GGC	GaC	G	D	-1	Missense	BCRABL_340	187	BCR-201 ENSE00001897802	True	Missense	186.167
GCCGCGCTCGTGGTGAAACT	neg	542	CGA	CBE	[3]	[559]	187	GGC	aGC	G	S	-1	Missense	BCRABL_340	187	BCR-201 ENSE00001897802	True	Missense	186.167
GCCGCGCTCGTGGTGAAACT	neg	542	CGA	CBE	[3, 2]	[559, 560]	187	GGC	aaC	G	N	-1	Missense	BCRABL_340	187	BCR-201 ENSE00001897802	True	Missense	186.167
CGGCAAGAGTTACACGTTCC	pos	2520	TGA	CBE	[4]	[2523]	841	GGC	GGt	G	G	-1	Silent	BCRABL_1363	841		True	Silent	841
CGGCAAGAGTTACACGTTCC	pos	2520	TGA	ABE	[6]	[2525]	842	AAG	AgG	K	R	-1	Missense	BCRABL_1363	842		True	Missense	842.6
CGGCAAGAGTTACACGTTCC	pos	2520	TGA	ABE	[5]	[2524]	842	AAG	gAG	K	E	-1	Missense	BCRABL_1363	842		True	Missense	842.6
CGGCAAGAGTTACACGTTCC	pos	2520	TGA	ABE	[5, 6]	[2524, 2525]	842	AAG	ggG	K	G	-1	Missense	BCRABL_1363	842		True	Missense	842.6
CGGCAAGAGTTACACGTTCC	pos	2520	TGA	ABE	[8]	[2527]	843	AGT	gGT	S	G	-1	Missense	BCRABL_1363	843		True	Missense	842.6
CGGCAAGAGTTACACGTTCC	pos	2520	TGA	ABE	[12]	[2531]	844	TAC	TgC	Y	C	-1	Missense	BCRABL_1363	844		True	Missense	842.6
TACGGCTGCGCTGCAGACCG	pos	1306	GGC	ABE	[2]	[1307]	436	TAC	TgC	Y	C	-1	Missense	BCRABL_761	436	BCR-201 ENSE00003561884	True	Missense	436
TACGGCTGCGCTGCAGACCG	pos	1306	GGC	CBE	[3]	[1308]	436	TAC	TAt	Y	Y	-1	Silent	BCRABL_761	436	BCR-201 ENSE00003561884	True	Missense	439
TACGGCTGCGCTGCAGACCG	pos	1306	GGC	CBE	[6]	[1311]	437	GGC	GGt	G	G	-1	Silent	BCRABL_761	437	BCR-201 ENSE00003561884	True	Missense	439
TACGGCTGCGCTGCAGACCG	pos	1306	GGC	CBE	[9]	[1314]	438	TGC	TGt	C	C	-1	Silent	BCRABL_761	438	BCR-201 ENSE00003561884	True	Missense	439
TACGGCTGCGCTGCAGACCG	pos	1306	GGC	CBE	[11]	[1316]	439	GCT	GtT	A	V	-1	Missense	BCRABL_761	439	BCR-201 ENSE00003561884	True	Missense	439
CATCATTCAACGGTGGCCGA	pos	3304	CGG	ABE	[2]	[3305]	1102	CAT	CgT	H	R	201	Missense	BCRABL_1712	-1	ABL1-201 ENSE00002065214	True	Missense	1103.33
CATCATTCAACGGTGGCCGA	pos	3304	CGG	ABE	[5]	[3308]	1103	CAT	CgT	H	R	202	Missense	BCRABL_1712	-1	ABL1-201 ENSE00002065214	True	Missense	1103.33
CATCATTCAACGGTGGCCGA	pos	3304	CGG	ABE	[9]	[3312]	1104	TCA	TCg	S	S	203	Silent	BCRABL_1712	-1	ABL1-201 ENSE00002065214	True	Missense	1103.33
CATCATTCAACGGTGGCCGA	pos	3304	CGG	ABE	[10]	[3313]	1105	ACG	gCG	T	A	204	Missense	BCRABL_1712	-1	ABL1-201 ENSE00002065214	True	Missense	1103.33
CATCATTCAACGGTGGCCGA	pos	3304	CGG	CBE	[4]	[3307]	1103	CAT	tAT	H	Y	202	Missense	BCRABL_1712	-1	ABL1-201 ENSE00002065214	True	Missense	1104
CATCATTCAACGGTGGCCGA	pos	3304	CGG	CBE	[8]	[3311]	1104	TCA	TtA	S	L	203	Missense	BCRABL_1712	-1	ABL1-201 ENSE00002065214	True	Missense	1104
CATCATTCAACGGTGGCCGA	pos	3304	CGG	CBE	[11]	[3314]	1105	ACG	AtG	T	M	204	Missense	BCRABL_1712	-1	ABL1-201 ENSE00002065214	True	Missense	1104
TGCGGAGGCGGCTATACCCC	pos	970	GGA	CBE	[3]	[972]	324	TGC	TGt	C	C	-1	Silent	BCRABL_574	324	BCR-201 ENSE00001897802	True	Silent	325.667
TGCGGAGGCGGCTATACCCC	pos	970	GGA	CBE	[9]	[978]	326	GGC	GGt	G	G	-1	Silent	BCRABL_574	326	BCR-201 ENSE00001897802	True	Silent	325.667
TGCGGAGGCGGCTATACCCC	pos	970	GGA	CBE	[12]	[981]	327	GGC	GGt	G	G	-1	Silent	BCRABL_574	327	BCR-201 ENSE00001897802	True	Silent	325.667
TGCGGAGGCGGCTATACCCC	pos	970	GGA	ABE	[6]	[975]	325	GGA	GGg	G	G	-1	Silent	BCRABL_574	325	BCR-201 ENSE00001897802	True	Silent	325
ACGGCAGTCCATGACGGTGA	pos	2085	AGA	CBE	[2]	[2086]	696	CGG	tGG	R	W	-1	Missense	BCRABL_1149	696	BCR-201 ENSE00001755753	True	Nonsense	697
ACGGCAGTCCATGACGGTGA	pos	2085	AGA	CBE	[5]	[2089]	697	CAG	tAG	Q	O	-1	Nonsense	BCRABL_1149	697	BCR-201 ENSE00001755753	True	Nonsense	697
ACGGCAGTCCATGACGGTGA	pos	2085	AGA	CBE	[10]	[2094]	698	TCC	TCt	S	S	-1	Silent	BCRABL_1149	698	BCR-201 ENSE00001755753	True	Nonsense	697
ACGGCAGTCCATGACGGTGA	pos	2085	AGA	CBE	[9]	[2093]	698	TCC	TtC	S	F	-1	Missense	BCRABL_1149	698	BCR-201 ENSE00001755753	True	Nonsense	697
ACGGCAGTCCATGACGGTGA	pos	2085	AGA	CBE	[9, 10]	[2093, 2094]	698	TCC	Ttt	S	F	-1	Missense	BCRABL_1149	698	BCR-201 ENSE00001755753	True	Nonsense	697
ACGGCAGTCCATGACGGTGA	pos	2085	AGA	ABE	[6]	[2090]	697	CAG	CgG	Q	R	-1	Missense	BCRABL_1149	697	BCR-201 ENSE00001755753	True	Missense	698
ACGGCAGTCCATGACGGTGA	pos	2085	AGA	ABE	[11]	[2095]	699	ATG	gTG	M	V	-1	Missense	BCRABL_1149	699	BCR-201 ENSE00001755753	True	Missense	698
GTCATGGACTGCCGTCGGGG	neg	2080	TGT	CBE	[9]	[2091]	697	CAG	CAa	Q	Q	-1	Silent	BCRABL_1143	697	BCR-201 ENSE00001755753	True	Missense	699
GTCATGGACTGCCGTCGGGG	neg	2080	TGT	CBE	[3]	[2097]	699	ATG	ATa	M	I	-1	Missense	BCRABL_1143	699	BCR-201 ENSE00001755753	True	Missense	699
GTCATGGACTGCCGTCGGGG	neg	2080	TGT	ABE	[8]	[2092]	698	TCC	cCC	S	P	-1	Missense	BCRABL_1143	698	BCR-201 ENSE00001755753	True	Missense	698.5
GTCATGGACTGCCGTCGGGG	neg	2080	TGT	ABE	[4]	[2096]	699	ATG	AcG	M	T	-1	Missense	BCRABL_1143	699	BCR-201 ENSE00001755753	True	Missense	698.5
ACCCCGACGGCAGTCCATGA	pos	2079	CGG	CBE	[4]	[2082]	694	CCC	CCt	P	P	-1	Silent	BCRABL_1144	694	BCR-201 ENSE00001755753	True	Nonsense	696
ACCCCGACGGCAGTCCATGA	pos	2079	CGG	CBE	[3]	[2081]	694	CCC	CtC	P	L	-1	Missense	BCRABL_1144	694	BCR-201 ENSE00001755753	True	Nonsense	696
ACCCCGACGGCAGTCCATGA	pos	2079	CGG	CBE	[3, 4]	[2081, 2082]	694	CCC	Ctt	P	L	-1	Missense	BCRABL_1144	694	BCR-201 ENSE00001755753	True	Nonsense	696
ACCCCGACGGCAGTCCATGA	pos	2079	CGG	CBE	[2]	[2080]	694	CCC	tCC	P	S	-1	Missense	BCRABL_1144	694	BCR-201 ENSE00001755753	True	Nonsense	696
ACCCCGACGGCAGTCCATGA	pos	2079	CGG	CBE	[2, 4]	[2080, 2082]	694	CCC	tCt	P	S	-1	Missense	BCRABL_1144	694	BCR-201 ENSE00001755753	True	Nonsense	696
ACCCCGACGGCAGTCCATGA	pos	2079	CGG	CBE	[2, 3]	[2080, 2081]	694	CCC	ttC	P	F	-1	Missense	BCRABL_1144	694	BCR-201 ENSE00001755753	True	Nonsense	696
ACCCCGACGGCAGTCCATGA	pos	2079	CGG	CBE	[2, 3, 4]	[2080, 2081, 2082]	694	CCC	ttt	P	F	-1	Missense	BCRABL_1144	694	BCR-201 ENSE00001755753	True	Nonsense	696
ACCCCGACGGCAGTCCATGA	pos	2079	CGG	CBE	[5]	[2083]	695	CGA	tGA	R	O	-1	Nonsense	BCRABL_1144	695	BCR-201 ENSE00001755753	True	Nonsense	696
ACCCCGACGGCAGTCCATGA	pos	2079	CGG	CBE	[8]	[2086]	696	CGG	tGG	R	W	-1	Missense	BCRABL_1144	696	BCR-201 ENSE00001755753	True	Nonsense	696
ACCCCGACGGCAGTCCATGA	pos	2079	CGG	CBE	[11]	[2089]	697	CAG	tAG	Q	O	-1	Nonsense	BCRABL_1144	697	BCR-201 ENSE00001755753	True	Nonsense	696
ACCCCGACGGCAGTCCATGA	pos	2079	CGG	ABE	[7]	[2085]	695	CGA	CGg	R	R	-1	Silent	BCRABL_1144	695	BCR-201 ENSE00001755753	True	Missense	697
ACCCCGACGGCAGTCCATGA	pos	2079	CGG	ABE	[12]	[2090]	697	CAG	CgG	Q	R	-1	Missense	BCRABL_1144	697	BCR-201 ENSE00001755753	True	Missense	697
GATCCGCTCGAAGTTGGACC	neg	464	TGA	ABE	[11]	[473]	158	TTC	TcC	F	S	-1	Missense	BCRABL_292	158	BCR-201 ENSE00001897802	True	Missense	158.75
GATCCGCTCGAAGTTGGACC	neg	464	TGA	ABE	[12]	[472]	158	TTC	cTC	F	L	-1	Missense	BCRABL_292	158	BCR-201 ENSE00001897802	True	Missense	158.75
GATCCGCTCGAAGTTGGACC	neg	464	TGA	ABE	[12, 11]	[472, 473]	158	TTC	ccC	F	P	-1	Missense	BCRABL_292	158	BCR-201 ENSE00001897802	True	Missense	158.75
GATCCGCTCGAAGTTGGACC	neg	464	TGA	ABE	[2]	[482]	161	ATC	AcC	I	T	-1	Missense	BCRABL_292	161	BCR-201 ENSE00001897802	True	Missense	158.75
GATCCGCTCGAAGTTGGACC	neg	464	TGA	CBE	[7]	[477]	159	GAG	GAa	E	E	-1	Silent	BCRABL_292	159	BCR-201 ENSE00001897802	True	Missense	159.5
GATCCGCTCGAAGTTGGACC	neg	464	TGA	CBE	[9]	[475]	159	GAG	aAG	E	K	-1	Missense	BCRABL_292	159	BCR-201 ENSE00001897802	True	Missense	159.5
GATCCGCTCGAAGTTGGACC	neg	464	TGA	CBE	[9, 7]	[475, 477]	159	GAG	aAa	E	K	-1	Missense	BCRABL_292	159	BCR-201 ENSE00001897802	True	Missense	159.5
GATCCGCTCGAAGTTGGACC	neg	464	TGA	CBE	[4]	[480]	160	CGG	CGa	R	R	-1	Silent	BCRABL_292	160	BCR-201 ENSE00001897802	True	Missense	159.5
GATCCGCTCGAAGTTGGACC	neg	464	TGA	CBE	[5]	[479]	160	CGG	CaG	R	Q	-1	Missense	BCRABL_292	160	BCR-201 ENSE00001897802	True	Missense	159.5
GATCCGCTCGAAGTTGGACC	neg	464	TGA	CBE	[5, 4]	[479, 480]	160	CGG	Caa	R	Q	-1	Missense	BCRABL_292	160	BCR-201 ENSE00001897802	True	Missense	159.5
GAGAACCCTCGCCGTCGGGC	neg	348	CGG	CBE	[8]	[360]	120	GAG	GAa	E	E	-1	Silent	BCRABL_220	120	BCR-201 ENSE00001897802	True	Missense	120.6
GAGAACCCTCGCCGTCGGGC	neg	348	CGG	CBE	[10]	[358]	120	GAG	aAG	E	K	-1	Missense	BCRABL_220	120	BCR-201 ENSE00001897802	True	Missense	120.6
GAGAACCCTCGCCGTCGGGC	neg	348	CGG	CBE	[10, 8]	[358, 360]	120	GAG	aAa	E	K	-1	Missense	BCRABL_220	120	BCR-201 ENSE00001897802	True	Missense	120.6
GAGAACCCTCGCCGTCGGGC	neg	348	CGG	CBE	[6]	[362]	121	GGT	GaT	G	D	-1	Missense	BCRABL_220	121	BCR-201 ENSE00001897802	True	Missense	120.6
GAGAACCCTCGCCGTCGGGC	neg	348	CGG	CBE	[7]	[361]	121	GGT	aGT	G	S	-1	Missense	BCRABL_220	121	BCR-201 ENSE00001897802	True	Missense	120.6
GAGAACCCTCGCCGTCGGGC	neg	348	CGG	CBE	[7, 6]	[361, 362]	121	GGT	aaT	G	N	-1	Missense	BCRABL_220	121	BCR-201 ENSE00001897802	True	Missense	120.6
GAGAACCCTCGCCGTCGGGC	neg	348	CGG	ABE	[5]	[363]	121	GGT	GGc	G	G	-1	Silent	BCRABL_220	121	BCR-201 ENSE00001897802	True	Missense	122
GAGAACCCTCGCCGTCGGGC	neg	348	CGG	ABE	[2]	[366]	122	TCT	TCc	S	S	-1	Silent	BCRABL_220	122	BCR-201 ENSE00001897802	True	Missense	122
GAGAACCCTCGCCGTCGGGC	neg	348	CGG	ABE	[4]	[364]	122	TCT	cCT	S	P	-1	Missense	BCRABL_220	122	BCR-201 ENSE00001897802	True	Missense	122
GAGAACCCTCGCCGTCGGGC	neg	348	CGG	ABE	[4, 2]	[364, 366]	122	TCT	cCc	S	P	-1	Missense	BCRABL_220	122	BCR-201 ENSE00001897802	True	Missense	122
ACAGGTCAATTCCCGGGTAA	neg	4020	GGG	ABE	[8]	[4032]	1344	ATT	ATc	I	I	443	Silent	BCRABL_2049	-1	ABL1-201 ENSE00001741732	True	Missense	1344.67
ACAGGTCAATTCCCGGGTAA	neg	4020	GGG	ABE	[9]	[4031]	1344	ATT	AcT	I	T	443	Missense	BCRABL_2049	-1	ABL1-201 ENSE00001741732	True	Missense	1344.67
ACAGGTCAATTCCCGGGTAA	neg	4020	GGG	ABE	[9, 8]	[4031, 4032]	1344	ATT	Acc	I	T	443	Missense	BCRABL_2049	-1	ABL1-201 ENSE00001741732	True	Missense	1344.67
ACAGGTCAATTCCCGGGTAA	neg	4020	GGG	ABE	[3]	[4037]	1346	CTG	CcG	L	P	445	Missense	BCRABL_2049	-1	ABL1-201 ENSE00001741732	True	Missense	1344.67
ACAGGTCAATTCCCGGGTAA	neg	4020	GGG	CBE	[7]	[4033]	1345	GAC	aAC	D	N	444	Missense	BCRABL_2049	-1	ABL1-201 ENSE00001741732	True	Missense	1345
ACAGGTCAATTCCCGGGTAA	neg	4020	GGG	CBE	[2]	[4038]	1346	CTG	CTa	L	L	445	Silent	BCRABL_2049	-1	ABL1-201 ENSE00001741732	True	Missense	1345
GAACACCACCTGGATACGGC	pos	1292	TGC	ABE	[2]	[1293]	431	GGA	GGg	G	G	-1	Silent	BCRABL_752	431	BCR-201 ENSE00003561884	True	Missense	432
GAACACCACCTGGATACGGC	pos	1292	TGC	ABE	[5]	[1296]	432	ACA	ACg	T	T	-1	Silent	BCRABL_752	432	BCR-201 ENSE00003561884	True	Missense	432
GAACACCACCTGGATACGGC	pos	1292	TGC	ABE	[3]	[1294]	432	ACA	gCA	T	A	-1	Missense	BCRABL_752	432	BCR-201 ENSE00003561884	True	Missense	432
GAACACCACCTGGATACGGC	pos	1292	TGC	ABE	[3, 5]	[1294, 1296]	432	ACA	gCg	T	A	-1	Missense	BCRABL_752	432	BCR-201 ENSE00003561884	True	Missense	432
GAACACCACCTGGATACGGC	pos	1292	TGC	ABE	[8]	[1299]	433	CCA	CCg	P	P	-1	Silent	BCRABL_752	433	BCR-201 ENSE00003561884	True	Missense	432
GAACACCACCTGGATACGGC	pos	1292	TGC	CBE	[4]	[1295]	432	ACA	AtA	T	I	-1	Missense	BCRABL_752	432	BCR-201 ENSE00003561884	True	Missense	433.286
GAACACCACCTGGATACGGC	pos	1292	TGC	CBE	[7]	[1298]	433	CCA	CtA	P	L	-1	Missense	BCRABL_752	433	BCR-201 ENSE00003561884	True	Missense	433.286
GAACACCACCTGGATACGGC	pos	1292	TGC	CBE	[6]	[1297]	433	CCA	tCA	P	S	-1	Missense	BCRABL_752	433	BCR-201 ENSE00003561884	True	Missense	433.286
GAACACCACCTGGATACGGC	pos	1292	TGC	CBE	[6, 7]	[1297, 1298]	433	CCA	ttA	P	L	-1	Missense	BCRABL_752	433	BCR-201 ENSE00003561884	True	Missense	433.286
GAACACCACCTGGATACGGC	pos	1292	TGC	CBE	[10]	[1301]	434	CCT	CtT	P	L	-1	Missense	BCRABL_752	434	BCR-201 ENSE00003561884	True	Missense	433.286
GAACACCACCTGGATACGGC	pos	1292	TGC	CBE	[9]	[1300]	434	CCT	tCT	P	S	-1	Missense	BCRABL_752	434	BCR-201 ENSE00003561884	True	Missense	433.286
GAACACCACCTGGATACGGC	pos	1292	TGC	CBE	[9, 10]	[1300, 1301]	434	CCT	ttT	P	F	-1	Missense	BCRABL_752	434	BCR-201 ENSE00003561884	True	Missense	433.286
TCTGCAGCGCAGCCGTATCC	neg	1303	AGG	ABE	[11]	[1312]	438	TGC	cGC	C	R	-1	Missense	BCRABL_758	438	BCR-201 ENSE00003561884	True	Missense	438
TCTGCAGCGCAGCCGTATCC	neg	1303	AGG	ABE	[6]	[1317]	439	GCT	GCc	A	A	-1	Silent	BCRABL_758	439	BCR-201 ENSE00003561884	True	Missense	438
TCTGCAGCGCAGCCGTATCC	neg	1303	AGG	CBE	[10]	[1313]	438	TGC	TaC	C	Y	-1	Missense	BCRABL_758	438	BCR-201 ENSE00003561884	True	Missense	439.5
TCTGCAGCGCAGCCGTATCC	neg	1303	AGG	CBE	[8]	[1315]	439	GCT	aCT	A	T	-1	Missense	BCRABL_758	439	BCR-201 ENSE00003561884	True	Missense	439.5
TCTGCAGCGCAGCCGTATCC	neg	1303	AGG	CBE	[5]	[1318]	440	GCA	aCA	A	T	-1	Missense	BCRABL_758	440	BCR-201 ENSE00003561884	True	Missense	439.5
TCTGCAGCGCAGCCGTATCC	neg	1303	AGG	CBE	[2]	[1321]	441	GAC	aAC	D	N	-1	Missense	BCRABL_758	441	BCR-201 ENSE00003561884	True	Missense	439.5
TTCCGAAGAGACACTCGGGT	neg	5725	TGA	ABE	[9]	[5736]	1912	TCT	TCc	S	S	1011	Silent	BCRABL_2959	-1	ABL1-201 ENSE00001457584	True	Missense	1912.5
TTCCGAAGAGACACTCGGGT	neg	5725	TGA	ABE	[11]	[5734]	1912	TCT	cCT	S	P	1011	Missense	BCRABL_2959	-1	ABL1-201 ENSE00001457584	True	Missense	1912.5
TTCCGAAGAGACACTCGGGT	neg	5725	TGA	ABE	[11, 9]	[5734, 5736]	1912	TCT	cCc	S	P	1011	Missense	BCRABL_2959	-1	ABL1-201 ENSE00001457584	True	Missense	1912.5
TTCCGAAGAGACACTCGGGT	neg	5725	TGA	ABE	[6]	[5739]	1913	CTT	CTc	L	L	1012	Silent	BCRABL_2959	-1	ABL1-201 ENSE00001457584	True	Missense	1912.5
TTCCGAAGAGACACTCGGGT	neg	5725	TGA	ABE	[7]	[5738]	1913	CTT	CcT	L	P	1012	Missense	BCRABL_2959	-1	ABL1-201 ENSE00001457584	True	Missense	1912.5
TTCCGAAGAGACACTCGGGT	neg	5725	TGA	ABE	[7, 6]	[5738, 5739]	1913	CTT	Ccc	L	P	1012	Missense	BCRABL_2959	-1	ABL1-201 ENSE00001457584	True	Missense	1912.5
TTCCGAAGAGACACTCGGGT	neg	5725	TGA	CBE	[3]	[5742]	1914	CGG	CGa	R	R	1013	Silent	BCRABL_2959	-1	ABL1-201 ENSE00001457584	True	Missense	1914
TTCCGAAGAGACACTCGGGT	neg	5725	TGA	CBE	[4]	[5741]	1914	CGG	CaG	R	Q	1013	Missense	BCRABL_2959	-1	ABL1-201 ENSE00001457584	True	Missense	1914
TTCCGAAGAGACACTCGGGT	neg	5725	TGA	CBE	[4, 3]	[5741, 5742]	1914	CGG	Caa	R	Q	1013	Missense	BCRABL_2959	-1	ABL1-201 ENSE00001457584	True	Missense	1914
TCAGCCGGTGCTGACGAGTC	pos	1602	AGC	CBE	[2]	[1603]	535	CAG	tAG	Q	O	-1	Nonsense	BCRABL_915	535	BCR-201 ENSE00001658624	True	Nonsense	535
TCAGCCGGTGCTGACGAGTC	pos	1602	AGC	CBE	[6]	[1607]	536	CCG	CtG	P	L	-1	Missense	BCRABL_915	536	BCR-201 ENSE00001658624	True	Nonsense	535
TCAGCCGGTGCTGACGAGTC	pos	1602	AGC	CBE	[5]	[1606]	536	CCG	tCG	P	S	-1	Missense	BCRABL_915	536	BCR-201 ENSE00001658624	True	Nonsense	535
TCAGCCGGTGCTGACGAGTC	pos	1602	AGC	CBE	[5, 6]	[1606, 1607]	536	CCG	ttG	P	L	-1	Missense	BCRABL_915	536	BCR-201 ENSE00001658624	True	Nonsense	535
TCAGCCGGTGCTGACGAGTC	pos	1602	AGC	CBE	[11]	[1612]	538	CTG	tTG	L	L	-1	Silent	BCRABL_915	538	BCR-201 ENSE00001658624	True	Nonsense	535
TCAGCCGGTGCTGACGAGTC	pos	1602	AGC	ABE	[3]	[1604]	535	CAG	CgG	Q	R	-1	Missense	BCRABL_915	535	BCR-201 ENSE00001658624	True	Missense	535
ACAACCTGATCGACGCCAAT	pos	773	GGC	CBE	[2]	[774]	258	GAC	GAt	D	D	-1	Silent	BCRABL_463	258	BCR-201 ENSE00001897802	True	Silent	259.5
ACAACCTGATCGACGCCAAT	pos	773	GGC	CBE	[5]	[777]	259	AAC	AAt	N	N	-1	Silent	BCRABL_463	259	BCR-201 ENSE00001897802	True	Silent	259.5
ACAACCTGATCGACGCCAAT	pos	773	GGC	CBE	[6]	[778]	260	CTG	tTG	L	L	-1	Silent	BCRABL_463	260	BCR-201 ENSE00001897802	True	Silent	259.5
ACAACCTGATCGACGCCAAT	pos	773	GGC	CBE	[11]	[783]	261	ATC	ATt	I	I	-1	Silent	BCRABL_463	261	BCR-201 ENSE00001897802	True	Silent	259.5
ACAACCTGATCGACGCCAAT	pos	773	GGC	ABE	[4]	[776]	259	AAC	AgC	N	S	-1	Missense	BCRABL_463	259	BCR-201 ENSE00001897802	True	Missense	259.5
ACAACCTGATCGACGCCAAT	pos	773	GGC	ABE	[3]	[775]	259	AAC	gAC	N	D	-1	Missense	BCRABL_463	259	BCR-201 ENSE00001897802	True	Missense	259.5
ACAACCTGATCGACGCCAAT	pos	773	GGC	ABE	[3, 4]	[775, 776]	259	AAC	ggC	N	G	-1	Missense	BCRABL_463	259	BCR-201 ENSE00001897802	True	Missense	259.5
ACAACCTGATCGACGCCAAT	pos	773	GGC	ABE	[9]	[781]	261	ATC	gTC	I	V	-1	Missense	BCRABL_463	261	BCR-201 ENSE00001897802	True	Missense	259.5
AGCCGCTCGTTGGAACTCCA	pos	2835	AGG	CBE	[4]	[2838]	946	GCC	GCt	A	A	45	Silent	BCRABL_1502	-1	ABL1-201 ENSE00000984287	True	Missense	946.75
AGCCGCTCGTTGGAACTCCA	pos	2835	AGG	CBE	[3]	[2837]	946	GCC	GtC	A	V	45	Missense	BCRABL_1502	-1	ABL1-201 ENSE00000984287	True	Missense	946.75
AGCCGCTCGTTGGAACTCCA	pos	2835	AGG	CBE	[3, 4]	[2837, 2838]	946	GCC	Gtt	A	V	45	Missense	BCRABL_1502	-1	ABL1-201 ENSE00000984287	True	Missense	946.75
AGCCGCTCGTTGGAACTCCA	pos	2835	AGG	CBE	[6]	[2840]	947	GCT	GtT	A	V	46	Missense	BCRABL_1502	-1	ABL1-201 ENSE00000984287	True	Missense	946.75
AGCCGCTCGTTGGAACTCCA	pos	2835	AGG	CBE	[8]	[2842]	948	CGT	tGT	R	C	47	Missense	BCRABL_1502	-1	ABL1-201 ENSE00000984287	True	Missense	946.75
CGGGCCTTCGTGGACAACTA	pos	1774	CGG	CBE	[6]	[1779]	593	GCC	GCt	A	A	-1	Silent	BCRABL_1004	593	BCR-201 ENSE00001154392	True	Missense	593
CGGGCCTTCGTGGACAACTA	pos	1774	CGG	CBE	[5]	[1778]	593	GCC	GtC	A	V	-1	Missense	BCRABL_1004	593	BCR-201 ENSE00001154392	True	Missense	593
CGGGCCTTCGTGGACAACTA	pos	1774	CGG	CBE	[5, 6]	[1778, 1779]	593	GCC	Gtt	A	V	-1	Missense	BCRABL_1004	593	BCR-201 ENSE00001154392	True	Missense	593
CGGGCCTTCGTGGACAACTA	pos	1774	CGG	CBE	[9]	[1782]	594	TTC	TTt	F	F	-1	Silent	BCRABL_1004	594	BCR-201 ENSE00001154392	True	Missense	593
GAGACGCAGATGGCTCGTTC	pos	1271	GGA	ABE	[2]	[1272]	424	GGA	GGg	G	G	-1	Silent	BCRABL_742	424		True	Missense	426
GAGACGCAGATGGCTCGTTC	pos	1271	GGA	ABE	[4]	[1274]	425	GAC	GgC	D	G	-1	Missense	BCRABL_742	425		True	Missense	426
GAGACGCAGATGGCTCGTTC	pos	1271	GGA	ABE	[8]	[1278]	426	GCA	GCg	A	A	-1	Silent	BCRABL_742	426		True	Missense	426
GAGACGCAGATGGCTCGTTC	pos	1271	GGA	ABE	[10]	[1280]	427	GAT	GgT	D	G	-1	Missense	BCRABL_742	427		True	Missense	426
GAGACGCAGATGGCTCGTTC	pos	1271	GGA	CBE	[5]	[1275]	425	GAC	GAt	D	D	-1	Silent	BCRABL_742	425		True	Missense	426
GAGACGCAGATGGCTCGTTC	pos	1271	GGA	CBE	[7]	[1277]	426	GCA	GtA	A	V	-1	Missense	BCRABL_742	426		True	Missense	426
TCTGAGTGAAGCCGCTCGTT	pos	2826	GGA	CBE	[2]	[2827]	943	CTG	tTG	L	L	42	Silent	BCRABL_1500	-1	ABL1-201 ENSE00000984287	True	Missense	946
TCTGAGTGAAGCCGCTCGTT	pos	2826	GGA	CBE	[12]	[2837]	946	GCC	GtC	A	V	45	Missense	BCRABL_1500	-1	ABL1-201 ENSE00000984287	True	Missense	946
TCTGAGTGAAGCCGCTCGTT	pos	2826	GGA	ABE	[5]	[2830]	944	AGT	gGT	S	G	43	Missense	BCRABL_1500	-1	ABL1-201 ENSE00000984287	True	Missense	944.667
TCTGAGTGAAGCCGCTCGTT	pos	2826	GGA	ABE	[10]	[2835]	945	GAA	GAg	E	E	44	Silent	BCRABL_1500	-1	ABL1-201 ENSE00000984287	True	Missense	944.667
TCTGAGTGAAGCCGCTCGTT	pos	2826	GGA	ABE	[9]	[2834]	945	GAA	GgA	E	G	44	Missense	BCRABL_1500	-1	ABL1-201 ENSE00000984287	True	Missense	944.667
TCTGAGTGAAGCCGCTCGTT	pos	2826	GGA	ABE	[9, 10]	[2834, 2835]	945	GAA	Ggg	E	G	44	Missense	BCRABL_1500	-1	ABL1-201 ENSE00000984287	True	Missense	944.667
CCGCAATGCCGCTGAGTATC	pos	3102	TGC	CBE	[4]	[3105]	1035	CGC	CGt	R	R	134	Silent	BCRABL_1615	-1	ABL1-201 ENSE00002690665	True	Missense	1036.4
CCGCAATGCCGCTGAGTATC	pos	3102	TGC	CBE	[2]	[3103]	1035	CGC	tGC	R	C	134	Missense	BCRABL_1615	-1	ABL1-201 ENSE00002690665	True	Missense	1036.4
CCGCAATGCCGCTGAGTATC	pos	3102	TGC	CBE	[2, 4]	[3103, 3105]	1035	CGC	tGt	R	C	134	Missense	BCRABL_1615	-1	ABL1-201 ENSE00002690665	True	Missense	1036.4
CCGCAATGCCGCTGAGTATC	pos	3102	TGC	CBE	[10]	[3111]	1037	GCC	GCt	A	A	136	Silent	BCRABL_1615	-1	ABL1-201 ENSE00002690665	True	Missense	1036.4
CCGCAATGCCGCTGAGTATC	pos	3102	TGC	CBE	[9]	[3110]	1037	GCC	GtC	A	V	136	Missense	BCRABL_1615	-1	ABL1-201 ENSE00002690665	True	Missense	1036.4
CCGCAATGCCGCTGAGTATC	pos	3102	TGC	CBE	[9, 10]	[3110, 3111]	1037	GCC	Gtt	A	V	136	Missense	BCRABL_1615	-1	ABL1-201 ENSE00002690665	True	Missense	1036.4
CCGCAATGCCGCTGAGTATC	pos	3102	TGC	CBE	[12]	[3113]	1038	GCT	GtT	A	V	137	Missense	BCRABL_1615	-1	ABL1-201 ENSE00002690665	True	Missense	1036.4
CCGCAATGCCGCTGAGTATC	pos	3102	TGC	ABE	[6]	[3107]	1036	AAT	AgT	N	S	135	Missense	BCRABL_1615	-1	ABL1-201 ENSE00002690665	True	Missense	1036
CCGCAATGCCGCTGAGTATC	pos	3102	TGC	ABE	[5]	[3106]	1036	AAT	gAT	N	D	135	Missense	BCRABL_1615	-1	ABL1-201 ENSE00002690665	True	Missense	1036
CCGCAATGCCGCTGAGTATC	pos	3102	TGC	ABE	[5, 6]	[3106, 3107]	1036	AAT	ggT	N	G	135	Missense	BCRABL_1615	-1	ABL1-201 ENSE00002690665	True	Missense	1036
CTCGTCAGCCATGGAGTACC	pos	3744	TGG	CBE	[3]	[3746]	1249	TCG	TtG	S	L	348	Missense	BCRABL_1923	-1	ABL1-201 ENSE00001700841	True	Missense	1250.25
CTCGTCAGCCATGGAGTACC	pos	3744	TGG	CBE	[6]	[3749]	1250	TCA	TtA	S	L	349	Missense	BCRABL_1923	-1	ABL1-201 ENSE00001700841	True	Missense	1250.25
CTCGTCAGCCATGGAGTACC	pos	3744	TGG	CBE	[10]	[3753]	1251	GCC	GCt	A	A	350	Silent	BCRABL_1923	-1	ABL1-201 ENSE00001700841	True	Missense	1250.25
CTCGTCAGCCATGGAGTACC	pos	3744	TGG	CBE	[9]	[3752]	1251	GCC	GtC	A	V	350	Missense	BCRABL_1923	-1	ABL1-201 ENSE00001700841	True	Missense	1250.25
CTCGTCAGCCATGGAGTACC	pos	3744	TGG	CBE	[9, 10]	[3752, 3753]	1251	GCC	Gtt	A	V	350	Missense	BCRABL_1923	-1	ABL1-201 ENSE00001700841	True	Missense	1250.25
CTCGTCAGCCATGGAGTACC	pos	3744	TGG	ABE	[7]	[3750]	1250	TCA	TCg	S	S	349	Silent	BCRABL_1923	-1	ABL1-201 ENSE00001700841	True	Missense	1252
CTCGTCAGCCATGGAGTACC	pos	3744	TGG	ABE	[11]	[3754]	1252	ATG	gTG	M	V	351	Missense	BCRABL_1923	-1	ABL1-201 ENSE00001700841	True	Missense	1252
GCCATAAGCGGCACCGGCAC	pos	1163	TGC	CBE	[2]	[1164]	388	TGC	TGt	C	C	-1	Silent	BCRABL_679	388	BCR-201 ENSE00001897802	True	Missense	390.667
GCCATAAGCGGCACCGGCAC	pos	1163	TGC	CBE	[3]	[1165]	389	CAT	tAT	H	Y	-1	Missense	BCRABL_679	389	BCR-201 ENSE00001897802	True	Missense	390.667
GCCATAAGCGGCACCGGCAC	pos	1163	TGC	CBE	[9]	[1171]	391	CGG	tGG	R	W	-1	Missense	BCRABL_679	391	BCR-201 ENSE00001897802	True	Missense	390.667
GCCATAAGCGGCACCGGCAC	pos	1163	TGC	CBE	[12]	[1174]	392	CAC	tAC	H	Y	-1	Missense	BCRABL_679	392	BCR-201 ENSE00001897802	True	Missense	390.667
GCCATAAGCGGCACCGGCAC	pos	1163	TGC	ABE	[4]	[1166]	389	CAT	CgT	H	R	-1	Missense	BCRABL_679	389	BCR-201 ENSE00001897802	True	Missense	389.75
GCCATAAGCGGCACCGGCAC	pos	1163	TGC	ABE	[7]	[1169]	390	AAG	AgG	K	R	-1	Missense	BCRABL_679	390	BCR-201 ENSE00001897802	True	Missense	389.75
GCCATAAGCGGCACCGGCAC	pos	1163	TGC	ABE	[6]	[1168]	390	AAG	gAG	K	E	-1	Missense	BCRABL_679	390	BCR-201 ENSE00001897802	True	Missense	389.75
GCCATAAGCGGCACCGGCAC	pos	1163	TGC	ABE	[6, 7]	[1168, 1169]	390	AAG	ggG	K	G	-1	Missense	BCRABL_679	390	BCR-201 ENSE00001897802	True	Missense	389.75
CCGCAAGACCGGGCAGATCT	pos	1221	GGC	CBE	[4]	[1224]	408	CGC	CGt	R	R	-1	Silent	BCRABL_712	408	BCR-201 ENSE00001897802	True	Missense	409
CCGCAAGACCGGGCAGATCT	pos	1221	GGC	CBE	[2]	[1222]	408	CGC	tGC	R	C	-1	Missense	BCRABL_712	408	BCR-201 ENSE00001897802	True	Missense	409
CCGCAAGACCGGGCAGATCT	pos	1221	GGC	CBE	[2, 4]	[1222, 1224]	408	CGC	tGt	R	C	-1	Missense	BCRABL_712	408	BCR-201 ENSE00001897802	True	Missense	409
CCGCAAGACCGGGCAGATCT	pos	1221	GGC	CBE	[10]	[1230]	410	ACC	ACt	T	T	-1	Silent	BCRABL_712	410	BCR-201 ENSE00001897802	True	Missense	409
CCGCAAGACCGGGCAGATCT	pos	1221	GGC	CBE	[9]	[1229]	410	ACC	AtC	T	I	-1	Missense	BCRABL_712	410	BCR-201 ENSE00001897802	True	Missense	409
CCGCAAGACCGGGCAGATCT	pos	1221	GGC	CBE	[9, 10]	[1229, 1230]	410	ACC	Att	T	I	-1	Missense	BCRABL_712	410	BCR-201 ENSE00001897802	True	Missense	409
CCGCAAGACCGGGCAGATCT	pos	1221	GGC	ABE	[6]	[1226]	409	AAG	AgG	K	R	-1	Missense	BCRABL_712	409	BCR-201 ENSE00001897802	True	Missense	409.25
CCGCAAGACCGGGCAGATCT	pos	1221	GGC	ABE	[5]	[1225]	409	AAG	gAG	K	E	-1	Missense	BCRABL_712	409	BCR-201 ENSE00001897802	True	Missense	409.25
CCGCAAGACCGGGCAGATCT	pos	1221	GGC	ABE	[5, 6]	[1225, 1226]	409	AAG	ggG	K	G	-1	Missense	BCRABL_712	409	BCR-201 ENSE00001897802	True	Missense	409.25
CCGCAAGACCGGGCAGATCT	pos	1221	GGC	ABE	[8]	[1228]	410	ACC	gCC	T	A	-1	Missense	BCRABL_712	410	BCR-201 ENSE00001897802	True	Missense	409.25
AGAACCCTCGCCGTCGGGCC	neg	347	GGG	CBE	[11]	[356]	119	GGC	GaC	G	D	-1	Missense	BCRABL_219	119	BCR-201 ENSE00001897802	True	Missense	120
AGAACCCTCGCCGTCGGGCC	neg	347	GGG	CBE	[12]	[355]	119	GGC	aGC	G	S	-1	Missense	BCRABL_219	119	BCR-201 ENSE00001897802	True	Missense	120
AGAACCCTCGCCGTCGGGCC	neg	347	GGG	CBE	[12, 11]	[355, 356]	119	GGC	aaC	G	N	-1	Missense	BCRABL_219	119	BCR-201 ENSE00001897802	True	Missense	120
AGAACCCTCGCCGTCGGGCC	neg	347	GGG	CBE	[7]	[360]	120	GAG	GAa	E	E	-1	Silent	BCRABL_219	120	BCR-201 ENSE00001897802	True	Missense	120
AGAACCCTCGCCGTCGGGCC	neg	347	GGG	CBE	[9]	[358]	120	GAG	aAG	E	K	-1	Missense	BCRABL_219	120	BCR-201 ENSE00001897802	True	Missense	120
AGAACCCTCGCCGTCGGGCC	neg	347	GGG	CBE	[9, 7]	[358, 360]	120	GAG	aAa	E	K	-1	Missense	BCRABL_219	120	BCR-201 ENSE00001897802	True	Missense	120
AGAACCCTCGCCGTCGGGCC	neg	347	GGG	CBE	[5]	[362]	121	GGT	GaT	G	D	-1	Missense	BCRABL_219	121	BCR-201 ENSE00001897802	True	Missense	120
AGAACCCTCGCCGTCGGGCC	neg	347	GGG	CBE	[6]	[361]	121	GGT	aGT	G	S	-1	Missense	BCRABL_219	121	BCR-201 ENSE00001897802	True	Missense	120
AGAACCCTCGCCGTCGGGCC	neg	347	GGG	CBE	[6, 5]	[361, 362]	121	GGT	aaT	G	N	-1	Missense	BCRABL_219	121	BCR-201 ENSE00001897802	True	Missense	120
AGAACCCTCGCCGTCGGGCC	neg	347	GGG	ABE	[4]	[363]	121	GGT	GGc	G	G	-1	Silent	BCRABL_219	121	BCR-201 ENSE00001897802	True	Missense	122
AGAACCCTCGCCGTCGGGCC	neg	347	GGG	ABE	[3]	[364]	122	TCT	cCT	S	P	-1	Missense	BCRABL_219	122	BCR-201 ENSE00001897802	True	Missense	122
CACCATCGTGGGCGTCCGCA	pos	1206	AGA	ABE	[2]	[1207]	403	ACC	gCC	T	A	-1	Missense	BCRABL_703	403	BCR-201 ENSE00001897802	True	Missense	403.5
CACCATCGTGGGCGTCCGCA	pos	1206	AGA	ABE	[5]	[1210]	404	ATC	gTC	I	V	-1	Missense	BCRABL_703	404	BCR-201 ENSE00001897802	True	Missense	403.5
CACCATCGTGGGCGTCCGCA	pos	1206	AGA	CBE	[4]	[1209]	403	ACC	ACt	T	T	-1	Silent	BCRABL_703	403	BCR-201 ENSE00001897802	True	Missense	403
CACCATCGTGGGCGTCCGCA	pos	1206	AGA	CBE	[3]	[1208]	403	ACC	AtC	T	I	-1	Missense	BCRABL_703	403	BCR-201 ENSE00001897802	True	Missense	403
CACCATCGTGGGCGTCCGCA	pos	1206	AGA	CBE	[3, 4]	[1208, 1209]	403	ACC	Att	T	I	-1	Missense	BCRABL_703	403	BCR-201 ENSE00001897802	True	Missense	403
CACCATCGTGGGCGTCCGCA	pos	1206	AGA	CBE	[7]	[1212]	404	ATC	ATt	I	I	-1	Silent	BCRABL_703	404	BCR-201 ENSE00001897802	True	Missense	403
AGAAGGACTACCGCATGGAG	pos	4061	CGC	ABE	[4]	[4064]	1355	AAG	AgG	K	R	454	Missense	BCRABL_2070	-1	ABL1-201 ENSE00001741732	True	Missense	1355.6
AGAAGGACTACCGCATGGAG	pos	4061	CGC	ABE	[3]	[4063]	1355	AAG	gAG	K	E	454	Missense	BCRABL_2070	-1	ABL1-201 ENSE00001741732	True	Missense	1355.6
AGAAGGACTACCGCATGGAG	pos	4061	CGC	ABE	[3, 4]	[4063, 4064]	1355	AAG	ggG	K	G	454	Missense	BCRABL_2070	-1	ABL1-201 ENSE00001741732	True	Missense	1355.6
AGAAGGACTACCGCATGGAG	pos	4061	CGC	ABE	[7]	[4067]	1356	GAC	GgC	D	G	455	Missense	BCRABL_2070	-1	ABL1-201 ENSE00001741732	True	Missense	1355.6
AGAAGGACTACCGCATGGAG	pos	4061	CGC	ABE	[10]	[4070]	1357	TAC	TgC	Y	C	456	Missense	BCRABL_2070	-1	ABL1-201 ENSE00001741732	True	Missense	1355.6
AGAAGGACTACCGCATGGAG	pos	4061	CGC	CBE	[8]	[4068]	1356	GAC	GAt	D	D	455	Silent	BCRABL_2070	-1	ABL1-201 ENSE00001741732	True	Missense	1358
AGAAGGACTACCGCATGGAG	pos	4061	CGC	CBE	[11]	[4071]	1357	TAC	TAt	Y	Y	456	Silent	BCRABL_2070	-1	ABL1-201 ENSE00001741732	True	Missense	1358
AGAAGGACTACCGCATGGAG	pos	4061	CGC	CBE	[12]	[4072]	1358	CGC	tGC	R	C	457	Missense	BCRABL_2070	-1	ABL1-201 ENSE00001741732	True	Missense	1358
GGCCGAGACATCAGCAACGG	pos	4615	GGC	CBE	[3]	[4617]	1539	GGC	GGt	G	G	638	Silent	BCRABL_2347	-1	ABL1-201 ENSE00001457584	True	Nonsense	1540
GGCCGAGACATCAGCAACGG	pos	4615	GGC	CBE	[4]	[4618]	1540	CGA	tGA	R	O	639	Nonsense	BCRABL_2347	-1	ABL1-201 ENSE00001457584	True	Nonsense	1540
GGCCGAGACATCAGCAACGG	pos	4615	GGC	CBE	[9]	[4623]	1541	GAC	GAt	D	D	640	Silent	BCRABL_2347	-1	ABL1-201 ENSE00001457584	True	Nonsense	1540
GGCCGAGACATCAGCAACGG	pos	4615	GGC	CBE	[12]	[4626]	1542	ATC	ATt	I	I	641	Silent	BCRABL_2347	-1	ABL1-201 ENSE00001457584	True	Nonsense	1540
GGCCGAGACATCAGCAACGG	pos	4615	GGC	ABE	[6]	[4620]	1540	CGA	CGg	R	R	639	Silent	BCRABL_2347	-1	ABL1-201 ENSE00001457584	True	Missense	1541.5
GGCCGAGACATCAGCAACGG	pos	4615	GGC	ABE	[8]	[4622]	1541	GAC	GgC	D	G	640	Missense	BCRABL_2347	-1	ABL1-201 ENSE00001457584	True	Missense	1541.5
GGCCGAGACATCAGCAACGG	pos	4615	GGC	ABE	[10]	[4624]	1542	ATC	gTC	I	V	641	Missense	BCRABL_2347	-1	ABL1-201 ENSE00001457584	True	Missense	1541.5
ACCGGGGACGCTCCTCGGAG	pos	692	AGC	CBE	[2]	[693]	231	TAC	TAt	Y	Y	-1	Silent	BCRABL_418	231	BCR-201 ENSE00001897802	True	Missense	233.333
ACCGGGGACGCTCCTCGGAG	pos	692	AGC	CBE	[3]	[694]	232	CGG	tGG	R	W	-1	Missense	BCRABL_418	232	BCR-201 ENSE00001897802	True	Missense	233.333
ACCGGGGACGCTCCTCGGAG	pos	692	AGC	CBE	[11]	[702]	234	CGC	CGt	R	R	-1	Silent	BCRABL_418	234	BCR-201 ENSE00001897802	True	Missense	233.333
ACCGGGGACGCTCCTCGGAG	pos	692	AGC	CBE	[9]	[700]	234	CGC	tGC	R	C	-1	Missense	BCRABL_418	234	BCR-201 ENSE00001897802	True	Missense	233.333
ACCGGGGACGCTCCTCGGAG	pos	692	AGC	CBE	[9, 11]	[700, 702]	234	CGC	tGt	R	C	-1	Missense	BCRABL_418	234	BCR-201 ENSE00001897802	True	Missense	233.333
ACCGGGGACGCTCCTCGGAG	pos	692	AGC	ABE	[8]	[699]	233	GGA	GGg	G	G	-1	Silent	BCRABL_418	233	BCR-201 ENSE00001897802	True	Silent	233
ACTCCTTGTGGATCTCGTAG	neg	1659	AGC	CBE	[5]	[1674]	558	AAG	AAa	K	K	-1	Silent	BCRABL_940	558	BCR-201 ENSE00001658624	True	Missense	559
ACTCCTTGTGGATCTCGTAG	neg	1659	AGC	CBE	[2]	[1677]	559	GAG	GAa	E	E	-1	Silent	BCRABL_940	559	BCR-201 ENSE00001658624	True	Missense	559
ACTCCTTGTGGATCTCGTAG	neg	1659	AGC	CBE	[4]	[1675]	559	GAG	aAG	E	K	-1	Missense	BCRABL_940	559	BCR-201 ENSE00001658624	True	Missense	559
ACTCCTTGTGGATCTCGTAG	neg	1659	AGC	CBE	[4, 2]	[1675, 1677]	559	GAG	aAa	E	K	-1	Missense	BCRABL_940	559	BCR-201 ENSE00001658624	True	Missense	559
TGATGGGCTCTTCCCCCGCG	pos	1683	TGC	ABE	[3]	[1685]	562	GAT	GgT	D	G	-1	Missense	BCRABL_952	562	BCR-201 ENSE00001658624	True	Missense	562
TGATGGGCTCTTCCCCCGCG	pos	1683	TGC	CBE	[10]	[1692]	564	CTC	CTt	L	L	-1	Silent	BCRABL_952	564	BCR-201 ENSE00001658624	True	Missense	564
TGATGGGCTCTTCCCCCGCG	pos	1683	TGC	CBE	[8]	[1690]	564	CTC	tTC	L	F	-1	Missense	BCRABL_952	564	BCR-201 ENSE00001658624	True	Missense	564
TGATGGGCTCTTCCCCCGCG	pos	1683	TGC	CBE	[8, 10]	[1690, 1692]	564	CTC	tTt	L	F	-1	Missense	BCRABL_952	564	BCR-201 ENSE00001658624	True	Missense	564
GGATGCATCCCCCACGCTCG	neg	662	AGC	CBE	[10]	[672]	224	GGG	GGa	G	G	-1	Silent	BCRABL_402	224	BCR-201 ENSE00001897802	True	Missense	224.375
GGATGCATCCCCCACGCTCG	neg	662	AGC	CBE	[11]	[671]	224	GGG	GaG	G	E	-1	Missense	BCRABL_402	224	BCR-201 ENSE00001897802	True	Missense	224.375
GGATGCATCCCCCACGCTCG	neg	662	AGC	CBE	[11, 10]	[671, 672]	224	GGG	Gaa	G	E	-1	Missense	BCRABL_402	224	BCR-201 ENSE00001897802	True	Missense	224.375
GGATGCATCCCCCACGCTCG	neg	662	AGC	CBE	[12]	[670]	224	GGG	aGG	G	R	-1	Missense	BCRABL_402	224	BCR-201 ENSE00001897802	True	Missense	224.375
GGATGCATCCCCCACGCTCG	neg	662	AGC	CBE	[12, 10]	[670, 672]	224	GGG	aGa	G	R	-1	Missense	BCRABL_402	224	BCR-201 ENSE00001897802	True	Missense	224.375
GGATGCATCCCCCACGCTCG	neg	662	AGC	CBE	[12, 11]	[670, 671]	224	GGG	aaG	G	K	-1	Missense	BCRABL_402	224	BCR-201 ENSE00001897802	True	Missense	224.375
GGATGCATCCCCCACGCTCG	neg	662	AGC	CBE	[12, 11, 10]	[670, 671, 672]	224	GGG	aaa	G	K	-1	Missense	BCRABL_402	224	BCR-201 ENSE00001897802	True	Missense	224.375
GGATGCATCCCCCACGCTCG	neg	662	AGC	CBE	[9]	[673]	225	GAT	aAT	D	N	-1	Missense	BCRABL_402	225	BCR-201 ENSE00001897802	True	Missense	224.375
GGATGCATCCCCCACGCTCG	neg	662	AGC	CBE	[6]	[676]	226	GCA	aCA	A	T	-1	Missense	BCRABL_402	226	BCR-201 ENSE00001897802	True	Missense	224.375
GGATGCATCCCCCACGCTCG	neg	662	AGC	ABE	[7]	[675]	225	GAT	GAc	D	D	-1	Silent	BCRABL_402	225	BCR-201 ENSE00001897802	True	Missense	227
GGATGCATCCCCCACGCTCG	neg	662	AGC	ABE	[3]	[679]	227	TCC	cCC	S	P	-1	Missense	BCRABL_402	227	BCR-201 ENSE00001897802	True	Missense	227
TCAGTGGGCGACATCGAGCA	pos	79	GGA	CBE	[2]	[80]	27	TCA	TtA	S	L	-1	Missense	BCRABL_65	27	BCR-201 ENSE00001897802	True	Missense	27
TCAGTGGGCGACATCGAGCA	pos	79	GGA	CBE	[9]	[87]	29	GGC	GGt	G	G	-1	Silent	BCRABL_65	29	BCR-201 ENSE00001897802	True	Missense	27
TCAGTGGGCGACATCGAGCA	pos	79	GGA	CBE	[12]	[90]	30	GAC	GAt	D	D	-1	Silent	BCRABL_65	30	BCR-201 ENSE00001897802	True	Missense	27
TCAGTGGGCGACATCGAGCA	pos	79	GGA	ABE	[3]	[81]	27	TCA	TCg	S	S	-1	Silent	BCRABL_65	27	BCR-201 ENSE00001897802	True	Missense	30
TCAGTGGGCGACATCGAGCA	pos	79	GGA	ABE	[11]	[89]	30	GAC	GgC	D	G	-1	Missense	BCRABL_65	30	BCR-201 ENSE00001897802	True	Missense	30
GTCGGGAATCCTGGCTAGCG	pos	1509	AGG	CBE	[3]	[1511]	504	TCG	TtG	S	L	-1	Missense	BCRABL_868	504	BCR-201 ENSE00003517761	True	Missense	504
GTCGGGAATCCTGGCTAGCG	pos	1509	AGG	CBE	[10]	[1518]	506	ATC	ATt	I	I	-1	Silent	BCRABL_868	506	BCR-201 ENSE00003517761	True	Missense	504
GTCGGGAATCCTGGCTAGCG	pos	1509	AGG	CBE	[11]	[1519]	507	CTG	tTG	L	L	-1	Silent	BCRABL_868	507	BCR-201 ENSE00003517761	True	Missense	504
GTCGGGAATCCTGGCTAGCG	pos	1509	AGG	ABE	[7]	[1515]	505	GGA	GGg	G	G	-1	Silent	BCRABL_868	505	BCR-201 ENSE00003517761	True	Missense	506
GTCGGGAATCCTGGCTAGCG	pos	1509	AGG	ABE	[8]	[1516]	506	ATC	gTC	I	V	-1	Missense	BCRABL_868	506	BCR-201 ENSE00003517761	True	Missense	506
ACCTGATCGACGCCAATGGC	pos	776	GGT	CBE	[2]	[777]	259	AAC	AAt	N	N	-1	Silent	BCRABL_466	259	BCR-201 ENSE00001897802	True	Silent	260.5
ACCTGATCGACGCCAATGGC	pos	776	GGT	CBE	[3]	[778]	260	CTG	tTG	L	L	-1	Silent	BCRABL_466	260	BCR-201 ENSE00001897802	True	Silent	260.5
ACCTGATCGACGCCAATGGC	pos	776	GGT	CBE	[8]	[783]	261	ATC	ATt	I	I	-1	Silent	BCRABL_466	261	BCR-201 ENSE00001897802	True	Silent	260.5
ACCTGATCGACGCCAATGGC	pos	776	GGT	CBE	[11]	[786]	262	GAC	GAt	D	D	-1	Silent	BCRABL_466	262	BCR-201 ENSE00001897802	True	Silent	260.5
ACCTGATCGACGCCAATGGC	pos	776	GGT	ABE	[6]	[781]	261	ATC	gTC	I	V	-1	Missense	BCRABL_466	261	BCR-201 ENSE00001897802	True	Missense	261.5
ACCTGATCGACGCCAATGGC	pos	776	GGT	ABE	[10]	[785]	262	GAC	GgC	D	G	-1	Missense	BCRABL_466	262	BCR-201 ENSE00001897802	True	Missense	261.5
TCAGCGGCATTGCGGGACAC	neg	3097	AGG	ABE	[9]	[3108]	1036	AAT	AAc	N	N	135	Silent	BCRABL_1612	-1	ABL1-201 ENSE00002690665	True	Silent	1037
TCAGCGGCATTGCGGGACAC	neg	3097	AGG	ABE	[3]	[3114]	1038	GCT	GCc	A	A	137	Silent	BCRABL_1612	-1	ABL1-201 ENSE00002690665	True	Silent	1037
TCAGCGGCATTGCGGGACAC	neg	3097	AGG	CBE	[8]	[3109]	1037	GCC	aCC	A	T	136	Missense	BCRABL_1612	-1	ABL1-201 ENSE00002690665	True	Missense	1038
TCAGCGGCATTGCGGGACAC	neg	3097	AGG	CBE	[5]	[3112]	1038	GCT	aCT	A	T	137	Missense	BCRABL_1612	-1	ABL1-201 ENSE00002690665	True	Missense	1038
TCAGCGGCATTGCGGGACAC	neg	3097	AGG	CBE	[2]	[3115]	1039	GAG	aAG	E	K	138	Missense	BCRABL_1612	-1	ABL1-201 ENSE00002690665	True	Missense	1038
ATACGGCTGCGCTGCAGACC	pos	1305	GGG	ABE	[3]	[1307]	436	TAC	TgC	Y	C	-1	Missense	BCRABL_760	436	BCR-201 ENSE00003561884	True	Missense	436
ATACGGCTGCGCTGCAGACC	pos	1305	GGG	CBE	[4]	[1308]	436	TAC	TAt	Y	Y	-1	Silent	BCRABL_760	436	BCR-201 ENSE00003561884	True	Missense	439
ATACGGCTGCGCTGCAGACC	pos	1305	GGG	CBE	[7]	[1311]	437	GGC	GGt	G	G	-1	Silent	BCRABL_760	437	BCR-201 ENSE00003561884	True	Missense	439
ATACGGCTGCGCTGCAGACC	pos	1305	GGG	CBE	[10]	[1314]	438	TGC	TGt	C	C	-1	Silent	BCRABL_760	438	BCR-201 ENSE00003561884	True	Missense	439
ATACGGCTGCGCTGCAGACC	pos	1305	GGG	CBE	[12]	[1316]	439	GCT	GtT	A	V	-1	Missense	BCRABL_760	439	BCR-201 ENSE00003561884	True	Missense	439
GAGACACTCGGGTTGATATG	neg	5718	AGA	CBE	[9]	[5729]	1910	CGA	CaA	R	Q	1009	Missense	BCRABL_2955	-1	ABL1-201 ENSE00001457584	True	Missense	1910.67
GAGACACTCGGGTTGATATG	neg	5718	AGA	CBE	[5]	[5733]	1911	GTG	GTa	V	V	1010	Silent	BCRABL_2955	-1	ABL1-201 ENSE00001457584	True	Missense	1910.67
GAGACACTCGGGTTGATATG	neg	5718	AGA	CBE	[7]	[5731]	1911	GTG	aTG	V	M	1010	Missense	BCRABL_2955	-1	ABL1-201 ENSE00001457584	True	Missense	1910.67
GAGACACTCGGGTTGATATG	neg	5718	AGA	CBE	[7, 5]	[5731, 5733]	1911	GTG	aTa	V	I	1010	Missense	BCRABL_2955	-1	ABL1-201 ENSE00001457584	True	Missense	1910.67
GAGACACTCGGGTTGATATG	neg	5718	AGA	ABE	[6]	[5732]	1911	GTG	GcG	V	A	1010	Missense	BCRABL_2955	-1	ABL1-201 ENSE00001457584	True	Missense	1911.67
GAGACACTCGGGTTGATATG	neg	5718	AGA	ABE	[2]	[5736]	1912	TCT	TCc	S	S	1011	Silent	BCRABL_2955	-1	ABL1-201 ENSE00001457584	True	Missense	1911.67
GAGACACTCGGGTTGATATG	neg	5718	AGA	ABE	[4]	[5734]	1912	TCT	cCT	S	P	1011	Missense	BCRABL_2955	-1	ABL1-201 ENSE00001457584	True	Missense	1911.67
GAGACACTCGGGTTGATATG	neg	5718	AGA	ABE	[4, 2]	[5734, 5736]	1912	TCT	cCc	S	P	1011	Missense	BCRABL_2955	-1	ABL1-201 ENSE00001457584	True	Missense	1911.67
GGACAACTACGGAGTTGCCA	pos	1785	TGG	ABE	[3]	[1787]	596	GAC	GgC	D	G	-1	Missense	BCRABL_1011	596	BCR-201 ENSE00001154392	True	Missense	597
GGACAACTACGGAGTTGCCA	pos	1785	TGG	ABE	[6]	[1790]	597	AAC	AgC	N	S	-1	Missense	BCRABL_1011	597	BCR-201 ENSE00001154392	True	Missense	597
GGACAACTACGGAGTTGCCA	pos	1785	TGG	ABE	[5]	[1789]	597	AAC	gAC	N	D	-1	Missense	BCRABL_1011	597	BCR-201 ENSE00001154392	True	Missense	597
GGACAACTACGGAGTTGCCA	pos	1785	TGG	ABE	[5, 6]	[1789, 1790]	597	AAC	ggC	N	G	-1	Missense	BCRABL_1011	597	BCR-201 ENSE00001154392	True	Missense	597
GGACAACTACGGAGTTGCCA	pos	1785	TGG	ABE	[9]	[1793]	598	TAC	TgC	Y	C	-1	Missense	BCRABL_1011	598	BCR-201 ENSE00001154392	True	Missense	597
GGACAACTACGGAGTTGCCA	pos	1785	TGG	CBE	[4]	[1788]	596	GAC	GAt	D	D	-1	Silent	BCRABL_1011	596	BCR-201 ENSE00001154392	True	Silent	597
GGACAACTACGGAGTTGCCA	pos	1785	TGG	CBE	[7]	[1791]	597	AAC	AAt	N	N	-1	Silent	BCRABL_1011	597	BCR-201 ENSE00001154392	True	Silent	597
GGACAACTACGGAGTTGCCA	pos	1785	TGG	CBE	[10]	[1794]	598	TAC	TAt	Y	Y	-1	Silent	BCRABL_1011	598	BCR-201 ENSE00001154392	True	Silent	597
CGACTACGAGGACGCCGAGT	pos	732	TGA	ABE	[3]	[734]	245	GAC	GgC	D	G	-1	Missense	BCRABL_444	245	BCR-201 ENSE00001897802	True	Missense	246.5
CGACTACGAGGACGCCGAGT	pos	732	TGA	ABE	[6]	[737]	246	TAC	TgC	Y	C	-1	Missense	BCRABL_444	246	BCR-201 ENSE00001897802	True	Missense	246.5
CGACTACGAGGACGCCGAGT	pos	732	TGA	ABE	[9]	[740]	247	GAG	GgG	E	G	-1	Missense	BCRABL_444	247	BCR-201 ENSE00001897802	True	Missense	246.5
CGACTACGAGGACGCCGAGT	pos	732	TGA	ABE	[12]	[743]	248	GAC	GgC	D	G	-1	Missense	BCRABL_444	248	BCR-201 ENSE00001897802	True	Missense	246.5
CGACTACGAGGACGCCGAGT	pos	732	TGA	CBE	[4]	[735]	245	GAC	GAt	D	D	-1	Silent	BCRABL_444	245	BCR-201 ENSE00001897802	True	Silent	245.5
CGACTACGAGGACGCCGAGT	pos	732	TGA	CBE	[7]	[738]	246	TAC	TAt	Y	Y	-1	Silent	BCRABL_444	246	BCR-201 ENSE00001897802	True	Silent	245.5
TGCGGCGTCGACGGCGACTA	pos	718	CGA	CBE	[3]	[720]	240	TGC	TGt	C	C	-1	Silent	BCRABL_436	240	BCR-201 ENSE00001897802	True	Silent	241.5
TGCGGCGTCGACGGCGACTA	pos	718	CGA	CBE	[6]	[723]	241	GGC	GGt	G	G	-1	Silent	BCRABL_436	241	BCR-201 ENSE00001897802	True	Silent	241.5
TGCGGCGTCGACGGCGACTA	pos	718	CGA	CBE	[9]	[726]	242	GTC	GTt	V	V	-1	Silent	BCRABL_436	242	BCR-201 ENSE00001897802	True	Silent	241.5
TGCGGCGTCGACGGCGACTA	pos	718	CGA	CBE	[12]	[729]	243	GAC	GAt	D	D	-1	Silent	BCRABL_436	243	BCR-201 ENSE00001897802	True	Silent	241.5
TGCGGCGTCGACGGCGACTA	pos	718	CGA	ABE	[11]	[728]	243	GAC	GgC	D	G	-1	Missense	BCRABL_436	243	BCR-201 ENSE00001897802	True	Missense	243
GGGGGCCTGCTACCGCCATT	neg	790	GGC	CBE	[10]	[800]	267	AGC	AaC	S	N	-1	Missense	BCRABL_473	267	BCR-201 ENSE00001897802	True	Missense	267.667
GGGGGCCTGCTACCGCCATT	neg	790	GGC	CBE	[6]	[804]	268	AGG	AGa	R	R	-1	Silent	BCRABL_473	268	BCR-201 ENSE00001897802	True	Missense	267.667
GGGGGCCTGCTACCGCCATT	neg	790	GGC	CBE	[7]	[803]	268	AGG	AaG	R	K	-1	Missense	BCRABL_473	268	BCR-201 ENSE00001897802	True	Missense	267.667
GGGGGCCTGCTACCGCCATT	neg	790	GGC	CBE	[7, 6]	[803, 804]	268	AGG	Aaa	R	K	-1	Missense	BCRABL_473	268	BCR-201 ENSE00001897802	True	Missense	267.667
TGCCCCCGACGTAGATGCTC	neg	840	TGG	CBE	[10]	[850]	284	GTC	aTC	V	I	-1	Missense	BCRABL_502	284	BCR-201 ENSE00001897802	True	Missense	285.2
TGCCCCCGACGTAGATGCTC	neg	840	TGG	CBE	[5]	[855]	285	GGG	GGa	G	G	-1	Silent	BCRABL_502	285	BCR-201 ENSE00001897802	True	Missense	285.2
TGCCCCCGACGTAGATGCTC	neg	840	TGG	CBE	[6]	[854]	285	GGG	GaG	G	E	-1	Missense	BCRABL_502	285	BCR-201 ENSE00001897802	True	Missense	285.2
TGCCCCCGACGTAGATGCTC	neg	840	TGG	CBE	[6, 5]	[854, 855]	285	GGG	Gaa	G	E	-1	Missense	BCRABL_502	285	BCR-201 ENSE00001897802	True	Missense	285.2
TGCCCCCGACGTAGATGCTC	neg	840	TGG	CBE	[7]	[853]	285	GGG	aGG	G	R	-1	Missense	BCRABL_502	285	BCR-201 ENSE00001897802	True	Missense	285.2
TGCCCCCGACGTAGATGCTC	neg	840	TGG	CBE	[7, 5]	[853, 855]	285	GGG	aGa	G	R	-1	Missense	BCRABL_502	285	BCR-201 ENSE00001897802	True	Missense	285.2
TGCCCCCGACGTAGATGCTC	neg	840	TGG	CBE	[7, 6]	[853, 854]	285	GGG	aaG	G	K	-1	Missense	BCRABL_502	285	BCR-201 ENSE00001897802	True	Missense	285.2
TGCCCCCGACGTAGATGCTC	neg	840	TGG	CBE	[7, 6, 5]	[853, 854, 855]	285	GGG	aaa	G	K	-1	Missense	BCRABL_502	285	BCR-201 ENSE00001897802	True	Missense	285.2
TGCCCCCGACGTAGATGCTC	neg	840	TGG	CBE	[3]	[857]	286	GGC	GaC	G	D	-1	Missense	BCRABL_502	286	BCR-201 ENSE00001897802	True	Missense	285.2
TGCCCCCGACGTAGATGCTC	neg	840	TGG	CBE	[4]	[856]	286	GGC	aGC	G	S	-1	Missense	BCRABL_502	286	BCR-201 ENSE00001897802	True	Missense	285.2
TGCCCCCGACGTAGATGCTC	neg	840	TGG	CBE	[4, 3]	[856, 857]	286	GGC	aaC	G	N	-1	Missense	BCRABL_502	286	BCR-201 ENSE00001897802	True	Missense	285.2
TGCCCCCGACGTAGATGCTC	neg	840	TGG	ABE	[9]	[851]	284	GTC	GcC	V	A	-1	Missense	BCRABL_502	284	BCR-201 ENSE00001897802	True	Missense	284
GGTCCAACTTCGAGCGGATC	pos	464	CGC	CBE	[5]	[468]	156	TCC	TCt	S	S	-1	Silent	BCRABL_293	156	BCR-201 ENSE00001897802	True	Missense	156
GGTCCAACTTCGAGCGGATC	pos	464	CGC	CBE	[4]	[467]	156	TCC	TtC	S	F	-1	Missense	BCRABL_293	156	BCR-201 ENSE00001897802	True	Missense	156
GGTCCAACTTCGAGCGGATC	pos	464	CGC	CBE	[4, 5]	[467, 468]	156	TCC	Ttt	S	F	-1	Missense	BCRABL_293	156	BCR-201 ENSE00001897802	True	Missense	156
GGTCCAACTTCGAGCGGATC	pos	464	CGC	CBE	[8]	[471]	157	AAC	AAt	N	N	-1	Silent	BCRABL_293	157	BCR-201 ENSE00001897802	True	Missense	156
GGTCCAACTTCGAGCGGATC	pos	464	CGC	CBE	[11]	[474]	158	TTC	TTt	F	F	-1	Silent	BCRABL_293	158	BCR-201 ENSE00001897802	True	Missense	156
GGTCCAACTTCGAGCGGATC	pos	464	CGC	ABE	[7]	[470]	157	AAC	AgC	N	S	-1	Missense	BCRABL_293	157	BCR-201 ENSE00001897802	True	Missense	157
GGTCCAACTTCGAGCGGATC	pos	464	CGC	ABE	[6]	[469]	157	AAC	gAC	N	D	-1	Missense	BCRABL_293	157	BCR-201 ENSE00001897802	True	Missense	157
GGTCCAACTTCGAGCGGATC	pos	464	CGC	ABE	[6, 7]	[469, 470]	157	AAC	ggC	N	G	-1	Missense	BCRABL_293	157	BCR-201 ENSE00001897802	True	Missense	157
GCCCGACGGCGAGGGTTCTC	pos	348	CGG	CBE	[4]	[351]	117	CCC	CCt	P	P	-1	Silent	BCRABL_221	117	BCR-201 ENSE00001897802	True	Missense	117
GCCCGACGGCGAGGGTTCTC	pos	348	CGG	CBE	[3]	[350]	117	CCC	CtC	P	L	-1	Missense	BCRABL_221	117	BCR-201 ENSE00001897802	True	Missense	117
GCCCGACGGCGAGGGTTCTC	pos	348	CGG	CBE	[3, 4]	[350, 351]	117	CCC	Ctt	P	L	-1	Missense	BCRABL_221	117	BCR-201 ENSE00001897802	True	Missense	117
GCCCGACGGCGAGGGTTCTC	pos	348	CGG	CBE	[2]	[349]	117	CCC	tCC	P	S	-1	Missense	BCRABL_221	117	BCR-201 ENSE00001897802	True	Missense	117
GCCCGACGGCGAGGGTTCTC	pos	348	CGG	CBE	[2, 4]	[349, 351]	117	CCC	tCt	P	S	-1	Missense	BCRABL_221	117	BCR-201 ENSE00001897802	True	Missense	117
GCCCGACGGCGAGGGTTCTC	pos	348	CGG	CBE	[2, 3]	[349, 350]	117	CCC	ttC	P	F	-1	Missense	BCRABL_221	117	BCR-201 ENSE00001897802	True	Missense	117
GCCCGACGGCGAGGGTTCTC	pos	348	CGG	CBE	[2, 3, 4]	[349, 350, 351]	117	CCC	ttt	P	F	-1	Missense	BCRABL_221	117	BCR-201 ENSE00001897802	True	Missense	117
GCCCGACGGCGAGGGTTCTC	pos	348	CGG	CBE	[7]	[354]	118	GAC	GAt	D	D	-1	Silent	BCRABL_221	118	BCR-201 ENSE00001897802	True	Missense	117
GCCCGACGGCGAGGGTTCTC	pos	348	CGG	CBE	[10]	[357]	119	GGC	GGt	G	G	-1	Silent	BCRABL_221	119	BCR-201 ENSE00001897802	True	Missense	117
GCCCGACGGCGAGGGTTCTC	pos	348	CGG	ABE	[6]	[353]	118	GAC	GgC	D	G	-1	Missense	BCRABL_221	118	BCR-201 ENSE00001897802	True	Missense	119
GCCCGACGGCGAGGGTTCTC	pos	348	CGG	ABE	[12]	[359]	120	GAG	GgG	E	G	-1	Missense	BCRABL_221	120	BCR-201 ENSE00001897802	True	Missense	119
TTGCTCCCTCGAAAAGAGCG	pos	4414	AGG	CBE	[6]	[4419]	1473	CTC	CTt	L	L	572	Silent	BCRABL_2246	-1	ABL1-201 ENSE00001457584	True	Nonsense	1475
TTGCTCCCTCGAAAAGAGCG	pos	4414	AGG	CBE	[4]	[4417]	1473	CTC	tTC	L	F	572	Missense	BCRABL_2246	-1	ABL1-201 ENSE00001457584	True	Nonsense	1475
TTGCTCCCTCGAAAAGAGCG	pos	4414	AGG	CBE	[4, 6]	[4417, 4419]	1473	CTC	tTt	L	F	572	Missense	BCRABL_2246	-1	ABL1-201 ENSE00001457584	True	Nonsense	1475
TTGCTCCCTCGAAAAGAGCG	pos	4414	AGG	CBE	[8]	[4421]	1474	CCT	CtT	P	L	573	Missense	BCRABL_2246	-1	ABL1-201 ENSE00001457584	True	Nonsense	1475
TTGCTCCCTCGAAAAGAGCG	pos	4414	AGG	CBE	[7]	[4420]	1474	CCT	tCT	P	S	573	Missense	BCRABL_2246	-1	ABL1-201 ENSE00001457584	True	Nonsense	1475
TTGCTCCCTCGAAAAGAGCG	pos	4414	AGG	CBE	[7, 8]	[4420, 4421]	1474	CCT	ttT	P	F	573	Missense	BCRABL_2246	-1	ABL1-201 ENSE00001457584	True	Nonsense	1475
TTGCTCCCTCGAAAAGAGCG	pos	4414	AGG	CBE	[10]	[4423]	1475	CGA	tGA	R	O	574	Nonsense	BCRABL_2246	-1	ABL1-201 ENSE00001457584	True	Nonsense	1475
TTGCTCCCTCGAAAAGAGCG	pos	4414	AGG	ABE	[12]	[4425]	1475	CGA	CGg	R	R	574	Silent	BCRABL_2246	-1	ABL1-201 ENSE00001457584	True	Silent	1475
CCGACGGCGAGGGTTCTCCG	pos	350	GGT	CBE	[2]	[351]	117	CCC	CCt	P	P	-1	Silent	BCRABL_223	117	BCR-201 ENSE00001897802	True	Silent	118
CCGACGGCGAGGGTTCTCCG	pos	350	GGT	CBE	[5]	[354]	118	GAC	GAt	D	D	-1	Silent	BCRABL_223	118	BCR-201 ENSE00001897802	True	Silent	118
CCGACGGCGAGGGTTCTCCG	pos	350	GGT	CBE	[8]	[357]	119	GGC	GGt	G	G	-1	Silent	BCRABL_223	119	BCR-201 ENSE00001897802	True	Silent	118
CCGACGGCGAGGGTTCTCCG	pos	350	GGT	ABE	[4]	[353]	118	GAC	GgC	D	G	-1	Missense	BCRABL_223	118	BCR-201 ENSE00001897802	True	Missense	119
CCGACGGCGAGGGTTCTCCG	pos	350	GGT	ABE	[10]	[359]	120	GAG	GgG	E	G	-1	Missense	BCRABL_223	120	BCR-201 ENSE00001897802	True	Missense	119
AAGCCCTTCTACGTGAACGT	pos	520	CGA	ABE	[2]	[521]	174	AAG	AgG	K	R	-1	Missense	BCRABL_327	174	BCR-201 ENSE00001897802	True	Missense	175.5
AAGCCCTTCTACGTGAACGT	pos	520	CGA	ABE	[11]	[530]	177	TAC	TgC	Y	C	-1	Missense	BCRABL_327	177	BCR-201 ENSE00001897802	True	Missense	175.5
AAGCCCTTCTACGTGAACGT	pos	520	CGA	CBE	[6]	[525]	175	CCC	CCt	P	P	-1	Silent	BCRABL_327	175	BCR-201 ENSE00001897802	True	Missense	175
AAGCCCTTCTACGTGAACGT	pos	520	CGA	CBE	[5]	[524]	175	CCC	CtC	P	L	-1	Missense	BCRABL_327	175	BCR-201 ENSE00001897802	True	Missense	175
AAGCCCTTCTACGTGAACGT	pos	520	CGA	CBE	[5, 6]	[524, 525]	175	CCC	Ctt	P	L	-1	Missense	BCRABL_327	175	BCR-201 ENSE00001897802	True	Missense	175
AAGCCCTTCTACGTGAACGT	pos	520	CGA	CBE	[4]	[523]	175	CCC	tCC	P	S	-1	Missense	BCRABL_327	175	BCR-201 ENSE00001897802	True	Missense	175
AAGCCCTTCTACGTGAACGT	pos	520	CGA	CBE	[4, 6]	[523, 525]	175	CCC	tCt	P	S	-1	Missense	BCRABL_327	175	BCR-201 ENSE00001897802	True	Missense	175
AAGCCCTTCTACGTGAACGT	pos	520	CGA	CBE	[4, 5]	[523, 524]	175	CCC	ttC	P	F	-1	Missense	BCRABL_327	175	BCR-201 ENSE00001897802	True	Missense	175
AAGCCCTTCTACGTGAACGT	pos	520	CGA	CBE	[4, 5, 6]	[523, 524, 525]	175	CCC	ttt	P	F	-1	Missense	BCRABL_327	175	BCR-201 ENSE00001897802	True	Missense	175
AAGCCCTTCTACGTGAACGT	pos	520	CGA	CBE	[9]	[528]	176	TTC	TTt	F	F	-1	Silent	BCRABL_327	176	BCR-201 ENSE00001897802	True	Missense	175
AAGCCCTTCTACGTGAACGT	pos	520	CGA	CBE	[12]	[531]	177	TAC	TAt	Y	Y	-1	Silent	BCRABL_327	177	BCR-201 ENSE00001897802	True	Missense	175
GCCGGTGCTGACGAGTCAGC	pos	1605	AGA	CBE	[3]	[1607]	536	CCG	CtG	P	L	-1	Missense	BCRABL_917	536	BCR-201 ENSE00001658624	True	Missense	536.75
GCCGGTGCTGACGAGTCAGC	pos	1605	AGA	CBE	[2]	[1606]	536	CCG	tCG	P	S	-1	Missense	BCRABL_917	536	BCR-201 ENSE00001658624	True	Missense	536.75
GCCGGTGCTGACGAGTCAGC	pos	1605	AGA	CBE	[2, 3]	[1606, 1607]	536	CCG	ttG	P	L	-1	Missense	BCRABL_917	536	BCR-201 ENSE00001658624	True	Missense	536.75
GCCGGTGCTGACGAGTCAGC	pos	1605	AGA	CBE	[8]	[1612]	538	CTG	tTG	L	L	-1	Silent	BCRABL_917	538	BCR-201 ENSE00001658624	True	Missense	536.75
GCCGGTGCTGACGAGTCAGC	pos	1605	AGA	CBE	[12]	[1616]	539	ACG	AtG	T	M	-1	Missense	BCRABL_917	539	BCR-201 ENSE00001658624	True	Missense	536.75
GCCGGTGCTGACGAGTCAGC	pos	1605	AGA	ABE	[11]	[1615]	539	ACG	gCG	T	A	-1	Missense	BCRABL_917	539	BCR-201 ENSE00001658624	True	Missense	539
AGCCGTCGGGGACCCCCATC	pos	5612	AGC	CBE	[4]	[5615]	1872	CCG	CtG	P	L	971	Missense	BCRABL_2894	-1	ABL1-201 ENSE00001457584	True	Missense	1872.25
AGCCGTCGGGGACCCCCATC	pos	5612	AGC	CBE	[3]	[5614]	1872	CCG	tCG	P	S	971	Missense	BCRABL_2894	-1	ABL1-201 ENSE00001457584	True	Missense	1872.25
AGCCGTCGGGGACCCCCATC	pos	5612	AGC	CBE	[3, 4]	[5614, 5615]	1872	CCG	ttG	P	L	971	Missense	BCRABL_2894	-1	ABL1-201 ENSE00001457584	True	Missense	1872.25
AGCCGTCGGGGACCCCCATC	pos	5612	AGC	CBE	[7]	[5618]	1873	TCG	TtG	S	L	972	Missense	BCRABL_2894	-1	ABL1-201 ENSE00001457584	True	Missense	1872.25
AGCCGTCGGGGACCCCCATC	pos	5612	AGC	ABE	[12]	[5623]	1875	ACC	gCC	T	A	974	Missense	BCRABL_2894	-1	ABL1-201 ENSE00001457584	True	Missense	1875
CCCGACGGCGAGGGTTCTCC	pos	349	GGG	CBE	[3]	[351]	117	CCC	CCt	P	P	-1	Silent	BCRABL_222	117	BCR-201 ENSE00001897802	True	Missense	117
CCCGACGGCGAGGGTTCTCC	pos	349	GGG	CBE	[2]	[350]	117	CCC	CtC	P	L	-1	Missense	BCRABL_222	117	BCR-201 ENSE00001897802	True	Missense	117
CCCGACGGCGAGGGTTCTCC	pos	349	GGG	CBE	[2, 3]	[350, 351]	117	CCC	Ctt	P	L	-1	Missense	BCRABL_222	117	BCR-201 ENSE00001897802	True	Missense	117
CCCGACGGCGAGGGTTCTCC	pos	349	GGG	CBE	[6]	[354]	118	GAC	GAt	D	D	-1	Silent	BCRABL_222	118	BCR-201 ENSE00001897802	True	Missense	117
CCCGACGGCGAGGGTTCTCC	pos	349	GGG	CBE	[9]	[357]	119	GGC	GGt	G	G	-1	Silent	BCRABL_222	119	BCR-201 ENSE00001897802	True	Missense	117
CCCGACGGCGAGGGTTCTCC	pos	349	GGG	ABE	[5]	[353]	118	GAC	GgC	D	G	-1	Missense	BCRABL_222	118	BCR-201 ENSE00001897802	True	Missense	119
CCCGACGGCGAGGGTTCTCC	pos	349	GGG	ABE	[11]	[359]	120	GAG	GgG	E	G	-1	Missense	BCRABL_222	120	BCR-201 ENSE00001897802	True	Missense	119
TGCCGCTTATGGCACTGCGG	neg	1156	CGT	ABE	[9]	[1167]	389	CAT	CAc	H	H	-1	Silent	BCRABL_674	389	BCR-201 ENSE00001897802	True	Silent	389
TGCCGCTTATGGCACTGCGG	neg	1156	CGT	CBE	[6]	[1170]	390	AAG	AAa	K	K	-1	Silent	BCRABL_674	390	BCR-201 ENSE00001897802	True	Missense	391
TGCCGCTTATGGCACTGCGG	neg	1156	CGT	CBE	[3]	[1173]	391	CGG	CGa	R	R	-1	Silent	BCRABL_674	391	BCR-201 ENSE00001897802	True	Missense	391
TGCCGCTTATGGCACTGCGG	neg	1156	CGT	CBE	[4]	[1172]	391	CGG	CaG	R	Q	-1	Missense	BCRABL_674	391	BCR-201 ENSE00001897802	True	Missense	391
TGCCGCTTATGGCACTGCGG	neg	1156	CGT	CBE	[4, 3]	[1172, 1173]	391	CGG	Caa	R	Q	-1	Missense	BCRABL_674	391	BCR-201 ENSE00001897802	True	Missense	391
CAAAAAGTCCCAGCACGGCG	pos	636	CGG	ABE	[4]	[639]	213	AAA	AAg	K	K	-1	Silent	BCRABL_387	213	BCR-201 ENSE00001897802	True	Missense	213.6
CAAAAAGTCCCAGCACGGCG	pos	636	CGG	ABE	[3]	[638]	213	AAA	AgA	K	R	-1	Missense	BCRABL_387	213	BCR-201 ENSE00001897802	True	Missense	213.6
CAAAAAGTCCCAGCACGGCG	pos	636	CGG	ABE	[3, 4]	[638, 639]	213	AAA	Agg	K	R	-1	Missense	BCRABL_387	213	BCR-201 ENSE00001897802	True	Missense	213.6
CAAAAAGTCCCAGCACGGCG	pos	636	CGG	ABE	[2]	[637]	213	AAA	gAA	K	E	-1	Missense	BCRABL_387	213	BCR-201 ENSE00001897802	True	Missense	213.6
CAAAAAGTCCCAGCACGGCG	pos	636	CGG	ABE	[2, 4]	[637, 639]	213	AAA	gAg	K	E	-1	Missense	BCRABL_387	213	BCR-201 ENSE00001897802	True	Missense	213.6
CAAAAAGTCCCAGCACGGCG	pos	636	CGG	ABE	[2, 3]	[637, 638]	213	AAA	ggA	K	G	-1	Missense	BCRABL_387	213	BCR-201 ENSE00001897802	True	Missense	213.6
CAAAAAGTCCCAGCACGGCG	pos	636	CGG	ABE	[2, 3, 4]	[637, 638, 639]	213	AAA	ggg	K	G	-1	Missense	BCRABL_387	213	BCR-201 ENSE00001897802	True	Missense	213.6
CAAAAAGTCCCAGCACGGCG	pos	636	CGG	ABE	[6]	[641]	214	AAG	AgG	K	R	-1	Missense	BCRABL_387	214	BCR-201 ENSE00001897802	True	Missense	213.6
CAAAAAGTCCCAGCACGGCG	pos	636	CGG	ABE	[5]	[640]	214	AAG	gAG	K	E	-1	Missense	BCRABL_387	214	BCR-201 ENSE00001897802	True	Missense	213.6
CAAAAAGTCCCAGCACGGCG	pos	636	CGG	ABE	[5, 6]	[640, 641]	214	AAG	ggG	K	G	-1	Missense	BCRABL_387	214	BCR-201 ENSE00001897802	True	Missense	213.6
CAAAAAGTCCCAGCACGGCG	pos	636	CGG	ABE	[12]	[647]	216	CAG	CgG	Q	R	-1	Missense	BCRABL_387	216	BCR-201 ENSE00001897802	True	Missense	213.6
CAAAAAGTCCCAGCACGGCG	pos	636	CGG	CBE	[10]	[645]	215	TCC	TCt	S	S	-1	Silent	BCRABL_387	215	BCR-201 ENSE00001897802	True	Nonsense	216
CAAAAAGTCCCAGCACGGCG	pos	636	CGG	CBE	[9]	[644]	215	TCC	TtC	S	F	-1	Missense	BCRABL_387	215	BCR-201 ENSE00001897802	True	Nonsense	216
CAAAAAGTCCCAGCACGGCG	pos	636	CGG	CBE	[9, 10]	[644, 645]	215	TCC	Ttt	S	F	-1	Missense	BCRABL_387	215	BCR-201 ENSE00001897802	True	Nonsense	216
CAAAAAGTCCCAGCACGGCG	pos	636	CGG	CBE	[11]	[646]	216	CAG	tAG	Q	O	-1	Nonsense	BCRABL_387	216	BCR-201 ENSE00001897802	True	Nonsense	216
AGCGGCGCCATCACCAAGGG	pos	5773	CGT	CBE	[3]	[5775]	1925	AGC	AGt	S	S	1024	Silent	BCRABL_2988	-1	ABL1-201 ENSE00001457584	True	Missense	1927
AGCGGCGCCATCACCAAGGG	pos	5773	CGT	CBE	[6]	[5778]	1926	GGC	GGt	G	G	1025	Silent	BCRABL_2988	-1	ABL1-201 ENSE00001457584	True	Missense	1927
AGCGGCGCCATCACCAAGGG	pos	5773	CGT	CBE	[9]	[5781]	1927	GCC	GCt	A	A	1026	Silent	BCRABL_2988	-1	ABL1-201 ENSE00001457584	True	Missense	1927
AGCGGCGCCATCACCAAGGG	pos	5773	CGT	CBE	[8]	[5780]	1927	GCC	GtC	A	V	1026	Missense	BCRABL_2988	-1	ABL1-201 ENSE00001457584	True	Missense	1927
AGCGGCGCCATCACCAAGGG	pos	5773	CGT	CBE	[8, 9]	[5780, 5781]	1927	GCC	Gtt	A	V	1026	Missense	BCRABL_2988	-1	ABL1-201 ENSE00001457584	True	Missense	1927
AGCGGCGCCATCACCAAGGG	pos	5773	CGT	CBE	[12]	[5784]	1928	ATC	ATt	I	I	1027	Silent	BCRABL_2988	-1	ABL1-201 ENSE00001457584	True	Missense	1927
AGCGGCGCCATCACCAAGGG	pos	5773	CGT	ABE	[10]	[5782]	1928	ATC	gTC	I	V	1027	Missense	BCRABL_2988	-1	ABL1-201 ENSE00001457584	True	Missense	1928
AGGACGCCGAGTTGAACCCC	pos	740	CGC	ABE	[4]	[743]	248	GAC	GgC	D	G	-1	Missense	BCRABL_447	248	BCR-201 ENSE00001897802	True	Missense	249
AGGACGCCGAGTTGAACCCC	pos	740	CGC	ABE	[10]	[749]	250	GAG	GgG	E	G	-1	Missense	BCRABL_447	250	BCR-201 ENSE00001897802	True	Missense	249
AGGACGCCGAGTTGAACCCC	pos	740	CGC	CBE	[5]	[744]	248	GAC	GAt	D	D	-1	Silent	BCRABL_447	248	BCR-201 ENSE00001897802	True	Missense	249
AGGACGCCGAGTTGAACCCC	pos	740	CGC	CBE	[8]	[747]	249	GCC	GCt	A	A	-1	Silent	BCRABL_447	249	BCR-201 ENSE00001897802	True	Missense	249
AGGACGCCGAGTTGAACCCC	pos	740	CGC	CBE	[7]	[746]	249	GCC	GtC	A	V	-1	Missense	BCRABL_447	249	BCR-201 ENSE00001897802	True	Missense	249
AGGACGCCGAGTTGAACCCC	pos	740	CGC	CBE	[7, 8]	[746, 747]	249	GCC	Gtt	A	V	-1	Missense	BCRABL_447	249	BCR-201 ENSE00001897802	True	Missense	249
CATCAAATGGACTGCACCCG	pos	3909	AGA	ABE	[2]	[3910]	1304	ATC	gTC	I	V	403	Missense	BCRABL_2001	-1	ABL1-201 ENSE00001758713	True	Missense	1305.12
CATCAAATGGACTGCACCCG	pos	3909	AGA	ABE	[7]	[3915]	1305	AAA	AAg	K	K	404	Silent	BCRABL_2001	-1	ABL1-201 ENSE00001758713	True	Missense	1305.12
CATCAAATGGACTGCACCCG	pos	3909	AGA	ABE	[6]	[3914]	1305	AAA	AgA	K	R	404	Missense	BCRABL_2001	-1	ABL1-201 ENSE00001758713	True	Missense	1305.12
CATCAAATGGACTGCACCCG	pos	3909	AGA	ABE	[6, 7]	[3914, 3915]	1305	AAA	Agg	K	R	404	Missense	BCRABL_2001	-1	ABL1-201 ENSE00001758713	True	Missense	1305.12
CATCAAATGGACTGCACCCG	pos	3909	AGA	ABE	[5]	[3913]	1305	AAA	gAA	K	E	404	Missense	BCRABL_2001	-1	ABL1-201 ENSE00001758713	True	Missense	1305.12
CATCAAATGGACTGCACCCG	pos	3909	AGA	ABE	[5, 7]	[3913, 3915]	1305	AAA	gAg	K	E	404	Missense	BCRABL_2001	-1	ABL1-201 ENSE00001758713	True	Missense	1305.12
CATCAAATGGACTGCACCCG	pos	3909	AGA	ABE	[5, 6]	[3913, 3914]	1305	AAA	ggA	K	G	404	Missense	BCRABL_2001	-1	ABL1-201 ENSE00001758713	True	Missense	1305.12
CATCAAATGGACTGCACCCG	pos	3909	AGA	ABE	[5, 6, 7]	[3913, 3914, 3915]	1305	AAA	ggg	K	G	404	Missense	BCRABL_2001	-1	ABL1-201 ENSE00001758713	True	Missense	1305.12
CATCAAATGGACTGCACCCG	pos	3909	AGA	ABE	[11]	[3919]	1307	ACT	gCT	T	A	406	Missense	BCRABL_2001	-1	ABL1-201 ENSE00001758713	True	Missense	1305.12
CATCAAATGGACTGCACCCG	pos	3909	AGA	CBE	[4]	[3912]	1304	ATC	ATt	I	I	403	Silent	BCRABL_2001	-1	ABL1-201 ENSE00001758713	True	Missense	1307
CATCAAATGGACTGCACCCG	pos	3909	AGA	CBE	[12]	[3920]	1307	ACT	AtT	T	I	406	Missense	BCRABL_2001	-1	ABL1-201 ENSE00001758713	True	Missense	1307
AGCCTGTGGACCGTGTGACG	pos	1934	AGG	CBE	[4]	[1937]	646	CCT	CtT	P	L	-1	Missense	BCRABL_1074	646	BCR-201 ENSE00001689593	True	Missense	646.75
AGCCTGTGGACCGTGTGACG	pos	1934	AGG	CBE	[3]	[1936]	646	CCT	tCT	P	S	-1	Missense	BCRABL_1074	646	BCR-201 ENSE00001689593	True	Missense	646.75
AGCCTGTGGACCGTGTGACG	pos	1934	AGG	CBE	[3, 4]	[1936, 1937]	646	CCT	ttT	P	F	-1	Missense	BCRABL_1074	646	BCR-201 ENSE00001689593	True	Missense	646.75
AGCCTGTGGACCGTGTGACG	pos	1934	AGG	CBE	[11]	[1944]	648	GAC	GAt	D	D	-1	Silent	BCRABL_1074	648	BCR-201 ENSE00001689593	True	Missense	646.75
AGCCTGTGGACCGTGTGACG	pos	1934	AGG	CBE	[12]	[1945]	649	CGT	tGT	R	C	-1	Missense	BCRABL_1074	649	BCR-201 ENSE00001689593	True	Missense	646.75
AGCCTGTGGACCGTGTGACG	pos	1934	AGG	ABE	[10]	[1943]	648	GAC	GgC	D	G	-1	Missense	BCRABL_1074	648	BCR-201 ENSE00001689593	True	Missense	648
GACCTCGCTCTTTTCGAGGG	neg	4419	AGC	CBE	[8]	[4431]	1477	GAG	GAa	E	E	576	Silent	BCRABL_2248	-1	ABL1-201 ENSE00001457584	True	Missense	1478.17
GACCTCGCTCTTTTCGAGGG	neg	4419	AGC	CBE	[10]	[4429]	1477	GAG	aAG	E	K	576	Missense	BCRABL_2248	-1	ABL1-201 ENSE00001457584	True	Missense	1478.17
GACCTCGCTCTTTTCGAGGG	neg	4419	AGC	CBE	[10, 8]	[4429, 4431]	1477	GAG	aAa	E	K	576	Missense	BCRABL_2248	-1	ABL1-201 ENSE00001457584	True	Missense	1478.17
GACCTCGCTCTTTTCGAGGG	neg	4419	AGC	CBE	[6]	[4433]	1478	CGA	CaA	R	Q	577	Missense	BCRABL_2248	-1	ABL1-201 ENSE00001457584	True	Missense	1478.17
GACCTCGCTCTTTTCGAGGG	neg	4419	AGC	CBE	[3]	[4436]	1479	GGT	GaT	G	D	578	Missense	BCRABL_2248	-1	ABL1-201 ENSE00001457584	True	Missense	1478.17
GACCTCGCTCTTTTCGAGGG	neg	4419	AGC	CBE	[4]	[4435]	1479	GGT	aGT	G	S	578	Missense	BCRABL_2248	-1	ABL1-201 ENSE00001457584	True	Missense	1478.17
GACCTCGCTCTTTTCGAGGG	neg	4419	AGC	CBE	[4, 3]	[4435, 4436]	1479	GGT	aaT	G	N	578	Missense	BCRABL_2248	-1	ABL1-201 ENSE00001457584	True	Missense	1478.17
GACCTCGCTCTTTTCGAGGG	neg	4419	AGC	ABE	[2]	[4437]	1479	GGT	GGc	G	G	578	Silent	BCRABL_2248	-1	ABL1-201 ENSE00001457584	True	Silent	1479
GGAGATCACACCCCGACGGC	pos	2070	AGT	ABE	[3]	[2072]	691	GAG	GgG	E	G	-1	Missense	BCRABL_1141	691	BCR-201 ENSE00001755753	True	Missense	692.25
GGAGATCACACCCCGACGGC	pos	2070	AGT	ABE	[5]	[2074]	692	ATC	gTC	I	V	-1	Missense	BCRABL_1141	692	BCR-201 ENSE00001755753	True	Missense	692.25
GGAGATCACACCCCGACGGC	pos	2070	AGT	ABE	[10]	[2079]	693	ACA	ACg	T	T	-1	Silent	BCRABL_1141	693	BCR-201 ENSE00001755753	True	Missense	692.25
GGAGATCACACCCCGACGGC	pos	2070	AGT	ABE	[8]	[2077]	693	ACA	gCA	T	A	-1	Missense	BCRABL_1141	693	BCR-201 ENSE00001755753	True	Missense	692.25
GGAGATCACACCCCGACGGC	pos	2070	AGT	ABE	[8, 10]	[2077, 2079]	693	ACA	gCg	T	A	-1	Missense	BCRABL_1141	693	BCR-201 ENSE00001755753	True	Missense	692.25
GGAGATCACACCCCGACGGC	pos	2070	AGT	CBE	[7]	[2076]	692	ATC	ATt	I	I	-1	Silent	BCRABL_1141	692	BCR-201 ENSE00001755753	True	Missense	693.75
GGAGATCACACCCCGACGGC	pos	2070	AGT	CBE	[9]	[2078]	693	ACA	AtA	T	I	-1	Missense	BCRABL_1141	693	BCR-201 ENSE00001755753	True	Missense	693.75
GGAGATCACACCCCGACGGC	pos	2070	AGT	CBE	[12]	[2081]	694	CCC	CtC	P	L	-1	Missense	BCRABL_1141	694	BCR-201 ENSE00001755753	True	Missense	693.75
GGAGATCACACCCCGACGGC	pos	2070	AGT	CBE	[11]	[2080]	694	CCC	tCC	P	S	-1	Missense	BCRABL_1141	694	BCR-201 ENSE00001755753	True	Missense	693.75
GGAGATCACACCCCGACGGC	pos	2070	AGT	CBE	[11, 12]	[2080, 2081]	694	CCC	ttC	P	F	-1	Missense	BCRABL_1141	694	BCR-201 ENSE00001755753	True	Missense	693.75
GTCGACGGCGACTACGAGGA	pos	724	CGC	CBE	[3]	[726]	242	GTC	GTt	V	V	-1	Silent	BCRABL_440	242	BCR-201 ENSE00001897802	True	Silent	243.5
GTCGACGGCGACTACGAGGA	pos	724	CGC	CBE	[6]	[729]	243	GAC	GAt	D	D	-1	Silent	BCRABL_440	243	BCR-201 ENSE00001897802	True	Silent	243.5
GTCGACGGCGACTACGAGGA	pos	724	CGC	CBE	[9]	[732]	244	GGC	GGt	G	G	-1	Silent	BCRABL_440	244	BCR-201 ENSE00001897802	True	Silent	243.5
GTCGACGGCGACTACGAGGA	pos	724	CGC	CBE	[12]	[735]	245	GAC	GAt	D	D	-1	Silent	BCRABL_440	245	BCR-201 ENSE00001897802	True	Silent	243.5
GTCGACGGCGACTACGAGGA	pos	724	CGC	ABE	[5]	[728]	243	GAC	GgC	D	G	-1	Missense	BCRABL_440	243	BCR-201 ENSE00001897802	True	Missense	244
GTCGACGGCGACTACGAGGA	pos	724	CGC	ABE	[11]	[734]	245	GAC	GgC	D	G	-1	Missense	BCRABL_440	245	BCR-201 ENSE00001897802	True	Missense	244
GCGATGGGGCTTCCGGCGCG	pos	219	CGG	CBE	[2]	[220]	74	CGA	tGA	R	O	-1	Nonsense	BCRABL_138	74	BCR-201 ENSE00001897802	True	Nonsense	74
GCGATGGGGCTTCCGGCGCG	pos	219	CGG	CBE	[10]	[228]	76	GGC	GGt	G	G	-1	Silent	BCRABL_138	76	BCR-201 ENSE00001897802	True	Nonsense	74
GCGATGGGGCTTCCGGCGCG	pos	219	CGG	ABE	[4]	[222]	74	CGA	CGg	R	R	-1	Silent	BCRABL_138	74	BCR-201 ENSE00001897802	True	Silent	74
TACCAGAGCATCTACGTCGG	pos	835	GGG	ABE	[2]	[836]	279	TAC	TgC	Y	C	-1	Missense	BCRABL_499	279	BCR-201 ENSE00001897802	True	Missense	280.5
TACCAGAGCATCTACGTCGG	pos	835	GGG	ABE	[5]	[839]	280	CAG	CgG	Q	R	-1	Missense	BCRABL_499	280	BCR-201 ENSE00001897802	True	Missense	280.5
TACCAGAGCATCTACGTCGG	pos	835	GGG	ABE	[7]	[841]	281	AGC	gGC	S	G	-1	Missense	BCRABL_499	281	BCR-201 ENSE00001897802	True	Missense	280.5
TACCAGAGCATCTACGTCGG	pos	835	GGG	ABE	[10]	[844]	282	ATC	gTC	I	V	-1	Missense	BCRABL_499	282	BCR-201 ENSE00001897802	True	Missense	280.5
TACCAGAGCATCTACGTCGG	pos	835	GGG	CBE	[3]	[837]	279	TAC	TAt	Y	Y	-1	Silent	BCRABL_499	279	BCR-201 ENSE00001897802	True	Nonsense	280
TACCAGAGCATCTACGTCGG	pos	835	GGG	CBE	[4]	[838]	280	CAG	tAG	Q	O	-1	Nonsense	BCRABL_499	280	BCR-201 ENSE00001897802	True	Nonsense	280
TACCAGAGCATCTACGTCGG	pos	835	GGG	CBE	[9]	[843]	281	AGC	AGt	S	S	-1	Silent	BCRABL_499	281	BCR-201 ENSE00001897802	True	Nonsense	280
TACCAGAGCATCTACGTCGG	pos	835	GGG	CBE	[12]	[846]	282	ATC	ATt	I	I	-1	Silent	BCRABL_499	282	BCR-201 ENSE00001897802	True	Nonsense	280
GGGCGTCCGCAAGACCGGGC	pos	1215	AGA	CBE	[4]	[1218]	406	GGC	GGt	G	G	-1	Silent	BCRABL_709	406	BCR-201 ENSE00001897802	True	Missense	408
GGGCGTCCGCAAGACCGGGC	pos	1215	AGA	CBE	[7]	[1221]	407	GTC	GTt	V	V	-1	Silent	BCRABL_709	407	BCR-201 ENSE00001897802	True	Missense	408
GGGCGTCCGCAAGACCGGGC	pos	1215	AGA	CBE	[10]	[1224]	408	CGC	CGt	R	R	-1	Silent	BCRABL_709	408	BCR-201 ENSE00001897802	True	Missense	408
GGGCGTCCGCAAGACCGGGC	pos	1215	AGA	CBE	[8]	[1222]	408	CGC	tGC	R	C	-1	Missense	BCRABL_709	408	BCR-201 ENSE00001897802	True	Missense	408
GGGCGTCCGCAAGACCGGGC	pos	1215	AGA	CBE	[8, 10]	[1222, 1224]	408	CGC	tGt	R	C	-1	Missense	BCRABL_709	408	BCR-201 ENSE00001897802	True	Missense	408
GGGCGTCCGCAAGACCGGGC	pos	1215	AGA	ABE	[12]	[1226]	409	AAG	AgG	K	R	-1	Missense	BCRABL_709	409	BCR-201 ENSE00001897802	True	Missense	409
GGGCGTCCGCAAGACCGGGC	pos	1215	AGA	ABE	[11]	[1225]	409	AAG	gAG	K	E	-1	Missense	BCRABL_709	409	BCR-201 ENSE00001897802	True	Missense	409
GGGCGTCCGCAAGACCGGGC	pos	1215	AGA	ABE	[11, 12]	[1225, 1226]	409	AAG	ggG	K	G	-1	Missense	BCRABL_709	409	BCR-201 ENSE00001897802	True	Missense	409
GCCGGTGCCGCTTATGGCAC	neg	1161	TGC	CBE	[11]	[1170]	390	AAG	AAa	K	K	-1	Silent	BCRABL_678	390	BCR-201 ENSE00001897802	True	Missense	392
GCCGGTGCCGCTTATGGCAC	neg	1161	TGC	CBE	[8]	[1173]	391	CGG	CGa	R	R	-1	Silent	BCRABL_678	391	BCR-201 ENSE00001897802	True	Missense	392
GCCGGTGCCGCTTATGGCAC	neg	1161	TGC	CBE	[9]	[1172]	391	CGG	CaG	R	Q	-1	Missense	BCRABL_678	391	BCR-201 ENSE00001897802	True	Missense	392
GCCGGTGCCGCTTATGGCAC	neg	1161	TGC	CBE	[9, 8]	[1172, 1173]	391	CGG	Caa	R	Q	-1	Missense	BCRABL_678	391	BCR-201 ENSE00001897802	True	Missense	392
GCCGGTGCCGCTTATGGCAC	neg	1161	TGC	CBE	[2]	[1179]	393	CGG	CGa	R	R	-1	Silent	BCRABL_678	393	BCR-201 ENSE00001897802	True	Missense	392
GCCGGTGCCGCTTATGGCAC	neg	1161	TGC	CBE	[3]	[1178]	393	CGG	CaG	R	Q	-1	Missense	BCRABL_678	393	BCR-201 ENSE00001897802	True	Missense	392
GCCGGTGCCGCTTATGGCAC	neg	1161	TGC	CBE	[3, 2]	[1178, 1179]	393	CGG	Caa	R	Q	-1	Missense	BCRABL_678	393	BCR-201 ENSE00001897802	True	Missense	392
GCTAGAGAAGGACTACCGCA	pos	4056	TGG	CBE	[2]	[4057]	1353	CTA	tTA	L	L	452	Silent	BCRABL_2067	-1	ABL1-201 ENSE00001741732	True	Silent	1353
GCTAGAGAAGGACTACCGCA	pos	4056	TGG	ABE	[4]	[4059]	1353	CTA	CTg	L	L	452	Silent	BCRABL_2067	-1	ABL1-201 ENSE00001741732	True	Missense	1355
GCTAGAGAAGGACTACCGCA	pos	4056	TGG	ABE	[6]	[4061]	1354	GAG	GgG	E	G	453	Missense	BCRABL_2067	-1	ABL1-201 ENSE00001741732	True	Missense	1355
GCTAGAGAAGGACTACCGCA	pos	4056	TGG	ABE	[9]	[4064]	1355	AAG	AgG	K	R	454	Missense	BCRABL_2067	-1	ABL1-201 ENSE00001741732	True	Missense	1355
GCTAGAGAAGGACTACCGCA	pos	4056	TGG	ABE	[8]	[4063]	1355	AAG	gAG	K	E	454	Missense	BCRABL_2067	-1	ABL1-201 ENSE00001741732	True	Missense	1355
GCTAGAGAAGGACTACCGCA	pos	4056	TGG	ABE	[8, 9]	[4063, 4064]	1355	AAG	ggG	K	G	454	Missense	BCRABL_2067	-1	ABL1-201 ENSE00001741732	True	Missense	1355
GCTAGAGAAGGACTACCGCA	pos	4056	TGG	ABE	[12]	[4067]	1356	GAC	GgC	D	G	455	Missense	BCRABL_2067	-1	ABL1-201 ENSE00001741732	True	Missense	1355
AACTCCGTAGTTGTCCACGA	neg	1781	AGG	ABE	[9]	[1792]	598	TAC	cAC	Y	H	-1	Missense	BCRABL_1008	598	BCR-201 ENSE00001154392	True	Missense	599
AACTCCGTAGTTGTCCACGA	neg	1781	AGG	ABE	[2]	[1799]	600	GTT	GcT	V	A	-1	Missense	BCRABL_1008	600	BCR-201 ENSE00001154392	True	Missense	599
AACTCCGTAGTTGTCCACGA	neg	1781	AGG	CBE	[5]	[1796]	599	GGA	GaA	G	E	-1	Missense	BCRABL_1008	599	BCR-201 ENSE00001154392	True	Missense	599.25
AACTCCGTAGTTGTCCACGA	neg	1781	AGG	CBE	[6]	[1795]	599	GGA	aGA	G	R	-1	Missense	BCRABL_1008	599	BCR-201 ENSE00001154392	True	Missense	599.25
AACTCCGTAGTTGTCCACGA	neg	1781	AGG	CBE	[6, 5]	[1795, 1796]	599	GGA	aaA	G	K	-1	Missense	BCRABL_1008	599	BCR-201 ENSE00001154392	True	Missense	599.25
AACTCCGTAGTTGTCCACGA	neg	1781	AGG	CBE	[3]	[1798]	600	GTT	aTT	V	I	-1	Missense	BCRABL_1008	600	BCR-201 ENSE00001154392	True	Missense	599.25
ACCGCATGGAGCGCCCAGAA	pos	4070	GGC	CBE	[2]	[4071]	1357	TAC	TAt	Y	Y	456	Silent	BCRABL_2074	-1	ABL1-201 ENSE00001741732	True	Missense	1359
ACCGCATGGAGCGCCCAGAA	pos	4070	GGC	CBE	[5]	[4074]	1358	CGC	CGt	R	R	457	Silent	BCRABL_2074	-1	ABL1-201 ENSE00001741732	True	Missense	1359
ACCGCATGGAGCGCCCAGAA	pos	4070	GGC	CBE	[3]	[4072]	1358	CGC	tGC	R	C	457	Missense	BCRABL_2074	-1	ABL1-201 ENSE00001741732	True	Missense	1359
ACCGCATGGAGCGCCCAGAA	pos	4070	GGC	CBE	[3, 5]	[4072, 4074]	1358	CGC	tGt	R	C	457	Missense	BCRABL_2074	-1	ABL1-201 ENSE00001741732	True	Missense	1359
ACCGCATGGAGCGCCCAGAA	pos	4070	GGC	CBE	[12]	[4081]	1361	CGC	tGC	R	C	460	Missense	BCRABL_2074	-1	ABL1-201 ENSE00001741732	True	Missense	1359
ACCGCATGGAGCGCCCAGAA	pos	4070	GGC	ABE	[6]	[4075]	1359	ATG	gTG	M	V	458	Missense	BCRABL_2074	-1	ABL1-201 ENSE00001741732	True	Missense	1359.5
ACCGCATGGAGCGCCCAGAA	pos	4070	GGC	ABE	[10]	[4079]	1360	GAG	GgG	E	G	459	Missense	BCRABL_2074	-1	ABL1-201 ENSE00001741732	True	Missense	1359.5
GCTGACTCGTCAGCACCGGC	neg	1605	TGA	CBE	[11]	[1614]	538	CTG	CTa	L	L	-1	Silent	BCRABL_916	538	BCR-201 ENSE00001658624	True	Missense	540
GCTGACTCGTCAGCACCGGC	neg	1605	TGA	CBE	[8]	[1617]	539	ACG	ACa	T	T	-1	Silent	BCRABL_916	539	BCR-201 ENSE00001658624	True	Missense	540
GCTGACTCGTCAGCACCGGC	neg	1605	TGA	CBE	[6]	[1619]	540	AGT	AaT	S	N	-1	Missense	BCRABL_916	540	BCR-201 ENSE00001658624	True	Missense	540
GCTGACTCGTCAGCACCGGC	neg	1605	TGA	CBE	[2]	[1623]	541	CAG	CAa	Q	Q	-1	Silent	BCRABL_916	541	BCR-201 ENSE00001658624	True	Missense	540
GCTGACTCGTCAGCACCGGC	neg	1605	TGA	ABE	[5]	[1620]	540	AGT	AGc	S	S	-1	Silent	BCRABL_916	540	BCR-201 ENSE00001658624	True	Silent	540
CGAGAGCCGCTTCAACACCC	pos	3267	TGG	ABE	[3]	[3269]	1090	GAG	GgG	E	G	189	Missense	BCRABL_1693	-1	ABL1-201 ENSE00002065214	True	Missense	1090.5
CGAGAGCCGCTTCAACACCC	pos	3267	TGG	ABE	[5]	[3271]	1091	AGC	gGC	S	G	190	Missense	BCRABL_1693	-1	ABL1-201 ENSE00002065214	True	Missense	1090.5
CGAGAGCCGCTTCAACACCC	pos	3267	TGG	CBE	[7]	[3273]	1091	AGC	AGt	S	S	190	Silent	BCRABL_1693	-1	ABL1-201 ENSE00002065214	True	Missense	1092
CGAGAGCCGCTTCAACACCC	pos	3267	TGG	CBE	[10]	[3276]	1092	CGC	CGt	R	R	191	Silent	BCRABL_1693	-1	ABL1-201 ENSE00002065214	True	Missense	1092
CGAGAGCCGCTTCAACACCC	pos	3267	TGG	CBE	[8]	[3274]	1092	CGC	tGC	R	C	191	Missense	BCRABL_1693	-1	ABL1-201 ENSE00002065214	True	Missense	1092
CGAGAGCCGCTTCAACACCC	pos	3267	TGG	CBE	[8, 10]	[3274, 3276]	1092	CGC	tGt	R	C	191	Missense	BCRABL_1693	-1	ABL1-201 ENSE00002065214	True	Missense	1092
GGAACGCACGGACATCACCA	pos	3414	TGA	ABE	[4]	[3417]	1139	GAA	GAg	E	E	238	Silent	BCRABL_1767	-1	ABL1-201 ENSE00002065214	True	Missense	1140.25
GGAACGCACGGACATCACCA	pos	3414	TGA	ABE	[3]	[3416]	1139	GAA	GgA	E	G	238	Missense	BCRABL_1767	-1	ABL1-201 ENSE00002065214	True	Missense	1140.25
GGAACGCACGGACATCACCA	pos	3414	TGA	ABE	[3, 4]	[3416, 3417]	1139	GAA	Ggg	E	G	238	Missense	BCRABL_1767	-1	ABL1-201 ENSE00002065214	True	Missense	1140.25
GGAACGCACGGACATCACCA	pos	3414	TGA	ABE	[8]	[3421]	1141	ACG	gCG	T	A	240	Missense	BCRABL_1767	-1	ABL1-201 ENSE00002065214	True	Missense	1140.25
GGAACGCACGGACATCACCA	pos	3414	TGA	ABE	[12]	[3425]	1142	GAC	GgC	D	G	241	Missense	BCRABL_1767	-1	ABL1-201 ENSE00002065214	True	Missense	1140.25
GGAACGCACGGACATCACCA	pos	3414	TGA	CBE	[7]	[3420]	1140	CGC	CGt	R	R	239	Silent	BCRABL_1767	-1	ABL1-201 ENSE00002065214	True	Missense	1140.33
GGAACGCACGGACATCACCA	pos	3414	TGA	CBE	[5]	[3418]	1140	CGC	tGC	R	C	239	Missense	BCRABL_1767	-1	ABL1-201 ENSE00002065214	True	Missense	1140.33
GGAACGCACGGACATCACCA	pos	3414	TGA	CBE	[5, 7]	[3418, 3420]	1140	CGC	tGt	R	C	239	Missense	BCRABL_1767	-1	ABL1-201 ENSE00002065214	True	Missense	1140.33
GGAACGCACGGACATCACCA	pos	3414	TGA	CBE	[9]	[3422]	1141	ACG	AtG	T	M	240	Missense	BCRABL_1767	-1	ABL1-201 ENSE00002065214	True	Missense	1140.33
GGCGTCCTCGTAGTCGCCGT	neg	728	CGA	CBE	[7]	[741]	247	GAG	GAa	E	E	-1	Silent	BCRABL_441	247	BCR-201 ENSE00001897802	True	Missense	247.75
GGCGTCCTCGTAGTCGCCGT	neg	728	CGA	CBE	[9]	[739]	247	GAG	aAG	E	K	-1	Missense	BCRABL_441	247	BCR-201 ENSE00001897802	True	Missense	247.75
GGCGTCCTCGTAGTCGCCGT	neg	728	CGA	CBE	[9, 7]	[739, 741]	247	GAG	aAa	E	K	-1	Missense	BCRABL_441	247	BCR-201 ENSE00001897802	True	Missense	247.75
GGCGTCCTCGTAGTCGCCGT	neg	728	CGA	CBE	[6]	[742]	248	GAC	aAC	D	N	-1	Missense	BCRABL_441	248	BCR-201 ENSE00001897802	True	Missense	247.75
GGCGTCCTCGTAGTCGCCGT	neg	728	CGA	CBE	[3]	[745]	249	GCC	aCC	A	T	-1	Missense	BCRABL_441	249	BCR-201 ENSE00001897802	True	Missense	247.75
TCCCACTTGTCGTAGTTGGG	neg	3391	GGA	CBE	[11]	[3400]	1134	GAC	aAC	D	N	233	Missense	BCRABL_1756	-1	ABL1-201 ENSE00002065214	True	Nonsense	1136
TCCCACTTGTCGTAGTTGGG	neg	3391	GGA	CBE	[6]	[3405]	1135	AAG	AAa	K	K	234	Silent	BCRABL_1756	-1	ABL1-201 ENSE00002065214	True	Nonsense	1136
TCCCACTTGTCGTAGTTGGG	neg	3391	GGA	CBE	[3]	[3408]	1136	TGG	TGa	W	O	235	Nonsense	BCRABL_1756	-1	ABL1-201 ENSE00002065214	True	Nonsense	1136
TCCCACTTGTCGTAGTTGGG	neg	3391	GGA	CBE	[4]	[3407]	1136	TGG	TaG	W	O	235	Nonsense	BCRABL_1756	-1	ABL1-201 ENSE00002065214	True	Nonsense	1136
TCCCACTTGTCGTAGTTGGG	neg	3391	GGA	CBE	[4, 3]	[3407, 3408]	1136	TGG	Taa	W	O	235	Nonsense	BCRABL_1756	-1	ABL1-201 ENSE00002065214	True	Nonsense	1136
TCCCACTTGTCGTAGTTGGG	neg	3391	GGA	CBE	[2]	[3409]	1137	GAG	aAG	E	K	236	Missense	BCRABL_1756	-1	ABL1-201 ENSE00002065214	True	Nonsense	1136
TCCCACTTGTCGTAGTTGGG	neg	3391	GGA	ABE	[5]	[3406]	1136	TGG	cGG	W	R	235	Missense	BCRABL_1756	-1	ABL1-201 ENSE00002065214	True	Missense	1136
ACACGACAACCGGGCAGTGC	neg	1179	CGG	CBE	[11]	[1188]	396	CCG	CCa	P	P	-1	Silent	BCRABL_687	396	BCR-201 ENSE00001897802	True	Missense	398.25
ACACGACAACCGGGCAGTGC	neg	1179	CGG	CBE	[10]	[1189]	397	GTT	aTT	V	I	-1	Missense	BCRABL_687	397	BCR-201 ENSE00001897802	True	Missense	398.25
ACACGACAACCGGGCAGTGC	neg	1179	CGG	CBE	[7]	[1192]	398	GTC	aTC	V	I	-1	Missense	BCRABL_687	398	BCR-201 ENSE00001897802	True	Missense	398.25
ACACGACAACCGGGCAGTGC	neg	1179	CGG	CBE	[2]	[1197]	399	GTG	GTa	V	V	-1	Silent	BCRABL_687	399	BCR-201 ENSE00001897802	True	Missense	398.25
ACACGACAACCGGGCAGTGC	neg	1179	CGG	CBE	[4]	[1195]	399	GTG	aTG	V	M	-1	Missense	BCRABL_687	399	BCR-201 ENSE00001897802	True	Missense	398.25
ACACGACAACCGGGCAGTGC	neg	1179	CGG	CBE	[4, 2]	[1195, 1197]	399	GTG	aTa	V	I	-1	Missense	BCRABL_687	399	BCR-201 ENSE00001897802	True	Missense	398.25
ACACGACAACCGGGCAGTGC	neg	1179	CGG	ABE	[8]	[1191]	397	GTT	GTc	V	V	-1	Silent	BCRABL_687	397	BCR-201 ENSE00001897802	True	Missense	397.75
ACACGACAACCGGGCAGTGC	neg	1179	CGG	ABE	[9]	[1190]	397	GTT	GcT	V	A	-1	Missense	BCRABL_687	397	BCR-201 ENSE00001897802	True	Missense	397.75
ACACGACAACCGGGCAGTGC	neg	1179	CGG	ABE	[9, 8]	[1190, 1191]	397	GTT	Gcc	V	A	-1	Missense	BCRABL_687	397	BCR-201 ENSE00001897802	True	Missense	397.75
ACACGACAACCGGGCAGTGC	neg	1179	CGG	ABE	[6]	[1193]	398	GTC	GcC	V	A	-1	Missense	BCRABL_687	398	BCR-201 ENSE00001897802	True	Missense	397.75
ACACGACAACCGGGCAGTGC	neg	1179	CGG	ABE	[3]	[1196]	399	GTG	GcG	V	A	-1	Missense	BCRABL_687	399	BCR-201 ENSE00001897802	True	Missense	397.75
TGGCGGTAGCAGGCCCCCTT	pos	792	GGC	CBE	[4]	[795]	265	GGC	GGt	G	G	-1	Silent	BCRABL_476	265	BCR-201 ENSE00001897802	True	Silent	266
TGGCGGTAGCAGGCCCCCTT	pos	792	GGC	CBE	[10]	[801]	267	AGC	AGt	S	S	-1	Silent	BCRABL_476	267	BCR-201 ENSE00001897802	True	Silent	266
TGGCGGTAGCAGGCCCCCTT	pos	792	GGC	ABE	[8]	[799]	267	AGC	gGC	S	G	-1	Missense	BCRABL_476	267	BCR-201 ENSE00001897802	True	Missense	267.5
TGGCGGTAGCAGGCCCCCTT	pos	792	GGC	ABE	[11]	[802]	268	AGG	gGG	R	G	-1	Missense	BCRABL_476	268	BCR-201 ENSE00001897802	True	Missense	267.5
TCCCCCAACTACGACAAGTG	pos	3388	GGA	CBE	[3]	[3390]	1130	TCC	TCt	S	S	229	Silent	BCRABL_1755	-1	ABL1-201 ENSE00002065214	True	Missense	1130.75
TCCCCCAACTACGACAAGTG	pos	3388	GGA	CBE	[2]	[3389]	1130	TCC	TtC	S	F	229	Missense	BCRABL_1755	-1	ABL1-201 ENSE00002065214	True	Missense	1130.75
TCCCCCAACTACGACAAGTG	pos	3388	GGA	CBE	[2, 3]	[3389, 3390]	1130	TCC	Ttt	S	F	229	Missense	BCRABL_1755	-1	ABL1-201 ENSE00002065214	True	Missense	1130.75
TCCCCCAACTACGACAAGTG	pos	3388	GGA	CBE	[6]	[3393]	1131	CCC	CCt	P	P	230	Silent	BCRABL_1755	-1	ABL1-201 ENSE00002065214	True	Missense	1130.75
TCCCCCAACTACGACAAGTG	pos	3388	GGA	CBE	[5]	[3392]	1131	CCC	CtC	P	L	230	Missense	BCRABL_1755	-1	ABL1-201 ENSE00002065214	True	Missense	1130.75
TCCCCCAACTACGACAAGTG	pos	3388	GGA	CBE	[5, 6]	[3392, 3393]	1131	CCC	Ctt	P	L	230	Missense	BCRABL_1755	-1	ABL1-201 ENSE00002065214	True	Missense	1130.75
TCCCCCAACTACGACAAGTG	pos	3388	GGA	CBE	[4]	[3391]	1131	CCC	tCC	P	S	230	Missense	BCRABL_1755	-1	ABL1-201 ENSE00002065214	True	Missense	1130.75
TCCCCCAACTACGACAAGTG	pos	3388	GGA	CBE	[4, 6]	[3391, 3393]	1131	CCC	tCt	P	S	230	Missense	BCRABL_1755	-1	ABL1-201 ENSE00002065214	True	Missense	1130.75
TCCCCCAACTACGACAAGTG	pos	3388	GGA	CBE	[4, 5]	[3391, 3392]	1131	CCC	ttC	P	F	230	Missense	BCRABL_1755	-1	ABL1-201 ENSE00002065214	True	Missense	1130.75
TCCCCCAACTACGACAAGTG	pos	3388	GGA	CBE	[4, 5, 6]	[3391, 3392, 3393]	1131	CCC	ttt	P	F	230	Missense	BCRABL_1755	-1	ABL1-201 ENSE00002065214	True	Missense	1130.75
TCCCCCAACTACGACAAGTG	pos	3388	GGA	CBE	[9]	[3396]	1132	AAC	AAt	N	N	231	Silent	BCRABL_1755	-1	ABL1-201 ENSE00002065214	True	Missense	1130.75
TCCCCCAACTACGACAAGTG	pos	3388	GGA	CBE	[12]	[3399]	1133	TAC	TAt	Y	Y	232	Silent	BCRABL_1755	-1	ABL1-201 ENSE00002065214	True	Missense	1130.75
TCCCCCAACTACGACAAGTG	pos	3388	GGA	ABE	[8]	[3395]	1132	AAC	AgC	N	S	231	Missense	BCRABL_1755	-1	ABL1-201 ENSE00002065214	True	Missense	1132.25
TCCCCCAACTACGACAAGTG	pos	3388	GGA	ABE	[7]	[3394]	1132	AAC	gAC	N	D	231	Missense	BCRABL_1755	-1	ABL1-201 ENSE00002065214	True	Missense	1132.25
TCCCCCAACTACGACAAGTG	pos	3388	GGA	ABE	[7, 8]	[3394, 3395]	1132	AAC	ggC	N	G	231	Missense	BCRABL_1755	-1	ABL1-201 ENSE00002065214	True	Missense	1132.25
TCCCCCAACTACGACAAGTG	pos	3388	GGA	ABE	[11]	[3398]	1133	TAC	TgC	Y	C	232	Missense	BCRABL_1755	-1	ABL1-201 ENSE00002065214	True	Missense	1132.25
TACACGTTCTGCGTGAGCTA	pos	5893	TGT	ABE	[2]	[5894]	1965	TAC	TgC	Y	C	1064	Missense	BCRABL_3051	-1	ABL1-201 ENSE00001457584	True	Missense	1965.5
TACACGTTCTGCGTGAGCTA	pos	5893	TGT	ABE	[4]	[5896]	1966	ACG	gCG	T	A	1065	Missense	BCRABL_3051	-1	ABL1-201 ENSE00001457584	True	Missense	1965.5
TACACGTTCTGCGTGAGCTA	pos	5893	TGT	CBE	[3]	[5895]	1965	TAC	TAt	Y	Y	1064	Silent	BCRABL_3051	-1	ABL1-201 ENSE00001457584	True	Missense	1966
TACACGTTCTGCGTGAGCTA	pos	5893	TGT	CBE	[5]	[5897]	1966	ACG	AtG	T	M	1065	Missense	BCRABL_3051	-1	ABL1-201 ENSE00001457584	True	Missense	1966
TACACGTTCTGCGTGAGCTA	pos	5893	TGT	CBE	[9]	[5901]	1967	TTC	TTt	F	F	1066	Silent	BCRABL_3051	-1	ABL1-201 ENSE00001457584	True	Missense	1966
TACACGTTCTGCGTGAGCTA	pos	5893	TGT	CBE	[12]	[5904]	1968	TGC	TGt	C	C	1067	Silent	BCRABL_3051	-1	ABL1-201 ENSE00001457584	True	Missense	1966
GACAACCTGATCGACGCCAA	pos	772	TGG	ABE	[2]	[773]	258	GAC	GgC	D	G	-1	Missense	BCRABL_462	258	BCR-201 ENSE00001897802	True	Missense	259.2
GACAACCTGATCGACGCCAA	pos	772	TGG	ABE	[5]	[776]	259	AAC	AgC	N	S	-1	Missense	BCRABL_462	259	BCR-201 ENSE00001897802	True	Missense	259.2
GACAACCTGATCGACGCCAA	pos	772	TGG	ABE	[4]	[775]	259	AAC	gAC	N	D	-1	Missense	BCRABL_462	259	BCR-201 ENSE00001897802	True	Missense	259.2
GACAACCTGATCGACGCCAA	pos	772	TGG	ABE	[4, 5]	[775, 776]	259	AAC	ggC	N	G	-1	Missense	BCRABL_462	259	BCR-201 ENSE00001897802	True	Missense	259.2
GACAACCTGATCGACGCCAA	pos	772	TGG	ABE	[10]	[781]	261	ATC	gTC	I	V	-1	Missense	BCRABL_462	261	BCR-201 ENSE00001897802	True	Missense	259.2
GACAACCTGATCGACGCCAA	pos	772	TGG	CBE	[3]	[774]	258	GAC	GAt	D	D	-1	Silent	BCRABL_462	258	BCR-201 ENSE00001897802	True	Silent	259.5
GACAACCTGATCGACGCCAA	pos	772	TGG	CBE	[6]	[777]	259	AAC	AAt	N	N	-1	Silent	BCRABL_462	259	BCR-201 ENSE00001897802	True	Silent	259.5
GACAACCTGATCGACGCCAA	pos	772	TGG	CBE	[7]	[778]	260	CTG	tTG	L	L	-1	Silent	BCRABL_462	260	BCR-201 ENSE00001897802	True	Silent	259.5
GACAACCTGATCGACGCCAA	pos	772	TGG	CBE	[12]	[783]	261	ATC	ATt	I	I	-1	Silent	BCRABL_462	261	BCR-201 ENSE00001897802	True	Silent	259.5
CGTGTGACGAGGAGCACGCT	pos	1945	GGT	ABE	[7]	[1951]	651	ACG	gCG	T	A	-1	Missense	BCRABL_1080	651	BCR-201 ENSE00001689593	True	Missense	651.5
CGTGTGACGAGGAGCACGCT	pos	1945	GGT	ABE	[10]	[1954]	652	AGG	gGG	R	G	-1	Missense	BCRABL_1080	652	BCR-201 ENSE00001689593	True	Missense	651.5
CGTGTGACGAGGAGCACGCT	pos	1945	GGT	CBE	[8]	[1952]	651	ACG	AtG	T	M	-1	Missense	BCRABL_1080	651	BCR-201 ENSE00001689593	True	Missense	651
TCCCGGAACATGCGGTAGGT	neg	1075	GGT	ABE	[10]	[1085]	362	ATG	AcG	M	T	-1	Missense	BCRABL_632	362	BCR-201 ENSE00001897802	True	Missense	362.75
TCCCGGAACATGCGGTAGGT	neg	1075	GGT	ABE	[7]	[1088]	363	TTC	TcC	F	S	-1	Missense	BCRABL_632	363	BCR-201 ENSE00001897802	True	Missense	362.75
TCCCGGAACATGCGGTAGGT	neg	1075	GGT	ABE	[8]	[1087]	363	TTC	cTC	F	L	-1	Missense	BCRABL_632	363	BCR-201 ENSE00001897802	True	Missense	362.75
TCCCGGAACATGCGGTAGGT	neg	1075	GGT	ABE	[8, 7]	[1087, 1088]	363	TTC	ccC	F	P	-1	Missense	BCRABL_632	363	BCR-201 ENSE00001897802	True	Missense	362.75
TCCCGGAACATGCGGTAGGT	neg	1075	GGT	CBE	[9]	[1086]	362	ATG	ATa	M	I	-1	Missense	BCRABL_632	362	BCR-201 ENSE00001897802	True	Missense	363.75
TCCCGGAACATGCGGTAGGT	neg	1075	GGT	CBE	[3]	[1092]	364	CGG	CGa	R	R	-1	Silent	BCRABL_632	364	BCR-201 ENSE00001897802	True	Missense	363.75
TCCCGGAACATGCGGTAGGT	neg	1075	GGT	CBE	[4]	[1091]	364	CGG	CaG	R	Q	-1	Missense	BCRABL_632	364	BCR-201 ENSE00001897802	True	Missense	363.75
TCCCGGAACATGCGGTAGGT	neg	1075	GGT	CBE	[4, 3]	[1091, 1092]	364	CGG	Caa	R	Q	-1	Missense	BCRABL_632	364	BCR-201 ENSE00001897802	True	Missense	363.75
TCCCGGAACATGCGGTAGGT	neg	1075	GGT	CBE	[2]	[1093]	365	GAC	aAC	D	N	-1	Missense	BCRABL_632	365	BCR-201 ENSE00001897802	True	Missense	363.75
CCAAAACCCCTCCGGCGGCA	pos	5146	GGT	CBE	[2]	[5147]	1716	CCA	CtA	P	L	815	Missense	BCRABL_2636	-1	ABL1-201 ENSE00001457584	True	Missense	1718
CCAAAACCCCTCCGGCGGCA	pos	5146	GGT	CBE	[9]	[5154]	1718	CCC	CCt	P	P	817	Silent	BCRABL_2636	-1	ABL1-201 ENSE00001457584	True	Missense	1718
CCAAAACCCCTCCGGCGGCA	pos	5146	GGT	CBE	[8]	[5153]	1718	CCC	CtC	P	L	817	Missense	BCRABL_2636	-1	ABL1-201 ENSE00001457584	True	Missense	1718
CCAAAACCCCTCCGGCGGCA	pos	5146	GGT	CBE	[8, 9]	[5153, 5154]	1718	CCC	Ctt	P	L	817	Missense	BCRABL_2636	-1	ABL1-201 ENSE00001457584	True	Missense	1718
CCAAAACCCCTCCGGCGGCA	pos	5146	GGT	CBE	[7]	[5152]	1718	CCC	tCC	P	S	817	Missense	BCRABL_2636	-1	ABL1-201 ENSE00001457584	True	Missense	1718
CCAAAACCCCTCCGGCGGCA	pos	5146	GGT	CBE	[7, 9]	[5152, 5154]	1718	CCC	tCt	P	S	817	Missense	BCRABL_2636	-1	ABL1-201 ENSE00001457584	True	Missense	1718
CCAAAACCCCTCCGGCGGCA	pos	5146	GGT	CBE	[7, 8]	[5152, 5153]	1718	CCC	ttC	P	F	817	Missense	BCRABL_2636	-1	ABL1-201 ENSE00001457584	True	Missense	1718
CCAAAACCCCTCCGGCGGCA	pos	5146	GGT	CBE	[7, 8, 9]	[5152, 5153, 5154]	1718	CCC	ttt	P	F	817	Missense	BCRABL_2636	-1	ABL1-201 ENSE00001457584	True	Missense	1718
CCAAAACCCCTCCGGCGGCA	pos	5146	GGT	CBE	[12]	[5157]	1719	CTC	CTt	L	L	818	Silent	BCRABL_2636	-1	ABL1-201 ENSE00001457584	True	Missense	1718
CCAAAACCCCTCCGGCGGCA	pos	5146	GGT	CBE	[10]	[5155]	1719	CTC	tTC	L	F	818	Missense	BCRABL_2636	-1	ABL1-201 ENSE00001457584	True	Missense	1718
CCAAAACCCCTCCGGCGGCA	pos	5146	GGT	CBE	[10, 12]	[5155, 5157]	1719	CTC	tTt	L	F	818	Missense	BCRABL_2636	-1	ABL1-201 ENSE00001457584	True	Missense	1718
CCAAAACCCCTCCGGCGGCA	pos	5146	GGT	ABE	[3]	[5148]	1716	CCA	CCg	P	P	815	Silent	BCRABL_2636	-1	ABL1-201 ENSE00001457584	True	Missense	1717
CCAAAACCCCTCCGGCGGCA	pos	5146	GGT	ABE	[6]	[5151]	1717	AAA	AAg	K	K	816	Silent	BCRABL_2636	-1	ABL1-201 ENSE00001457584	True	Missense	1717
CCAAAACCCCTCCGGCGGCA	pos	5146	GGT	ABE	[5]	[5150]	1717	AAA	AgA	K	R	816	Missense	BCRABL_2636	-1	ABL1-201 ENSE00001457584	True	Missense	1717
CCAAAACCCCTCCGGCGGCA	pos	5146	GGT	ABE	[5, 6]	[5150, 5151]	1717	AAA	Agg	K	R	816	Missense	BCRABL_2636	-1	ABL1-201 ENSE00001457584	True	Missense	1717
CCAAAACCCCTCCGGCGGCA	pos	5146	GGT	ABE	[4]	[5149]	1717	AAA	gAA	K	E	816	Missense	BCRABL_2636	-1	ABL1-201 ENSE00001457584	True	Missense	1717
CCAAAACCCCTCCGGCGGCA	pos	5146	GGT	ABE	[4, 6]	[5149, 5151]	1717	AAA	gAg	K	E	816	Missense	BCRABL_2636	-1	ABL1-201 ENSE00001457584	True	Missense	1717
CCAAAACCCCTCCGGCGGCA	pos	5146	GGT	ABE	[4, 5]	[5149, 5150]	1717	AAA	ggA	K	G	816	Missense	BCRABL_2636	-1	ABL1-201 ENSE00001457584	True	Missense	1717
CCAAAACCCCTCCGGCGGCA	pos	5146	GGT	ABE	[4, 5, 6]	[5149, 5150, 5151]	1717	AAA	ggg	K	G	816	Missense	BCRABL_2636	-1	ABL1-201 ENSE00001457584	True	Missense	1717
AAGGCGCAGTTCCCGGACTC	pos	34	AGA	ABE	[2]	[35]	12	AAG	AgG	K	R	-1	Missense	BCRABL_36	12	BCR-201 ENSE00001897802	True	Missense	13
AAGGCGCAGTTCCCGGACTC	pos	34	AGA	ABE	[8]	[41]	14	CAG	CgG	Q	R	-1	Missense	BCRABL_36	14	BCR-201 ENSE00001897802	True	Missense	13
AAGGCGCAGTTCCCGGACTC	pos	34	AGA	CBE	[5]	[38]	13	GCG	GtG	A	V	-1	Missense	BCRABL_36	13	BCR-201 ENSE00001897802	True	Nonsense	14
AAGGCGCAGTTCCCGGACTC	pos	34	AGA	CBE	[7]	[40]	14	CAG	tAG	Q	O	-1	Nonsense	BCRABL_36	14	BCR-201 ENSE00001897802	True	Nonsense	14
AAGGCGCAGTTCCCGGACTC	pos	34	AGA	CBE	[12]	[45]	15	TTC	TTt	F	F	-1	Silent	BCRABL_36	15	BCR-201 ENSE00001897802	True	Nonsense	14
ACATTCCGCTCACGGATCTC	pos	2267	AGC	CBE	[2]	[2268]	756	TAC	TAt	Y	Y	-1	Silent	BCRABL_1237	756	BCR-201 ENSE00003495342	True	Missense	758.4
ACATTCCGCTCACGGATCTC	pos	2267	AGC	CBE	[7]	[2273]	758	CCG	CtG	P	L	-1	Missense	BCRABL_1237	758	BCR-201 ENSE00003495342	True	Missense	758.4
ACATTCCGCTCACGGATCTC	pos	2267	AGC	CBE	[6]	[2272]	758	CCG	tCG	P	S	-1	Missense	BCRABL_1237	758	BCR-201 ENSE00003495342	True	Missense	758.4
ACATTCCGCTCACGGATCTC	pos	2267	AGC	CBE	[6, 7]	[2272, 2273]	758	CCG	ttG	P	L	-1	Missense	BCRABL_1237	758	BCR-201 ENSE00003495342	True	Missense	758.4
ACATTCCGCTCACGGATCTC	pos	2267	AGC	CBE	[11]	[2277]	759	CTC	CTt	L	L	-1	Silent	BCRABL_1237	759	BCR-201 ENSE00003495342	True	Missense	758.4
ACATTCCGCTCACGGATCTC	pos	2267	AGC	CBE	[9]	[2275]	759	CTC	tTC	L	F	-1	Missense	BCRABL_1237	759	BCR-201 ENSE00003495342	True	Missense	758.4
ACATTCCGCTCACGGATCTC	pos	2267	AGC	CBE	[9, 11]	[2275, 2277]	759	CTC	tTt	L	F	-1	Missense	BCRABL_1237	759	BCR-201 ENSE00003495342	True	Missense	758.4
ACATTCCGCTCACGGATCTC	pos	2267	AGC	ABE	[3]	[2269]	757	ATT	gTT	I	V	-1	Missense	BCRABL_1237	757	BCR-201 ENSE00003495342	True	Missense	758.5
ACATTCCGCTCACGGATCTC	pos	2267	AGC	ABE	[12]	[2278]	760	ACG	gCG	T	A	-1	Missense	BCRABL_1237	760	BCR-201 ENSE00003495342	True	Missense	758.5
ACGTTCTGCGTGAGCTATGT	pos	5896	GGA	CBE	[2]	[5897]	1966	ACG	AtG	T	M	1065	Missense	BCRABL_3053	-1	ABL1-201 ENSE00001457584	True	Missense	1966
ACGTTCTGCGTGAGCTATGT	pos	5896	GGA	CBE	[6]	[5901]	1967	TTC	TTt	F	F	1066	Silent	BCRABL_3053	-1	ABL1-201 ENSE00001457584	True	Missense	1966
ACGTTCTGCGTGAGCTATGT	pos	5896	GGA	CBE	[9]	[5904]	1968	TGC	TGt	C	C	1067	Silent	BCRABL_3053	-1	ABL1-201 ENSE00001457584	True	Missense	1966
ACCTGCCGCCGGAGGGGTTT	neg	5149	TGG	CBE	[9]	[5160]	1720	CGG	CGa	R	R	819	Silent	BCRABL_2637	-1	ABL1-201 ENSE00001457584	True	Missense	1721
ACCTGCCGCCGGAGGGGTTT	neg	5149	TGG	CBE	[10]	[5159]	1720	CGG	CaG	R	Q	819	Missense	BCRABL_2637	-1	ABL1-201 ENSE00001457584	True	Missense	1721
ACCTGCCGCCGGAGGGGTTT	neg	5149	TGG	CBE	[10, 9]	[5159, 5160]	1720	CGG	Caa	R	Q	819	Missense	BCRABL_2637	-1	ABL1-201 ENSE00001457584	True	Missense	1721
ACCTGCCGCCGGAGGGGTTT	neg	5149	TGG	CBE	[6]	[5163]	1721	CGG	CGa	R	R	820	Silent	BCRABL_2637	-1	ABL1-201 ENSE00001457584	True	Missense	1721
ACCTGCCGCCGGAGGGGTTT	neg	5149	TGG	CBE	[7]	[5162]	1721	CGG	CaG	R	Q	820	Missense	BCRABL_2637	-1	ABL1-201 ENSE00001457584	True	Missense	1721
ACCTGCCGCCGGAGGGGTTT	neg	5149	TGG	CBE	[7, 6]	[5162, 5163]	1721	CGG	Caa	R	Q	820	Missense	BCRABL_2637	-1	ABL1-201 ENSE00001457584	True	Missense	1721
ACCTGCCGCCGGAGGGGTTT	neg	5149	TGG	CBE	[3]	[5166]	1722	CAG	CAa	Q	Q	821	Silent	BCRABL_2637	-1	ABL1-201 ENSE00001457584	True	Missense	1721
ACCTGCCGCCGGAGGGGTTT	neg	5149	TGG	CBE	[2]	[5167]	1723	GTC	aTC	V	I	822	Missense	BCRABL_2637	-1	ABL1-201 ENSE00001457584	True	Missense	1721
TCTCGCTGAGATACGAAGGG	pos	3191	AGG	CBE	[2]	[3192]	1064	ATC	ATt	I	I	163	Silent	BCRABL_1660	-1	ABL1-201 ENSE00002690665	True	Missense	1065
TCTCGCTGAGATACGAAGGG	pos	3191	AGG	CBE	[4]	[3194]	1065	TCG	TtG	S	L	164	Missense	BCRABL_1660	-1	ABL1-201 ENSE00002690665	True	Missense	1065
TCTCGCTGAGATACGAAGGG	pos	3191	AGG	CBE	[6]	[3196]	1066	CTG	tTG	L	L	165	Silent	BCRABL_1660	-1	ABL1-201 ENSE00002690665	True	Missense	1065
TCTCGCTGAGATACGAAGGG	pos	3191	AGG	ABE	[11]	[3201]	1067	AGA	AGg	R	R	166	Silent	BCRABL_1660	-1	ABL1-201 ENSE00002690665	True	Missense	1067
TCTCGCTGAGATACGAAGGG	pos	3191	AGG	ABE	[9]	[3199]	1067	AGA	gGA	R	G	166	Missense	BCRABL_1660	-1	ABL1-201 ENSE00002690665	True	Missense	1067
TCTCGCTGAGATACGAAGGG	pos	3191	AGG	ABE	[9, 11]	[3199, 3201]	1067	AGA	gGg	R	G	166	Missense	BCRABL_1660	-1	ABL1-201 ENSE00002690665	True	Missense	1067
TGGGGAAACAAGGCGTCCGT	pos	4232	GGG	ABE	[8]	[4239]	1413	AAA	AAg	K	K	512	Silent	BCRABL_2153	-1	ABL1-201 ENSE00001781962	True	Missense	1413.25
TGGGGAAACAAGGCGTCCGT	pos	4232	GGG	ABE	[7]	[4238]	1413	AAA	AgA	K	R	512	Missense	BCRABL_2153	-1	ABL1-201 ENSE00001781962	True	Missense	1413.25
TGGGGAAACAAGGCGTCCGT	pos	4232	GGG	ABE	[7, 8]	[4238, 4239]	1413	AAA	Agg	K	R	512	Missense	BCRABL_2153	-1	ABL1-201 ENSE00001781962	True	Missense	1413.25
TGGGGAAACAAGGCGTCCGT	pos	4232	GGG	ABE	[6]	[4237]	1413	AAA	gAA	K	E	512	Missense	BCRABL_2153	-1	ABL1-201 ENSE00001781962	True	Missense	1413.25
TGGGGAAACAAGGCGTCCGT	pos	4232	GGG	ABE	[6, 8]	[4237, 4239]	1413	AAA	gAg	K	E	512	Missense	BCRABL_2153	-1	ABL1-201 ENSE00001781962	True	Missense	1413.25
TGGGGAAACAAGGCGTCCGT	pos	4232	GGG	ABE	[6, 7]	[4237, 4238]	1413	AAA	ggA	K	G	512	Missense	BCRABL_2153	-1	ABL1-201 ENSE00001781962	True	Missense	1413.25
TGGGGAAACAAGGCGTCCGT	pos	4232	GGG	ABE	[6, 7, 8]	[4237, 4238, 4239]	1413	AAA	ggg	K	G	512	Missense	BCRABL_2153	-1	ABL1-201 ENSE00001781962	True	Missense	1413.25
TGGGGAAACAAGGCGTCCGT	pos	4232	GGG	ABE	[11]	[4242]	1414	CAA	CAg	Q	Q	513	Silent	BCRABL_2153	-1	ABL1-201 ENSE00001781962	True	Missense	1413.25
TGGGGAAACAAGGCGTCCGT	pos	4232	GGG	ABE	[10]	[4241]	1414	CAA	CgA	Q	R	513	Missense	BCRABL_2153	-1	ABL1-201 ENSE00001781962	True	Missense	1413.25
TGGGGAAACAAGGCGTCCGT	pos	4232	GGG	ABE	[10, 11]	[4241, 4242]	1414	CAA	Cgg	Q	R	513	Missense	BCRABL_2153	-1	ABL1-201 ENSE00001781962	True	Missense	1413.25
TGGGGAAACAAGGCGTCCGT	pos	4232	GGG	CBE	[9]	[4240]	1414	CAA	tAA	Q	O	513	Nonsense	BCRABL_2153	-1	ABL1-201 ENSE00001781962	True	Nonsense	1414
GCGCCGGCACCAAGATGGGC	pos	1338	TGC	CBE	[4]	[1341]	447	CGC	CGt	R	R	-1	Silent	BCRABL_779	447	BCR-201 ENSE00003561884	True	Nonsense	450
GCGCCGGCACCAAGATGGGC	pos	1338	TGC	CBE	[2]	[1339]	447	CGC	tGC	R	C	-1	Missense	BCRABL_779	447	BCR-201 ENSE00003561884	True	Nonsense	450
GCGCCGGCACCAAGATGGGC	pos	1338	TGC	CBE	[2, 4]	[1339, 1341]	447	CGC	tGt	R	C	-1	Missense	BCRABL_779	447	BCR-201 ENSE00003561884	True	Nonsense	450
GCGCCGGCACCAAGATGGGC	pos	1338	TGC	CBE	[5]	[1342]	448	CGG	tGG	R	W	-1	Missense	BCRABL_779	448	BCR-201 ENSE00003561884	True	Nonsense	450
GCGCCGGCACCAAGATGGGC	pos	1338	TGC	CBE	[10]	[1347]	449	CAC	CAt	H	H	-1	Silent	BCRABL_779	449	BCR-201 ENSE00003561884	True	Nonsense	450
GCGCCGGCACCAAGATGGGC	pos	1338	TGC	CBE	[8]	[1345]	449	CAC	tAC	H	Y	-1	Missense	BCRABL_779	449	BCR-201 ENSE00003561884	True	Nonsense	450
GCGCCGGCACCAAGATGGGC	pos	1338	TGC	CBE	[8, 10]	[1345, 1347]	449	CAC	tAt	H	Y	-1	Missense	BCRABL_779	449	BCR-201 ENSE00003561884	True	Nonsense	450
GCGCCGGCACCAAGATGGGC	pos	1338	TGC	CBE	[11]	[1348]	450	CAA	tAA	Q	O	-1	Nonsense	BCRABL_779	450	BCR-201 ENSE00003561884	True	Nonsense	450
GCGCCGGCACCAAGATGGGC	pos	1338	TGC	ABE	[9]	[1346]	449	CAC	CgC	H	R	-1	Missense	BCRABL_779	449	BCR-201 ENSE00003561884	True	Missense	449.5
GCGCCGGCACCAAGATGGGC	pos	1338	TGC	ABE	[12]	[1349]	450	CAA	CgA	Q	R	-1	Missense	BCRABL_779	450	BCR-201 ENSE00003561884	True	Missense	449.5
TTCGTGGACAACTACGGAGT	pos	1780	TGC	CBE	[3]	[1782]	594	TTC	TTt	F	F	-1	Silent	BCRABL_1009	594	BCR-201 ENSE00001154392	True	Silent	595.667
TTCGTGGACAACTACGGAGT	pos	1780	TGC	CBE	[9]	[1788]	596	GAC	GAt	D	D	-1	Silent	BCRABL_1009	596	BCR-201 ENSE00001154392	True	Silent	595.667
TTCGTGGACAACTACGGAGT	pos	1780	TGC	CBE	[12]	[1791]	597	AAC	AAt	N	N	-1	Silent	BCRABL_1009	597	BCR-201 ENSE00001154392	True	Silent	595.667
TTCGTGGACAACTACGGAGT	pos	1780	TGC	ABE	[8]	[1787]	596	GAC	GgC	D	G	-1	Missense	BCRABL_1009	596	BCR-201 ENSE00001154392	True	Missense	596.75
TTCGTGGACAACTACGGAGT	pos	1780	TGC	ABE	[11]	[1790]	597	AAC	AgC	N	S	-1	Missense	BCRABL_1009	597	BCR-201 ENSE00001154392	True	Missense	596.75
TTCGTGGACAACTACGGAGT	pos	1780	TGC	ABE	[10]	[1789]	597	AAC	gAC	N	D	-1	Missense	BCRABL_1009	597	BCR-201 ENSE00001154392	True	Missense	596.75
TTCGTGGACAACTACGGAGT	pos	1780	TGC	ABE	[10, 11]	[1789, 1790]	597	AAC	ggC	N	G	-1	Missense	BCRABL_1009	597	BCR-201 ENSE00001154392	True	Missense	596.75
GTCCCGGAACATGCGGTAGG	neg	1076	TGG	ABE	[11]	[1085]	362	ATG	AcG	M	T	-1	Missense	BCRABL_633	362	BCR-201 ENSE00001897802	True	Missense	362.75
GTCCCGGAACATGCGGTAGG	neg	1076	TGG	ABE	[8]	[1088]	363	TTC	TcC	F	S	-1	Missense	BCRABL_633	363	BCR-201 ENSE00001897802	True	Missense	362.75
GTCCCGGAACATGCGGTAGG	neg	1076	TGG	ABE	[9]	[1087]	363	TTC	cTC	F	L	-1	Missense	BCRABL_633	363	BCR-201 ENSE00001897802	True	Missense	362.75
GTCCCGGAACATGCGGTAGG	neg	1076	TGG	ABE	[9, 8]	[1087, 1088]	363	TTC	ccC	F	P	-1	Missense	BCRABL_633	363	BCR-201 ENSE00001897802	True	Missense	362.75
GTCCCGGAACATGCGGTAGG	neg	1076	TGG	CBE	[10]	[1086]	362	ATG	ATa	M	I	-1	Missense	BCRABL_633	362	BCR-201 ENSE00001897802	True	Missense	363.75
GTCCCGGAACATGCGGTAGG	neg	1076	TGG	CBE	[4]	[1092]	364	CGG	CGa	R	R	-1	Silent	BCRABL_633	364	BCR-201 ENSE00001897802	True	Missense	363.75
GTCCCGGAACATGCGGTAGG	neg	1076	TGG	CBE	[5]	[1091]	364	CGG	CaG	R	Q	-1	Missense	BCRABL_633	364	BCR-201 ENSE00001897802	True	Missense	363.75
GTCCCGGAACATGCGGTAGG	neg	1076	TGG	CBE	[5, 4]	[1091, 1092]	364	CGG	Caa	R	Q	-1	Missense	BCRABL_633	364	BCR-201 ENSE00001897802	True	Missense	363.75
GTCCCGGAACATGCGGTAGG	neg	1076	TGG	CBE	[3]	[1093]	365	GAC	aAC	D	N	-1	Missense	BCRABL_633	365	BCR-201 ENSE00001897802	True	Missense	363.75
GGGACCTCGCTCTTTTCGAG	neg	4421	GGA	CBE	[10]	[4431]	1477	GAG	GAa	E	E	576	Silent	BCRABL_2249	-1	ABL1-201 ENSE00001457584	True	Missense	1478.17
GGGACCTCGCTCTTTTCGAG	neg	4421	GGA	CBE	[12]	[4429]	1477	GAG	aAG	E	K	576	Missense	BCRABL_2249	-1	ABL1-201 ENSE00001457584	True	Missense	1478.17
GGGACCTCGCTCTTTTCGAG	neg	4421	GGA	CBE	[12, 10]	[4429, 4431]	1477	GAG	aAa	E	K	576	Missense	BCRABL_2249	-1	ABL1-201 ENSE00001457584	True	Missense	1478.17
GGGACCTCGCTCTTTTCGAG	neg	4421	GGA	CBE	[8]	[4433]	1478	CGA	CaA	R	Q	577	Missense	BCRABL_2249	-1	ABL1-201 ENSE00001457584	True	Missense	1478.17
GGGACCTCGCTCTTTTCGAG	neg	4421	GGA	CBE	[5]	[4436]	1479	GGT	GaT	G	D	578	Missense	BCRABL_2249	-1	ABL1-201 ENSE00001457584	True	Missense	1478.17
GGGACCTCGCTCTTTTCGAG	neg	4421	GGA	CBE	[6]	[4435]	1479	GGT	aGT	G	S	578	Missense	BCRABL_2249	-1	ABL1-201 ENSE00001457584	True	Missense	1478.17
GGGACCTCGCTCTTTTCGAG	neg	4421	GGA	CBE	[6, 5]	[4435, 4436]	1479	GGT	aaT	G	N	578	Missense	BCRABL_2249	-1	ABL1-201 ENSE00001457584	True	Missense	1478.17
GGGACCTCGCTCTTTTCGAG	neg	4421	GGA	ABE	[4]	[4437]	1479	GGT	GGc	G	G	578	Silent	BCRABL_2249	-1	ABL1-201 ENSE00001457584	True	Silent	1479
GATACGGCTGCGCTGCAGAC	pos	1304	CGG	ABE	[2]	[1305]	435	GGA	GGg	G	G	-1	Silent	BCRABL_759	435	BCR-201 ENSE00003561884	True	Missense	436
GATACGGCTGCGCTGCAGAC	pos	1304	CGG	ABE	[4]	[1307]	436	TAC	TgC	Y	C	-1	Missense	BCRABL_759	436	BCR-201 ENSE00003561884	True	Missense	436
GATACGGCTGCGCTGCAGAC	pos	1304	CGG	CBE	[5]	[1308]	436	TAC	TAt	Y	Y	-1	Silent	BCRABL_759	436	BCR-201 ENSE00003561884	True	Silent	437
GATACGGCTGCGCTGCAGAC	pos	1304	CGG	CBE	[8]	[1311]	437	GGC	GGt	G	G	-1	Silent	BCRABL_759	437	BCR-201 ENSE00003561884	True	Silent	437
GATACGGCTGCGCTGCAGAC	pos	1304	CGG	CBE	[11]	[1314]	438	TGC	TGt	C	C	-1	Silent	BCRABL_759	438	BCR-201 ENSE00003561884	True	Silent	437
TTTCACCACGAGCGCGGCCT	pos	544	GGT	CBE	[6]	[549]	183	CAC	CAt	H	H	-1	Silent	BCRABL_342	183	BCR-201 ENSE00001897802	True	Missense	183.5
TTTCACCACGAGCGCGGCCT	pos	544	GGT	CBE	[4]	[547]	183	CAC	tAC	H	Y	-1	Missense	BCRABL_342	183	BCR-201 ENSE00001897802	True	Missense	183.5
TTTCACCACGAGCGCGGCCT	pos	544	GGT	CBE	[4, 6]	[547, 549]	183	CAC	tAt	H	Y	-1	Missense	BCRABL_342	183	BCR-201 ENSE00001897802	True	Missense	183.5
TTTCACCACGAGCGCGGCCT	pos	544	GGT	CBE	[9]	[552]	184	CAC	CAt	H	H	-1	Silent	BCRABL_342	184	BCR-201 ENSE00001897802	True	Missense	183.5
TTTCACCACGAGCGCGGCCT	pos	544	GGT	CBE	[7]	[550]	184	CAC	tAC	H	Y	-1	Missense	BCRABL_342	184	BCR-201 ENSE00001897802	True	Missense	183.5
TTTCACCACGAGCGCGGCCT	pos	544	GGT	CBE	[7, 9]	[550, 552]	184	CAC	tAt	H	Y	-1	Missense	BCRABL_342	184	BCR-201 ENSE00001897802	True	Missense	183.5
TTTCACCACGAGCGCGGCCT	pos	544	GGT	ABE	[5]	[548]	183	CAC	CgC	H	R	-1	Missense	BCRABL_342	183	BCR-201 ENSE00001897802	True	Missense	184
TTTCACCACGAGCGCGGCCT	pos	544	GGT	ABE	[8]	[551]	184	CAC	CgC	H	R	-1	Missense	BCRABL_342	184	BCR-201 ENSE00001897802	True	Missense	184
TTTCACCACGAGCGCGGCCT	pos	544	GGT	ABE	[11]	[554]	185	GAG	GgG	E	G	-1	Missense	BCRABL_342	185	BCR-201 ENSE00001897802	True	Missense	184
AACTCTTGCCGTTGCGGCTG	neg	2511	TGC	CBE	[9]	[2522]	841	GGC	GaC	G	D	-1	Missense	BCRABL_1358	841		True	Missense	841.5
AACTCTTGCCGTTGCGGCTG	neg	2511	TGC	CBE	[10]	[2521]	841	GGC	aGC	G	S	-1	Missense	BCRABL_1358	841		True	Missense	841.5
AACTCTTGCCGTTGCGGCTG	neg	2511	TGC	CBE	[10, 9]	[2521, 2522]	841	GGC	aaC	G	N	-1	Missense	BCRABL_1358	841		True	Missense	841.5
AACTCTTGCCGTTGCGGCTG	neg	2511	TGC	CBE	[5]	[2526]	842	AAG	AAa	K	K	-1	Silent	BCRABL_1358	842		True	Missense	841.5
AACTCTTGCCGTTGCGGCTG	neg	2511	TGC	CBE	[3]	[2528]	843	AGT	AaT	S	N	-1	Missense	BCRABL_1358	843		True	Missense	841.5
AACTCTTGCCGTTGCGGCTG	neg	2511	TGC	ABE	[2]	[2529]	843	AGT	AGc	S	S	-1	Silent	BCRABL_1358	843		True	Silent	843
ACGTGTAACTCTTGCCGTTG	neg	2517	CGG	CBE	[11]	[2526]	842	AAG	AAa	K	K	-1	Silent	BCRABL_1361	842		True	Missense	843
ACGTGTAACTCTTGCCGTTG	neg	2517	CGG	CBE	[9]	[2528]	843	AGT	AaT	S	N	-1	Missense	BCRABL_1361	843		True	Missense	843
ACGTGTAACTCTTGCCGTTG	neg	2517	CGG	CBE	[2]	[2535]	845	ACG	ACa	T	T	-1	Silent	BCRABL_1361	845		True	Missense	843
ACGTGTAACTCTTGCCGTTG	neg	2517	CGG	ABE	[8]	[2529]	843	AGT	AGc	S	S	-1	Silent	BCRABL_1361	843		True	Missense	844
ACGTGTAACTCTTGCCGTTG	neg	2517	CGG	ABE	[7]	[2530]	844	TAC	cAC	Y	H	-1	Missense	BCRABL_1361	844		True	Missense	844
ACTACATCACGCCAGTCAAC	pos	3044	AGT	CBE	[2]	[3045]	1015	AAC	AAt	N	N	114	Silent	BCRABL_1588	-1	ABL1-201 ENSE00002690665	True	Missense	1018.5
ACTACATCACGCCAGTCAAC	pos	3044	AGT	CBE	[5]	[3048]	1016	TAC	TAt	Y	Y	115	Silent	BCRABL_1588	-1	ABL1-201 ENSE00002690665	True	Missense	1018.5
ACTACATCACGCCAGTCAAC	pos	3044	AGT	CBE	[8]	[3051]	1017	ATC	ATt	I	I	116	Silent	BCRABL_1588	-1	ABL1-201 ENSE00002690665	True	Missense	1018.5
ACTACATCACGCCAGTCAAC	pos	3044	AGT	CBE	[10]	[3053]	1018	ACG	AtG	T	M	117	Missense	BCRABL_1588	-1	ABL1-201 ENSE00002690665	True	Missense	1018.5
ACTACATCACGCCAGTCAAC	pos	3044	AGT	CBE	[12]	[3055]	1019	CCA	tCA	P	S	118	Missense	BCRABL_1588	-1	ABL1-201 ENSE00002690665	True	Missense	1018.5
ACTACATCACGCCAGTCAAC	pos	3044	AGT	ABE	[4]	[3047]	1016	TAC	TgC	Y	C	115	Missense	BCRABL_1588	-1	ABL1-201 ENSE00002690665	True	Missense	1017
ACTACATCACGCCAGTCAAC	pos	3044	AGT	ABE	[6]	[3049]	1017	ATC	gTC	I	V	116	Missense	BCRABL_1588	-1	ABL1-201 ENSE00002690665	True	Missense	1017
ACTACATCACGCCAGTCAAC	pos	3044	AGT	ABE	[9]	[3052]	1018	ACG	gCG	T	A	117	Missense	BCRABL_1588	-1	ABL1-201 ENSE00002690665	True	Missense	1017
GCTCACGCAGAACGTGTAGA	neg	5891	GGT	ABE	[11]	[5900]	1967	TTC	TcC	F	S	1066	Missense	BCRABL_3048	-1	ABL1-201 ENSE00001457584	True	Missense	1967.6
GCTCACGCAGAACGTGTAGA	neg	5891	GGT	ABE	[12]	[5899]	1967	TTC	cTC	F	L	1066	Missense	BCRABL_3048	-1	ABL1-201 ENSE00001457584	True	Missense	1967.6
GCTCACGCAGAACGTGTAGA	neg	5891	GGT	ABE	[12, 11]	[5899, 5900]	1967	TTC	ccC	F	P	1066	Missense	BCRABL_3048	-1	ABL1-201 ENSE00001457584	True	Missense	1967.6
GCTCACGCAGAACGTGTAGA	neg	5891	GGT	ABE	[9]	[5902]	1968	TGC	cGC	C	R	1067	Missense	BCRABL_3048	-1	ABL1-201 ENSE00001457584	True	Missense	1967.6
GCTCACGCAGAACGTGTAGA	neg	5891	GGT	ABE	[5]	[5906]	1969	GTG	GcG	V	A	1068	Missense	BCRABL_3048	-1	ABL1-201 ENSE00001457584	True	Missense	1967.6
GCTCACGCAGAACGTGTAGA	neg	5891	GGT	CBE	[8]	[5903]	1968	TGC	TaC	C	Y	1067	Missense	BCRABL_3048	-1	ABL1-201 ENSE00001457584	True	Missense	1969
GCTCACGCAGAACGTGTAGA	neg	5891	GGT	CBE	[4]	[5907]	1969	GTG	GTa	V	V	1068	Silent	BCRABL_3048	-1	ABL1-201 ENSE00001457584	True	Missense	1969
GCTCACGCAGAACGTGTAGA	neg	5891	GGT	CBE	[6]	[5905]	1969	GTG	aTG	V	M	1068	Missense	BCRABL_3048	-1	ABL1-201 ENSE00001457584	True	Missense	1969
GCTCACGCAGAACGTGTAGA	neg	5891	GGT	CBE	[6, 4]	[5905, 5907]	1969	GTG	aTa	V	I	1068	Missense	BCRABL_3048	-1	ABL1-201 ENSE00001457584	True	Missense	1969
GCTCACGCAGAACGTGTAGA	neg	5891	GGT	CBE	[2]	[5909]	1970	AGC	AaC	S	N	1069	Missense	BCRABL_3048	-1	ABL1-201 ENSE00001457584	True	Missense	1969
GCGGCTTTTGTCCCGGAACA	neg	1085	TGC	CBE	[5]	[1100]	367	AGC	AaC	S	N	-1	Missense	BCRABL_640	367	BCR-201 ENSE00001897802	True	Missense	367.5
GCGGCTTTTGTCCCGGAACA	neg	1085	TGC	CBE	[2]	[1103]	368	CGC	CaC	R	H	-1	Missense	BCRABL_640	368	BCR-201 ENSE00001897802	True	Missense	367.5
GGTAAGTCTCCTCGCTAGCC	neg	1521	AGG	CBE	[11]	[1530]	510	GAG	GAa	E	E	-1	Silent	BCRABL_873	510	BCR-201 ENSE00003517761	True	Missense	511
GGTAAGTCTCCTCGCTAGCC	neg	1521	AGG	CBE	[8]	[1533]	511	GAG	GAa	E	E	-1	Silent	BCRABL_873	511	BCR-201 ENSE00003517761	True	Missense	511
GGTAAGTCTCCTCGCTAGCC	neg	1521	AGG	CBE	[10]	[1531]	511	GAG	aAG	E	K	-1	Missense	BCRABL_873	511	BCR-201 ENSE00003517761	True	Missense	511
GGTAAGTCTCCTCGCTAGCC	neg	1521	AGG	CBE	[10, 8]	[1531, 1533]	511	GAG	aAa	E	K	-1	Missense	BCRABL_873	511	BCR-201 ENSE00003517761	True	Missense	511
GGTAAGTCTCCTCGCTAGCC	neg	1521	AGG	ABE	[5]	[1536]	512	ACT	ACc	T	T	-1	Silent	BCRABL_873	512	BCR-201 ENSE00003517761	True	Missense	513
GGTAAGTCTCCTCGCTAGCC	neg	1521	AGG	ABE	[4]	[1537]	513	TAC	cAC	Y	H	-1	Missense	BCRABL_873	513	BCR-201 ENSE00003517761	True	Missense	513
GATTATAGCCTAAGACCCGG	neg	2967	AGC	CBE	[9]	[2978]	993	GGC	GaC	G	D	92	Missense	BCRABL_1555	-1	ABL1-201 ENSE00002690665	True	Missense	993
GATTATAGCCTAAGACCCGG	neg	2967	AGC	CBE	[10]	[2977]	993	GGC	aGC	G	S	92	Missense	BCRABL_1555	-1	ABL1-201 ENSE00002690665	True	Missense	993
GATTATAGCCTAAGACCCGG	neg	2967	AGC	CBE	[10, 9]	[2977, 2978]	993	GGC	aaC	G	N	92	Missense	BCRABL_1555	-1	ABL1-201 ENSE00002690665	True	Missense	993
GATTATAGCCTAAGACCCGG	neg	2967	AGC	ABE	[5]	[2982]	994	TAT	TAc	Y	Y	93	Silent	BCRABL_1555	-1	ABL1-201 ENSE00002690665	True	Missense	994
GATTATAGCCTAAGACCCGG	neg	2967	AGC	ABE	[7]	[2980]	994	TAT	cAT	Y	H	93	Missense	BCRABL_1555	-1	ABL1-201 ENSE00002690665	True	Missense	994
GATTATAGCCTAAGACCCGG	neg	2967	AGC	ABE	[7, 5]	[2980, 2982]	994	TAT	cAc	Y	H	93	Missense	BCRABL_1555	-1	ABL1-201 ENSE00002690665	True	Missense	994
GATTATAGCCTAAGACCCGG	neg	2967	AGC	ABE	[2]	[2985]	995	AAT	AAc	N	N	94	Silent	BCRABL_1555	-1	ABL1-201 ENSE00002690665	True	Missense	994
GCGCAGCCGTATCCAGGTGG	neg	1297	TGT	ABE	[11]	[1306]	436	TAC	cAC	Y	H	-1	Missense	BCRABL_754	436	BCR-201 ENSE00003561884	True	Missense	437
GCGCAGCCGTATCCAGGTGG	neg	1297	TGT	ABE	[5]	[1312]	438	TGC	cGC	C	R	-1	Missense	BCRABL_754	438	BCR-201 ENSE00003561884	True	Missense	437
GCGCAGCCGTATCCAGGTGG	neg	1297	TGT	CBE	[7]	[1310]	437	GGC	GaC	G	D	-1	Missense	BCRABL_754	437	BCR-201 ENSE00003561884	True	Missense	437.6
GCGCAGCCGTATCCAGGTGG	neg	1297	TGT	CBE	[8]	[1309]	437	GGC	aGC	G	S	-1	Missense	BCRABL_754	437	BCR-201 ENSE00003561884	True	Missense	437.6
GCGCAGCCGTATCCAGGTGG	neg	1297	TGT	CBE	[8, 7]	[1309, 1310]	437	GGC	aaC	G	N	-1	Missense	BCRABL_754	437	BCR-201 ENSE00003561884	True	Missense	437.6
GCGCAGCCGTATCCAGGTGG	neg	1297	TGT	CBE	[4]	[1313]	438	TGC	TaC	C	Y	-1	Missense	BCRABL_754	438	BCR-201 ENSE00003561884	True	Missense	437.6
GCGCAGCCGTATCCAGGTGG	neg	1297	TGT	CBE	[2]	[1315]	439	GCT	aCT	A	T	-1	Missense	BCRABL_754	439	BCR-201 ENSE00003561884	True	Missense	437.6
AGGAGCGTCCCCGGTAAGGG	neg	687	GGC	CBE	[11]	[696]	232	CGG	CGa	R	R	-1	Silent	BCRABL_412	232	BCR-201 ENSE00001897802	True	Missense	232.833
AGGAGCGTCCCCGGTAAGGG	neg	687	GGC	CBE	[12]	[695]	232	CGG	CaG	R	Q	-1	Missense	BCRABL_412	232	BCR-201 ENSE00001897802	True	Missense	232.833
AGGAGCGTCCCCGGTAAGGG	neg	687	GGC	CBE	[12, 11]	[695, 696]	232	CGG	Caa	R	Q	-1	Missense	BCRABL_412	232	BCR-201 ENSE00001897802	True	Missense	232.833
AGGAGCGTCCCCGGTAAGGG	neg	687	GGC	CBE	[9]	[698]	233	GGA	GaA	G	E	-1	Missense	BCRABL_412	233	BCR-201 ENSE00001897802	True	Missense	232.833
AGGAGCGTCCCCGGTAAGGG	neg	687	GGC	CBE	[10]	[697]	233	GGA	aGA	G	R	-1	Missense	BCRABL_412	233	BCR-201 ENSE00001897802	True	Missense	232.833
AGGAGCGTCCCCGGTAAGGG	neg	687	GGC	CBE	[10, 9]	[697, 698]	233	GGA	aaA	G	K	-1	Missense	BCRABL_412	233	BCR-201 ENSE00001897802	True	Missense	232.833
AGGAGCGTCCCCGGTAAGGG	neg	687	GGC	CBE	[6]	[701]	234	CGC	CaC	R	H	-1	Missense	BCRABL_412	234	BCR-201 ENSE00001897802	True	Missense	232.833
AGGAGCGTCCCCGGTAAGGG	neg	687	GGC	ABE	[4]	[703]	235	TCC	cCC	S	P	-1	Missense	BCRABL_412	235	BCR-201 ENSE00001897802	True	Missense	235
GGAGGCGTTACTGTGCCTCG	neg	5032	GGT	CBE	[11]	[5041]	1681	GTA	aTA	V	I	780	Missense	BCRABL_2572	-1	ABL1-201 ENSE00001457584	True	Missense	1681
GGAGGCGTTACTGTGCCTCG	neg	5032	GGT	CBE	[6]	[5046]	1682	ACG	ACa	T	T	781	Silent	BCRABL_2572	-1	ABL1-201 ENSE00001457584	True	Missense	1681
GGAGGCGTTACTGTGCCTCG	neg	5032	GGT	ABE	[10]	[5042]	1681	GTA	GcA	V	A	780	Missense	BCRABL_2572	-1	ABL1-201 ENSE00001457584	True	Missense	1681
GGAGGCGTTACTGTGCCTCG	neg	5032	GGT	ABE	[3]	[5049]	1683	CCT	CCc	P	P	782	Silent	BCRABL_2572	-1	ABL1-201 ENSE00001457584	True	Missense	1681
CACGGCGCGGGCTCGAGCGT	pos	649	GGG	ABE	[2]	[650]	217	CAC	CgC	H	R	-1	Missense	BCRABL_395	217	BCR-201 ENSE00001897802	True	Missense	217
CACGGCGCGGGCTCGAGCGT	pos	649	GGG	CBE	[3]	[651]	217	CAC	CAt	H	H	-1	Silent	BCRABL_395	217	BCR-201 ENSE00001897802	True	Missense	219
CACGGCGCGGGCTCGAGCGT	pos	649	GGG	CBE	[6]	[654]	218	GGC	GGt	G	G	-1	Silent	BCRABL_395	218	BCR-201 ENSE00001897802	True	Missense	219
CACGGCGCGGGCTCGAGCGT	pos	649	GGG	CBE	[8]	[656]	219	GCG	GtG	A	V	-1	Missense	BCRABL_395	219	BCR-201 ENSE00001897802	True	Missense	219
CACGGCGCGGGCTCGAGCGT	pos	649	GGG	CBE	[12]	[660]	220	GGC	GGt	G	G	-1	Silent	BCRABL_395	220	BCR-201 ENSE00001897802	True	Missense	219
GTGTTGAAGCGGCTCTCGGA	neg	3265	GGA	CBE	[10]	[3275]	1092	CGC	CaC	R	H	191	Missense	BCRABL_1690	-1	ABL1-201 ENSE00002065214	True	Missense	1092
GTGTTGAAGCGGCTCTCGGA	neg	3265	GGA	ABE	[7]	[3278]	1093	TTC	TcC	F	S	192	Missense	BCRABL_1690	-1	ABL1-201 ENSE00002065214	True	Missense	1093
GTGTTGAAGCGGCTCTCGGA	neg	3265	GGA	ABE	[8]	[3277]	1093	TTC	cTC	F	L	192	Missense	BCRABL_1690	-1	ABL1-201 ENSE00002065214	True	Missense	1093
GTGTTGAAGCGGCTCTCGGA	neg	3265	GGA	ABE	[8, 7]	[3277, 3278]	1093	TTC	ccC	F	P	192	Missense	BCRABL_1690	-1	ABL1-201 ENSE00002065214	True	Missense	1093
CCGCCTAGCCACCGGCGAGG	pos	4791	AGG	CBE	[4]	[4794]	1598	CGC	CGt	R	R	697	Silent	BCRABL_2449	-1	ABL1-201 ENSE00001457584	True	Missense	1599.4
CCGCCTAGCCACCGGCGAGG	pos	4791	AGG	CBE	[2]	[4792]	1598	CGC	tGC	R	C	697	Missense	BCRABL_2449	-1	ABL1-201 ENSE00001457584	True	Missense	1599.4
CCGCCTAGCCACCGGCGAGG	pos	4791	AGG	CBE	[2, 4]	[4792, 4794]	1598	CGC	tGt	R	C	697	Missense	BCRABL_2449	-1	ABL1-201 ENSE00001457584	True	Missense	1599.4
CCGCCTAGCCACCGGCGAGG	pos	4791	AGG	CBE	[5]	[4795]	1599	CTA	tTA	L	L	698	Silent	BCRABL_2449	-1	ABL1-201 ENSE00001457584	True	Missense	1599.4
CCGCCTAGCCACCGGCGAGG	pos	4791	AGG	CBE	[10]	[4800]	1600	GCC	GCt	A	A	699	Silent	BCRABL_2449	-1	ABL1-201 ENSE00001457584	True	Missense	1599.4
CCGCCTAGCCACCGGCGAGG	pos	4791	AGG	CBE	[9]	[4799]	1600	GCC	GtC	A	V	699	Missense	BCRABL_2449	-1	ABL1-201 ENSE00001457584	True	Missense	1599.4
CCGCCTAGCCACCGGCGAGG	pos	4791	AGG	CBE	[9, 10]	[4799, 4800]	1600	GCC	Gtt	A	V	699	Missense	BCRABL_2449	-1	ABL1-201 ENSE00001457584	True	Missense	1599.4
CCGCCTAGCCACCGGCGAGG	pos	4791	AGG	CBE	[12]	[4802]	1601	ACC	AtC	T	I	700	Missense	BCRABL_2449	-1	ABL1-201 ENSE00001457584	True	Missense	1599.4
CCGCCTAGCCACCGGCGAGG	pos	4791	AGG	ABE	[7]	[4797]	1599	CTA	CTg	L	L	698	Silent	BCRABL_2449	-1	ABL1-201 ENSE00001457584	True	Missense	1601
CCGCCTAGCCACCGGCGAGG	pos	4791	AGG	ABE	[11]	[4801]	1601	ACC	gCC	T	A	700	Missense	BCRABL_2449	-1	ABL1-201 ENSE00001457584	True	Missense	1601
GCCGGTCAGAGGGATTCCAC	neg	4134	TGC	ABE	[8]	[4146]	1382	TCT	TCc	S	S	481	Silent	BCRABL_2106	-1	ABL1-201 ENSE00001715343	True	Missense	1382
GCCGGTCAGAGGGATTCCAC	neg	4134	TGC	ABE	[10]	[4144]	1382	TCT	cCT	S	P	481	Missense	BCRABL_2106	-1	ABL1-201 ENSE00001715343	True	Missense	1382
GCCGGTCAGAGGGATTCCAC	neg	4134	TGC	ABE	[10, 8]	[4144, 4146]	1382	TCT	cCc	S	P	481	Missense	BCRABL_2106	-1	ABL1-201 ENSE00001715343	True	Missense	1382
GCCGGTCAGAGGGATTCCAC	neg	4134	TGC	CBE	[7]	[4147]	1383	GAC	aAC	D	N	482	Missense	BCRABL_2106	-1	ABL1-201 ENSE00001715343	True	Missense	1383.67
GCCGGTCAGAGGGATTCCAC	neg	4134	TGC	CBE	[2]	[4152]	1384	CGG	CGa	R	R	483	Silent	BCRABL_2106	-1	ABL1-201 ENSE00001715343	True	Missense	1383.67
GCCGGTCAGAGGGATTCCAC	neg	4134	TGC	CBE	[3]	[4151]	1384	CGG	CaG	R	Q	483	Missense	BCRABL_2106	-1	ABL1-201 ENSE00001715343	True	Missense	1383.67
GCCGGTCAGAGGGATTCCAC	neg	4134	TGC	CBE	[3, 2]	[4151, 4152]	1384	CGG	Caa	R	Q	483	Missense	BCRABL_2106	-1	ABL1-201 ENSE00001715343	True	Missense	1383.67
AGCCGCCTAGCCACCGGCGA	pos	4789	GGA	CBE	[3]	[4791]	1597	AGC	AGt	S	S	696	Silent	BCRABL_2448	-1	ABL1-201 ENSE00001457584	True	Missense	1599
AGCCGCCTAGCCACCGGCGA	pos	4789	GGA	CBE	[6]	[4794]	1598	CGC	CGt	R	R	697	Silent	BCRABL_2448	-1	ABL1-201 ENSE00001457584	True	Missense	1599
AGCCGCCTAGCCACCGGCGA	pos	4789	GGA	CBE	[4]	[4792]	1598	CGC	tGC	R	C	697	Missense	BCRABL_2448	-1	ABL1-201 ENSE00001457584	True	Missense	1599
AGCCGCCTAGCCACCGGCGA	pos	4789	GGA	CBE	[4, 6]	[4792, 4794]	1598	CGC	tGt	R	C	697	Missense	BCRABL_2448	-1	ABL1-201 ENSE00001457584	True	Missense	1599
AGCCGCCTAGCCACCGGCGA	pos	4789	GGA	CBE	[7]	[4795]	1599	CTA	tTA	L	L	698	Silent	BCRABL_2448	-1	ABL1-201 ENSE00001457584	True	Missense	1599
AGCCGCCTAGCCACCGGCGA	pos	4789	GGA	CBE	[12]	[4800]	1600	GCC	GCt	A	A	699	Silent	BCRABL_2448	-1	ABL1-201 ENSE00001457584	True	Missense	1599
AGCCGCCTAGCCACCGGCGA	pos	4789	GGA	CBE	[11]	[4799]	1600	GCC	GtC	A	V	699	Missense	BCRABL_2448	-1	ABL1-201 ENSE00001457584	True	Missense	1599
AGCCGCCTAGCCACCGGCGA	pos	4789	GGA	CBE	[11, 12]	[4799, 4800]	1600	GCC	Gtt	A	V	699	Missense	BCRABL_2448	-1	ABL1-201 ENSE00001457584	True	Missense	1599
AGCCGCCTAGCCACCGGCGA	pos	4789	GGA	ABE	[9]	[4797]	1599	CTA	CTg	L	L	698	Silent	BCRABL_2448	-1	ABL1-201 ENSE00001457584	True	Silent	1599
GGCGCTCAGGTCCAACTTCG	pos	456	AGC	CBE	[3]	[458]	153	GCG	GtG	A	V	-1	Missense	BCRABL_288	153	BCR-201 ENSE00001897802	True	Missense	154.25
GGCGCTCAGGTCCAACTTCG	pos	456	AGC	CBE	[7]	[462]	154	CTC	CTt	L	L	-1	Silent	BCRABL_288	154	BCR-201 ENSE00001897802	True	Missense	154.25
GGCGCTCAGGTCCAACTTCG	pos	456	AGC	CBE	[5]	[460]	154	CTC	tTC	L	F	-1	Missense	BCRABL_288	154	BCR-201 ENSE00001897802	True	Missense	154.25
GGCGCTCAGGTCCAACTTCG	pos	456	AGC	CBE	[5, 7]	[460, 462]	154	CTC	tTt	L	F	-1	Missense	BCRABL_288	154	BCR-201 ENSE00001897802	True	Missense	154.25
GGCGCTCAGGTCCAACTTCG	pos	456	AGC	CBE	[12]	[467]	156	TCC	TtC	S	F	-1	Missense	BCRABL_288	156	BCR-201 ENSE00001897802	True	Missense	154.25
GGCGCTCAGGTCCAACTTCG	pos	456	AGC	ABE	[8]	[463]	155	AGG	gGG	R	G	-1	Missense	BCRABL_288	155	BCR-201 ENSE00001897802	True	Missense	155
GTCCTCGTAGTCGCCGTCGA	neg	725	CGC	ABE	[9]	[736]	246	TAC	cAC	Y	H	-1	Missense	BCRABL_439	246	BCR-201 ENSE00001897802	True	Missense	246
GTCCTCGTAGTCGCCGTCGA	neg	725	CGC	CBE	[4]	[741]	247	GAG	GAa	E	E	-1	Silent	BCRABL_439	247	BCR-201 ENSE00001897802	True	Missense	247.333
GTCCTCGTAGTCGCCGTCGA	neg	725	CGC	CBE	[6]	[739]	247	GAG	aAG	E	K	-1	Missense	BCRABL_439	247	BCR-201 ENSE00001897802	True	Missense	247.333
GTCCTCGTAGTCGCCGTCGA	neg	725	CGC	CBE	[6, 4]	[739, 741]	247	GAG	aAa	E	K	-1	Missense	BCRABL_439	247	BCR-201 ENSE00001897802	True	Missense	247.333
GTCCTCGTAGTCGCCGTCGA	neg	725	CGC	CBE	[3]	[742]	248	GAC	aAC	D	N	-1	Missense	BCRABL_439	248	BCR-201 ENSE00001897802	True	Missense	247.333
TCCCGTTCCCCCGACGCGGC	neg	409	TGC	CBE	[9]	[420]	140	GGG	GGa	G	G	-1	Silent	BCRABL_260	140	BCR-201 ENSE00001897802	True	Missense	140.8
TCCCGTTCCCCCGACGCGGC	neg	409	TGC	CBE	[10]	[419]	140	GGG	GaG	G	E	-1	Missense	BCRABL_260	140	BCR-201 ENSE00001897802	True	Missense	140.8
TCCCGTTCCCCCGACGCGGC	neg	409	TGC	CBE	[10, 9]	[419, 420]	140	GGG	Gaa	G	E	-1	Missense	BCRABL_260	140	BCR-201 ENSE00001897802	True	Missense	140.8
TCCCGTTCCCCCGACGCGGC	neg	409	TGC	CBE	[11]	[418]	140	GGG	aGG	G	R	-1	Missense	BCRABL_260	140	BCR-201 ENSE00001897802	True	Missense	140.8
TCCCGTTCCCCCGACGCGGC	neg	409	TGC	CBE	[11, 9]	[418, 420]	140	GGG	aGa	G	R	-1	Missense	BCRABL_260	140	BCR-201 ENSE00001897802	True	Missense	140.8
TCCCGTTCCCCCGACGCGGC	neg	409	TGC	CBE	[11, 10]	[418, 419]	140	GGG	aaG	G	K	-1	Missense	BCRABL_260	140	BCR-201 ENSE00001897802	True	Missense	140.8
TCCCGTTCCCCCGACGCGGC	neg	409	TGC	CBE	[11, 10, 9]	[418, 419, 420]	140	GGG	aaa	G	K	-1	Missense	BCRABL_260	140	BCR-201 ENSE00001897802	True	Missense	140.8
TCCCGTTCCCCCGACGCGGC	neg	409	TGC	CBE	[8]	[421]	141	GAA	aAA	E	K	-1	Missense	BCRABL_260	141	BCR-201 ENSE00001897802	True	Missense	140.8
TCCCGTTCCCCCGACGCGGC	neg	409	TGC	CBE	[3]	[426]	142	CGG	CGa	R	R	-1	Silent	BCRABL_260	142	BCR-201 ENSE00001897802	True	Missense	140.8
TCCCGTTCCCCCGACGCGGC	neg	409	TGC	CBE	[4]	[425]	142	CGG	CaG	R	Q	-1	Missense	BCRABL_260	142	BCR-201 ENSE00001897802	True	Missense	140.8
TCCCGTTCCCCCGACGCGGC	neg	409	TGC	CBE	[4, 3]	[425, 426]	142	CGG	Caa	R	Q	-1	Missense	BCRABL_260	142	BCR-201 ENSE00001897802	True	Missense	140.8
TCCCGTTCCCCCGACGCGGC	neg	409	TGC	CBE	[2]	[427]	143	GAC	aAC	D	N	-1	Missense	BCRABL_260	143	BCR-201 ENSE00001897802	True	Missense	140.8
GAGGGCGAGTCATCAATGTA	neg	1363	GGG	CBE	[11]	[1372]	458	GAC	aAC	D	N	-1	Missense	BCRABL_790	458	BCR-201 ENSE00003561884	True	Missense	458
GAGGGCGAGTCATCAATGTA	neg	1363	GGG	CBE	[6]	[1377]	459	TCG	TCa	S	S	-1	Silent	BCRABL_790	459	BCR-201 ENSE00003561884	True	Missense	458
GAGGGCGAGTCATCAATGTA	neg	1363	GGG	ABE	[8]	[1375]	459	TCG	cCG	S	P	-1	Missense	BCRABL_790	459	BCR-201 ENSE00003561884	True	Missense	460
GAGGGCGAGTCATCAATGTA	neg	1363	GGG	ABE	[2]	[1381]	461	TCC	cCC	S	P	-1	Missense	BCRABL_790	461	BCR-201 ENSE00003561884	True	Missense	460
GTCTCTTCGGAAAACCCGCC	pos	5733	AGC	CBE	[3]	[5735]	1912	TCT	TtT	S	F	1011	Missense	BCRABL_2964	-1	ABL1-201 ENSE00001457584	True	Missense	1913
GTCTCTTCGGAAAACCCGCC	pos	5733	AGC	CBE	[5]	[5737]	1913	CTT	tTT	L	F	1012	Missense	BCRABL_2964	-1	ABL1-201 ENSE00001457584	True	Missense	1913
GTCTCTTCGGAAAACCCGCC	pos	5733	AGC	CBE	[8]	[5740]	1914	CGG	tGG	R	W	1013	Missense	BCRABL_2964	-1	ABL1-201 ENSE00001457584	True	Missense	1913
GTCTCTTCGGAAAACCCGCC	pos	5733	AGC	ABE	[12]	[5744]	1915	AAA	AgA	K	R	1014	Missense	BCRABL_2964	-1	ABL1-201 ENSE00001457584	True	Missense	1915
GTCTCTTCGGAAAACCCGCC	pos	5733	AGC	ABE	[11]	[5743]	1915	AAA	gAA	K	E	1014	Missense	BCRABL_2964	-1	ABL1-201 ENSE00001457584	True	Missense	1915
GTCTCTTCGGAAAACCCGCC	pos	5733	AGC	ABE	[11, 12]	[5743, 5744]	1915	AAA	ggA	K	G	1014	Missense	BCRABL_2964	-1	ABL1-201 ENSE00001457584	True	Missense	1915
TTGTCCCGGAACATGCGGTA	neg	1078	GGT	ABE	[10]	[1088]	363	TTC	TcC	F	S	-1	Missense	BCRABL_634	363	BCR-201 ENSE00001897802	True	Missense	363
TTGTCCCGGAACATGCGGTA	neg	1078	GGT	ABE	[11]	[1087]	363	TTC	cTC	F	L	-1	Missense	BCRABL_634	363	BCR-201 ENSE00001897802	True	Missense	363
TTGTCCCGGAACATGCGGTA	neg	1078	GGT	ABE	[11, 10]	[1087, 1088]	363	TTC	ccC	F	P	-1	Missense	BCRABL_634	363	BCR-201 ENSE00001897802	True	Missense	363
TTGTCCCGGAACATGCGGTA	neg	1078	GGT	CBE	[6]	[1092]	364	CGG	CGa	R	R	-1	Silent	BCRABL_634	364	BCR-201 ENSE00001897802	True	Missense	364.333
TTGTCCCGGAACATGCGGTA	neg	1078	GGT	CBE	[7]	[1091]	364	CGG	CaG	R	Q	-1	Missense	BCRABL_634	364	BCR-201 ENSE00001897802	True	Missense	364.333
TTGTCCCGGAACATGCGGTA	neg	1078	GGT	CBE	[7, 6]	[1091, 1092]	364	CGG	Caa	R	Q	-1	Missense	BCRABL_634	364	BCR-201 ENSE00001897802	True	Missense	364.333
TTGTCCCGGAACATGCGGTA	neg	1078	GGT	CBE	[5]	[1093]	365	GAC	aAC	D	N	-1	Missense	BCRABL_634	365	BCR-201 ENSE00001897802	True	Missense	364.333
CACACCCCGACGGCAGTCCA	pos	2076	TGA	ABE	[4]	[2079]	693	ACA	ACg	T	T	-1	Silent	BCRABL_1142	693	BCR-201 ENSE00001755753	True	Missense	693
CACACCCCGACGGCAGTCCA	pos	2076	TGA	ABE	[2]	[2077]	693	ACA	gCA	T	A	-1	Missense	BCRABL_1142	693	BCR-201 ENSE00001755753	True	Missense	693
CACACCCCGACGGCAGTCCA	pos	2076	TGA	ABE	[2, 4]	[2077, 2079]	693	ACA	gCg	T	A	-1	Missense	BCRABL_1142	693	BCR-201 ENSE00001755753	True	Missense	693
CACACCCCGACGGCAGTCCA	pos	2076	TGA	ABE	[10]	[2085]	695	CGA	CGg	R	R	-1	Silent	BCRABL_1142	695	BCR-201 ENSE00001755753	True	Missense	693
CACACCCCGACGGCAGTCCA	pos	2076	TGA	CBE	[3]	[2078]	693	ACA	AtA	T	I	-1	Missense	BCRABL_1142	693	BCR-201 ENSE00001755753	True	Nonsense	695
CACACCCCGACGGCAGTCCA	pos	2076	TGA	CBE	[7]	[2082]	694	CCC	CCt	P	P	-1	Silent	BCRABL_1142	694	BCR-201 ENSE00001755753	True	Nonsense	695
CACACCCCGACGGCAGTCCA	pos	2076	TGA	CBE	[6]	[2081]	694	CCC	CtC	P	L	-1	Missense	BCRABL_1142	694	BCR-201 ENSE00001755753	True	Nonsense	695
CACACCCCGACGGCAGTCCA	pos	2076	TGA	CBE	[6, 7]	[2081, 2082]	694	CCC	Ctt	P	L	-1	Missense	BCRABL_1142	694	BCR-201 ENSE00001755753	True	Nonsense	695
CACACCCCGACGGCAGTCCA	pos	2076	TGA	CBE	[5]	[2080]	694	CCC	tCC	P	S	-1	Missense	BCRABL_1142	694	BCR-201 ENSE00001755753	True	Nonsense	695
CACACCCCGACGGCAGTCCA	pos	2076	TGA	CBE	[5, 7]	[2080, 2082]	694	CCC	tCt	P	S	-1	Missense	BCRABL_1142	694	BCR-201 ENSE00001755753	True	Nonsense	695
CACACCCCGACGGCAGTCCA	pos	2076	TGA	CBE	[5, 6]	[2080, 2081]	694	CCC	ttC	P	F	-1	Missense	BCRABL_1142	694	BCR-201 ENSE00001755753	True	Nonsense	695
CACACCCCGACGGCAGTCCA	pos	2076	TGA	CBE	[5, 6, 7]	[2080, 2081, 2082]	694	CCC	ttt	P	F	-1	Missense	BCRABL_1142	694	BCR-201 ENSE00001755753	True	Nonsense	695
CACACCCCGACGGCAGTCCA	pos	2076	TGA	CBE	[8]	[2083]	695	CGA	tGA	R	O	-1	Nonsense	BCRABL_1142	695	BCR-201 ENSE00001755753	True	Nonsense	695
CACACCCCGACGGCAGTCCA	pos	2076	TGA	CBE	[11]	[2086]	696	CGG	tGG	R	W	-1	Missense	BCRABL_1142	696	BCR-201 ENSE00001755753	True	Nonsense	695
CAAGGCCTCCATTCGGCGCC	pos	114	TGG	ABE	[3]	[116]	39	AAG	AgG	K	R	-1	Missense	BCRABL_83	39	BCR-201 ENSE00001897802	True	Missense	39.75
CAAGGCCTCCATTCGGCGCC	pos	114	TGG	ABE	[2]	[115]	39	AAG	gAG	K	E	-1	Missense	BCRABL_83	39	BCR-201 ENSE00001897802	True	Missense	39.75
CAAGGCCTCCATTCGGCGCC	pos	114	TGG	ABE	[2, 3]	[115, 116]	39	AAG	ggG	K	G	-1	Missense	BCRABL_83	39	BCR-201 ENSE00001897802	True	Missense	39.75
CAAGGCCTCCATTCGGCGCC	pos	114	TGG	ABE	[11]	[124]	42	ATT	gTT	I	V	-1	Missense	BCRABL_83	42	BCR-201 ENSE00001897802	True	Missense	39.75
CAAGGCCTCCATTCGGCGCC	pos	114	TGG	CBE	[7]	[120]	40	GCC	GCt	A	A	-1	Silent	BCRABL_83	40	BCR-201 ENSE00001897802	True	Missense	40.5
CAAGGCCTCCATTCGGCGCC	pos	114	TGG	CBE	[6]	[119]	40	GCC	GtC	A	V	-1	Missense	BCRABL_83	40	BCR-201 ENSE00001897802	True	Missense	40.5
CAAGGCCTCCATTCGGCGCC	pos	114	TGG	CBE	[6, 7]	[119, 120]	40	GCC	Gtt	A	V	-1	Missense	BCRABL_83	40	BCR-201 ENSE00001897802	True	Missense	40.5
CAAGGCCTCCATTCGGCGCC	pos	114	TGG	CBE	[10]	[123]	41	TCC	TCt	S	S	-1	Silent	BCRABL_83	41	BCR-201 ENSE00001897802	True	Missense	40.5
CAAGGCCTCCATTCGGCGCC	pos	114	TGG	CBE	[9]	[122]	41	TCC	TtC	S	F	-1	Missense	BCRABL_83	41	BCR-201 ENSE00001897802	True	Missense	40.5
CAAGGCCTCCATTCGGCGCC	pos	114	TGG	CBE	[9, 10]	[122, 123]	41	TCC	Ttt	S	F	-1	Missense	BCRABL_83	41	BCR-201 ENSE00001897802	True	Missense	40.5
ACTGTTGACTGGCGTGATGT	neg	3047	AGT	CBE	[9]	[3058]	1020	GTC	aTC	V	I	119	Missense	BCRABL_1589	-1	ABL1-201 ENSE00002690665	True	Missense	1021
ACTGTTGACTGGCGTGATGT	neg	3047	AGT	CBE	[2]	[3065]	1022	AGT	AaT	S	N	121	Missense	BCRABL_1589	-1	ABL1-201 ENSE00002690665	True	Missense	1021
ACTGTTGACTGGCGTGATGT	neg	3047	AGT	ABE	[8]	[3059]	1020	GTC	GcC	V	A	119	Missense	BCRABL_1589	-1	ABL1-201 ENSE00002690665	True	Missense	1020
GACGCCGAGAAGCCCTTCTA	pos	511	CGT	ABE	[2]	[512]	171	GAC	GgC	D	G	-1	Missense	BCRABL_322	171	BCR-201 ENSE00001897802	True	Missense	173.2
GACGCCGAGAAGCCCTTCTA	pos	511	CGT	ABE	[8]	[518]	173	GAG	GgG	E	G	-1	Missense	BCRABL_322	173	BCR-201 ENSE00001897802	True	Missense	173.2
GACGCCGAGAAGCCCTTCTA	pos	511	CGT	ABE	[11]	[521]	174	AAG	AgG	K	R	-1	Missense	BCRABL_322	174	BCR-201 ENSE00001897802	True	Missense	173.2
GACGCCGAGAAGCCCTTCTA	pos	511	CGT	ABE	[10]	[520]	174	AAG	gAG	K	E	-1	Missense	BCRABL_322	174	BCR-201 ENSE00001897802	True	Missense	173.2
GACGCCGAGAAGCCCTTCTA	pos	511	CGT	ABE	[10, 11]	[520, 521]	174	AAG	ggG	K	G	-1	Missense	BCRABL_322	174	BCR-201 ENSE00001897802	True	Missense	173.2
GACGCCGAGAAGCCCTTCTA	pos	511	CGT	CBE	[3]	[513]	171	GAC	GAt	D	D	-1	Silent	BCRABL_322	171	BCR-201 ENSE00001897802	True	Missense	172
GACGCCGAGAAGCCCTTCTA	pos	511	CGT	CBE	[6]	[516]	172	GCC	GCt	A	A	-1	Silent	BCRABL_322	172	BCR-201 ENSE00001897802	True	Missense	172
GACGCCGAGAAGCCCTTCTA	pos	511	CGT	CBE	[5]	[515]	172	GCC	GtC	A	V	-1	Missense	BCRABL_322	172	BCR-201 ENSE00001897802	True	Missense	172
GACGCCGAGAAGCCCTTCTA	pos	511	CGT	CBE	[5, 6]	[515, 516]	172	GCC	Gtt	A	V	-1	Missense	BCRABL_322	172	BCR-201 ENSE00001897802	True	Missense	172
CCCTTACCGGGGACGCTCCT	pos	687	CGG	CBE	[3]	[689]	230	CCT	CtT	P	L	-1	Missense	BCRABL_414	230	BCR-201 ENSE00001897802	True	Missense	230.5
CCCTTACCGGGGACGCTCCT	pos	687	CGG	CBE	[2]	[688]	230	CCT	tCT	P	S	-1	Missense	BCRABL_414	230	BCR-201 ENSE00001897802	True	Missense	230.5
CCCTTACCGGGGACGCTCCT	pos	687	CGG	CBE	[2, 3]	[688, 689]	230	CCT	ttT	P	F	-1	Missense	BCRABL_414	230	BCR-201 ENSE00001897802	True	Missense	230.5
CCCTTACCGGGGACGCTCCT	pos	687	CGG	CBE	[7]	[693]	231	TAC	TAt	Y	Y	-1	Silent	BCRABL_414	231	BCR-201 ENSE00001897802	True	Missense	230.5
CCCTTACCGGGGACGCTCCT	pos	687	CGG	CBE	[8]	[694]	232	CGG	tGG	R	W	-1	Missense	BCRABL_414	232	BCR-201 ENSE00001897802	True	Missense	230.5
CCCTTACCGGGGACGCTCCT	pos	687	CGG	ABE	[6]	[692]	231	TAC	TgC	Y	C	-1	Missense	BCRABL_414	231	BCR-201 ENSE00001897802	True	Missense	231
GGCTAGCGAGGAGACTTACC	pos	1521	TGA	CBE	[3]	[1523]	508	GCT	GtT	A	V	-1	Missense	BCRABL_874	508	BCR-201 ENSE00003517761	True	Missense	508
GGCTAGCGAGGAGACTTACC	pos	1521	TGA	CBE	[7]	[1527]	509	AGC	AGt	S	S	-1	Silent	BCRABL_874	509	BCR-201 ENSE00003517761	True	Missense	508
GGCTAGCGAGGAGACTTACC	pos	1521	TGA	ABE	[5]	[1525]	509	AGC	gGC	S	G	-1	Missense	BCRABL_874	509	BCR-201 ENSE00003517761	True	Missense	510
GGCTAGCGAGGAGACTTACC	pos	1521	TGA	ABE	[9]	[1529]	510	GAG	GgG	E	G	-1	Missense	BCRABL_874	510	BCR-201 ENSE00003517761	True	Missense	510
GGCTAGCGAGGAGACTTACC	pos	1521	TGA	ABE	[12]	[1532]	511	GAG	GgG	E	G	-1	Missense	BCRABL_874	511	BCR-201 ENSE00003517761	True	Missense	510
TCGAAGTTGGACCTGAGCGC	neg	457	CGC	ABE	[11]	[466]	156	TCC	cCC	S	P	-1	Missense	BCRABL_287	156	BCR-201 ENSE00001897802	True	Missense	157.5
TCGAAGTTGGACCTGAGCGC	neg	457	CGC	ABE	[4]	[473]	158	TTC	TcC	F	S	-1	Missense	BCRABL_287	158	BCR-201 ENSE00001897802	True	Missense	157.5
TCGAAGTTGGACCTGAGCGC	neg	457	CGC	ABE	[5]	[472]	158	TTC	cTC	F	L	-1	Missense	BCRABL_287	158	BCR-201 ENSE00001897802	True	Missense	157.5
TCGAAGTTGGACCTGAGCGC	neg	457	CGC	ABE	[5, 4]	[472, 473]	158	TTC	ccC	F	P	-1	Missense	BCRABL_287	158	BCR-201 ENSE00001897802	True	Missense	157.5
TCGAAGTTGGACCTGAGCGC	neg	457	CGC	CBE	[2]	[475]	159	GAG	aAG	E	K	-1	Missense	BCRABL_287	159	BCR-201 ENSE00001897802	True	Missense	159
TCGTGGGCGTCCGCAAGACC	pos	1211	GGG	CBE	[2]	[1212]	404	ATC	ATt	I	I	-1	Silent	BCRABL_707	404	BCR-201 ENSE00001897802	True	Missense	408
TCGTGGGCGTCCGCAAGACC	pos	1211	GGG	CBE	[8]	[1218]	406	GGC	GGt	G	G	-1	Silent	BCRABL_707	406	BCR-201 ENSE00001897802	True	Missense	408
TCGTGGGCGTCCGCAAGACC	pos	1211	GGG	CBE	[11]	[1221]	407	GTC	GTt	V	V	-1	Silent	BCRABL_707	407	BCR-201 ENSE00001897802	True	Missense	408
TCGTGGGCGTCCGCAAGACC	pos	1211	GGG	CBE	[12]	[1222]	408	CGC	tGC	R	C	-1	Missense	BCRABL_707	408	BCR-201 ENSE00001897802	True	Missense	408
AGAGCTATGACCGGCAGCGA	pos	203	TGG	ABE	[3]	[205]	69	AGC	gGC	S	G	-1	Missense	BCRABL_128	69	BCR-201 ENSE00001897802	True	Missense	70
AGAGCTATGACCGGCAGCGA	pos	203	TGG	ABE	[7]	[209]	70	TAT	TgT	Y	C	-1	Missense	BCRABL_128	70	BCR-201 ENSE00001897802	True	Missense	70
AGAGCTATGACCGGCAGCGA	pos	203	TGG	ABE	[10]	[212]	71	GAC	GgC	D	G	-1	Missense	BCRABL_128	71	BCR-201 ENSE00001897802	True	Missense	70
AGAGCTATGACCGGCAGCGA	pos	203	TGG	CBE	[5]	[207]	69	AGC	AGt	S	S	-1	Silent	BCRABL_128	69	BCR-201 ENSE00001897802	True	Missense	72
AGAGCTATGACCGGCAGCGA	pos	203	TGG	CBE	[11]	[213]	71	GAC	GAt	D	D	-1	Silent	BCRABL_128	71	BCR-201 ENSE00001897802	True	Missense	72
AGAGCTATGACCGGCAGCGA	pos	203	TGG	CBE	[12]	[214]	72	CGG	tGG	R	W	-1	Missense	BCRABL_128	72	BCR-201 ENSE00001897802	True	Missense	72
TGTTCCGAACGAGCCATCTG	neg	1277	CGT	CBE	[10]	[1287]	429	TCG	TCa	S	S	-1	Silent	BCRABL_743	429		True	Missense	431
TGTTCCGAACGAGCCATCTG	neg	1277	CGT	CBE	[5]	[1292]	431	GGA	GaA	G	E	-1	Missense	BCRABL_743	431		True	Missense	431
TGTTCCGAACGAGCCATCTG	neg	1277	CGT	CBE	[6]	[1291]	431	GGA	aGA	G	R	-1	Missense	BCRABL_743	431		True	Missense	431
TGTTCCGAACGAGCCATCTG	neg	1277	CGT	CBE	[6, 5]	[1291, 1292]	431	GGA	aaA	G	K	-1	Missense	BCRABL_743	431		True	Missense	431
TGTTCCGAACGAGCCATCTG	neg	1277	CGT	ABE	[8]	[1289]	430	TTC	TcC	F	S	-1	Missense	BCRABL_743	430		True	Missense	430
TGTTCCGAACGAGCCATCTG	neg	1277	CGT	ABE	[9]	[1288]	430	TTC	cTC	F	L	-1	Missense	BCRABL_743	430		True	Missense	430
TGTTCCGAACGAGCCATCTG	neg	1277	CGT	ABE	[9, 8]	[1288, 1289]	430	TTC	ccC	F	P	-1	Missense	BCRABL_743	430		True	Missense	430
GGGGACCTCGCTCTTTTCGA	neg	4422	GGG	CBE	[11]	[4431]	1477	GAG	GAa	E	E	576	Silent	BCRABL_2250	-1	ABL1-201 ENSE00001457584	True	Missense	1478.75
GGGGACCTCGCTCTTTTCGA	neg	4422	GGG	CBE	[9]	[4433]	1478	CGA	CaA	R	Q	577	Missense	BCRABL_2250	-1	ABL1-201 ENSE00001457584	True	Missense	1478.75
GGGGACCTCGCTCTTTTCGA	neg	4422	GGG	CBE	[6]	[4436]	1479	GGT	GaT	G	D	578	Missense	BCRABL_2250	-1	ABL1-201 ENSE00001457584	True	Missense	1478.75
GGGGACCTCGCTCTTTTCGA	neg	4422	GGG	CBE	[7]	[4435]	1479	GGT	aGT	G	S	578	Missense	BCRABL_2250	-1	ABL1-201 ENSE00001457584	True	Missense	1478.75
GGGGACCTCGCTCTTTTCGA	neg	4422	GGG	CBE	[7, 6]	[4435, 4436]	1479	GGT	aaT	G	N	578	Missense	BCRABL_2250	-1	ABL1-201 ENSE00001457584	True	Missense	1478.75
GGGGACCTCGCTCTTTTCGA	neg	4422	GGG	ABE	[5]	[4437]	1479	GGT	GGc	G	G	578	Silent	BCRABL_2250	-1	ABL1-201 ENSE00001457584	True	Silent	1479
GGTCAACGACAAAGAGGTGT	pos	570	CGG	CBE	[4]	[573]	191	GTC	GTt	V	V	-1	Silent	BCRABL_355	191	BCR-201 ENSE00001897802	True	Silent	192
GGTCAACGACAAAGAGGTGT	pos	570	CGG	CBE	[7]	[576]	192	AAC	AAt	N	N	-1	Silent	BCRABL_355	192	BCR-201 ENSE00001897802	True	Silent	192
GGTCAACGACAAAGAGGTGT	pos	570	CGG	CBE	[10]	[579]	193	GAC	GAt	D	D	-1	Silent	BCRABL_355	193	BCR-201 ENSE00001897802	True	Silent	192
GGTCAACGACAAAGAGGTGT	pos	570	CGG	ABE	[6]	[575]	192	AAC	AgC	N	S	-1	Missense	BCRABL_355	192	BCR-201 ENSE00001897802	True	Missense	193
GGTCAACGACAAAGAGGTGT	pos	570	CGG	ABE	[5]	[574]	192	AAC	gAC	N	D	-1	Missense	BCRABL_355	192	BCR-201 ENSE00001897802	True	Missense	193
GGTCAACGACAAAGAGGTGT	pos	570	CGG	ABE	[5, 6]	[574, 575]	192	AAC	ggC	N	G	-1	Missense	BCRABL_355	192	BCR-201 ENSE00001897802	True	Missense	193
GGTCAACGACAAAGAGGTGT	pos	570	CGG	ABE	[9]	[578]	193	GAC	GgC	D	G	-1	Missense	BCRABL_355	193	BCR-201 ENSE00001897802	True	Missense	193
GGTCAACGACAAAGAGGTGT	pos	570	CGG	ABE	[12]	[581]	194	AAA	AgA	K	R	-1	Missense	BCRABL_355	194	BCR-201 ENSE00001897802	True	Missense	193
GGTCAACGACAAAGAGGTGT	pos	570	CGG	ABE	[11]	[580]	194	AAA	gAA	K	E	-1	Missense	BCRABL_355	194	BCR-201 ENSE00001897802	True	Missense	193
GGTCAACGACAAAGAGGTGT	pos	570	CGG	ABE	[11, 12]	[580, 581]	194	AAA	ggA	K	G	-1	Missense	BCRABL_355	194	BCR-201 ENSE00001897802	True	Missense	193
GTGGCCTCGGACACGACAAC	neg	1189	CGG	ABE	[11]	[1198]	400	TCC	cCC	S	P	-1	Missense	BCRABL_693	400	BCR-201 ENSE00001897802	True	Missense	400
GTGGCCTCGGACACGACAAC	neg	1189	CGG	CBE	[6]	[1203]	401	GAG	GAa	E	E	-1	Silent	BCRABL_693	401	BCR-201 ENSE00001897802	True	Missense	401.333
GTGGCCTCGGACACGACAAC	neg	1189	CGG	CBE	[8]	[1201]	401	GAG	aAG	E	K	-1	Missense	BCRABL_693	401	BCR-201 ENSE00001897802	True	Missense	401.333
GTGGCCTCGGACACGACAAC	neg	1189	CGG	CBE	[8, 6]	[1201, 1203]	401	GAG	aAa	E	K	-1	Missense	BCRABL_693	401	BCR-201 ENSE00001897802	True	Missense	401.333
GTGGCCTCGGACACGACAAC	neg	1189	CGG	CBE	[5]	[1204]	402	GCC	aCC	A	T	-1	Missense	BCRABL_693	402	BCR-201 ENSE00001897802	True	Missense	401.333
TCCATCAAGTCCGACGTCTG	pos	3952	GGC	CBE	[3]	[3954]	1318	TCC	TCt	S	S	417	Silent	BCRABL_2021	-1	ABL1-201 ENSE00001758713	True	Missense	1319.5
TCCATCAAGTCCGACGTCTG	pos	3952	GGC	CBE	[2]	[3953]	1318	TCC	TtC	S	F	417	Missense	BCRABL_2021	-1	ABL1-201 ENSE00001758713	True	Missense	1319.5
TCCATCAAGTCCGACGTCTG	pos	3952	GGC	CBE	[2, 3]	[3953, 3954]	1318	TCC	Ttt	S	F	417	Missense	BCRABL_2021	-1	ABL1-201 ENSE00001758713	True	Missense	1319.5
TCCATCAAGTCCGACGTCTG	pos	3952	GGC	CBE	[6]	[3957]	1319	ATC	ATt	I	I	418	Silent	BCRABL_2021	-1	ABL1-201 ENSE00001758713	True	Missense	1319.5
TCCATCAAGTCCGACGTCTG	pos	3952	GGC	CBE	[12]	[3963]	1321	TCC	TCt	S	S	420	Silent	BCRABL_2021	-1	ABL1-201 ENSE00001758713	True	Missense	1319.5
TCCATCAAGTCCGACGTCTG	pos	3952	GGC	CBE	[11]	[3962]	1321	TCC	TtC	S	F	420	Missense	BCRABL_2021	-1	ABL1-201 ENSE00001758713	True	Missense	1319.5
TCCATCAAGTCCGACGTCTG	pos	3952	GGC	CBE	[11, 12]	[3962, 3963]	1321	TCC	Ttt	S	F	420	Missense	BCRABL_2021	-1	ABL1-201 ENSE00001758713	True	Missense	1319.5
TCCATCAAGTCCGACGTCTG	pos	3952	GGC	ABE	[4]	[3955]	1319	ATC	gTC	I	V	418	Missense	BCRABL_2021	-1	ABL1-201 ENSE00001758713	True	Missense	1319.75
TCCATCAAGTCCGACGTCTG	pos	3952	GGC	ABE	[8]	[3959]	1320	AAG	AgG	K	R	419	Missense	BCRABL_2021	-1	ABL1-201 ENSE00001758713	True	Missense	1319.75
TCCATCAAGTCCGACGTCTG	pos	3952	GGC	ABE	[7]	[3958]	1320	AAG	gAG	K	E	419	Missense	BCRABL_2021	-1	ABL1-201 ENSE00001758713	True	Missense	1319.75
TCCATCAAGTCCGACGTCTG	pos	3952	GGC	ABE	[7, 8]	[3958, 3959]	1320	AAG	ggG	K	G	419	Missense	BCRABL_2021	-1	ABL1-201 ENSE00001758713	True	Missense	1319.75
CATTCCGCTGACCATCAATA	pos	2682	AGG	ABE	[2]	[2683]	895	ATT	gTT	I	V	-1	Missense	BCRABL_1434	895	BCR-201 ENSE00001654687	True	Missense	896.5
CATTCCGCTGACCATCAATA	pos	2682	AGG	ABE	[11]	[2692]	898	ACC	gCC	T	A	-1	Missense	BCRABL_1434	898	BCR-201 ENSE00001654687	True	Missense	896.5
CATTCCGCTGACCATCAATA	pos	2682	AGG	CBE	[6]	[2687]	896	CCG	CtG	P	L	-1	Missense	BCRABL_1434	896	BCR-201 ENSE00001654687	True	Missense	896.5
CATTCCGCTGACCATCAATA	pos	2682	AGG	CBE	[5]	[2686]	896	CCG	tCG	P	S	-1	Missense	BCRABL_1434	896	BCR-201 ENSE00001654687	True	Missense	896.5
CATTCCGCTGACCATCAATA	pos	2682	AGG	CBE	[5, 6]	[2686, 2687]	896	CCG	ttG	P	L	-1	Missense	BCRABL_1434	896	BCR-201 ENSE00001654687	True	Missense	896.5
CATTCCGCTGACCATCAATA	pos	2682	AGG	CBE	[8]	[2689]	897	CTG	tTG	L	L	-1	Silent	BCRABL_1434	897	BCR-201 ENSE00001654687	True	Missense	896.5
CATTCCGCTGACCATCAATA	pos	2682	AGG	CBE	[12]	[2693]	898	ACC	AtC	T	I	-1	Missense	BCRABL_1434	898	BCR-201 ENSE00001654687	True	Missense	896.5
TCTCCATCAAGTCCGACGTC	pos	3950	TGG	CBE	[2]	[3951]	1317	TTC	TTt	F	F	416	Silent	BCRABL_2019	-1	ABL1-201 ENSE00001758713	True	Missense	1318
TCTCCATCAAGTCCGACGTC	pos	3950	TGG	CBE	[5]	[3954]	1318	TCC	TCt	S	S	417	Silent	BCRABL_2019	-1	ABL1-201 ENSE00001758713	True	Missense	1318
TCTCCATCAAGTCCGACGTC	pos	3950	TGG	CBE	[4]	[3953]	1318	TCC	TtC	S	F	417	Missense	BCRABL_2019	-1	ABL1-201 ENSE00001758713	True	Missense	1318
TCTCCATCAAGTCCGACGTC	pos	3950	TGG	CBE	[4, 5]	[3953, 3954]	1318	TCC	Ttt	S	F	417	Missense	BCRABL_2019	-1	ABL1-201 ENSE00001758713	True	Missense	1318
TCTCCATCAAGTCCGACGTC	pos	3950	TGG	CBE	[8]	[3957]	1319	ATC	ATt	I	I	418	Silent	BCRABL_2019	-1	ABL1-201 ENSE00001758713	True	Missense	1318
TCTCCATCAAGTCCGACGTC	pos	3950	TGG	ABE	[6]	[3955]	1319	ATC	gTC	I	V	418	Missense	BCRABL_2019	-1	ABL1-201 ENSE00001758713	True	Missense	1319.75
TCTCCATCAAGTCCGACGTC	pos	3950	TGG	ABE	[10]	[3959]	1320	AAG	AgG	K	R	419	Missense	BCRABL_2019	-1	ABL1-201 ENSE00001758713	True	Missense	1319.75
TCTCCATCAAGTCCGACGTC	pos	3950	TGG	ABE	[9]	[3958]	1320	AAG	gAG	K	E	419	Missense	BCRABL_2019	-1	ABL1-201 ENSE00001758713	True	Missense	1319.75
TCTCCATCAAGTCCGACGTC	pos	3950	TGG	ABE	[9, 10]	[3958, 3959]	1320	AAG	ggG	K	G	419	Missense	BCRABL_2019	-1	ABL1-201 ENSE00001758713	True	Missense	1319.75
GCGCCGAATGGAGGCCTTGC	neg	113	AGC	ABE	[7]	[126]	42	ATT	ATc	I	I	-1	Silent	BCRABL_82	42	BCR-201 ENSE00001897802	True	Missense	42
GCGCCGAATGGAGGCCTTGC	neg	113	AGC	ABE	[8]	[125]	42	ATT	AcT	I	T	-1	Missense	BCRABL_82	42	BCR-201 ENSE00001897802	True	Missense	42
GCGCCGAATGGAGGCCTTGC	neg	113	AGC	ABE	[8, 7]	[125, 126]	42	ATT	Acc	I	T	-1	Missense	BCRABL_82	42	BCR-201 ENSE00001897802	True	Missense	42
GCGCCGAATGGAGGCCTTGC	neg	113	AGC	CBE	[4]	[129]	43	CGG	CGa	R	R	-1	Silent	BCRABL_82	43	BCR-201 ENSE00001897802	True	Missense	43.3333
GCGCCGAATGGAGGCCTTGC	neg	113	AGC	CBE	[5]	[128]	43	CGG	CaG	R	Q	-1	Missense	BCRABL_82	43	BCR-201 ENSE00001897802	True	Missense	43.3333
GCGCCGAATGGAGGCCTTGC	neg	113	AGC	CBE	[5, 4]	[128, 129]	43	CGG	Caa	R	Q	-1	Missense	BCRABL_82	43	BCR-201 ENSE00001897802	True	Missense	43.3333
GCGCCGAATGGAGGCCTTGC	neg	113	AGC	CBE	[2]	[131]	44	CGC	CaC	R	H	-1	Missense	BCRABL_82	44	BCR-201 ENSE00001897802	True	Missense	43.3333
CTACTCCCCCCGGAGTTTTG	pos	945	AGG	ABE	[3]	[947]	316	TAC	TgC	Y	C	-1	Missense	BCRABL_561	316	BCR-201 ENSE00001897802	True	Missense	316
CTACTCCCCCCGGAGTTTTG	pos	945	AGG	CBE	[4]	[948]	316	TAC	TAt	Y	Y	-1	Silent	BCRABL_561	316	BCR-201 ENSE00001897802	True	Missense	317.889
CTACTCCCCCCGGAGTTTTG	pos	945	AGG	CBE	[7]	[951]	317	TCC	TCt	S	S	-1	Silent	BCRABL_561	317	BCR-201 ENSE00001897802	True	Missense	317.889
CTACTCCCCCCGGAGTTTTG	pos	945	AGG	CBE	[6]	[950]	317	TCC	TtC	S	F	-1	Missense	BCRABL_561	317	BCR-201 ENSE00001897802	True	Missense	317.889
CTACTCCCCCCGGAGTTTTG	pos	945	AGG	CBE	[6, 7]	[950, 951]	317	TCC	Ttt	S	F	-1	Missense	BCRABL_561	317	BCR-201 ENSE00001897802	True	Missense	317.889
CTACTCCCCCCGGAGTTTTG	pos	945	AGG	CBE	[10]	[954]	318	CCC	CCt	P	P	-1	Silent	BCRABL_561	318	BCR-201 ENSE00001897802	True	Missense	317.889
CTACTCCCCCCGGAGTTTTG	pos	945	AGG	CBE	[9]	[953]	318	CCC	CtC	P	L	-1	Missense	BCRABL_561	318	BCR-201 ENSE00001897802	True	Missense	317.889
CTACTCCCCCCGGAGTTTTG	pos	945	AGG	CBE	[9, 10]	[953, 954]	318	CCC	Ctt	P	L	-1	Missense	BCRABL_561	318	BCR-201 ENSE00001897802	True	Missense	317.889
CTACTCCCCCCGGAGTTTTG	pos	945	AGG	CBE	[8]	[952]	318	CCC	tCC	P	S	-1	Missense	BCRABL_561	318	BCR-201 ENSE00001897802	True	Missense	317.889
CTACTCCCCCCGGAGTTTTG	pos	945	AGG	CBE	[8, 10]	[952, 954]	318	CCC	tCt	P	S	-1	Missense	BCRABL_561	318	BCR-201 ENSE00001897802	True	Missense	317.889
CTACTCCCCCCGGAGTTTTG	pos	945	AGG	CBE	[8, 9]	[952, 953]	318	CCC	ttC	P	F	-1	Missense	BCRABL_561	318	BCR-201 ENSE00001897802	True	Missense	317.889
CTACTCCCCCCGGAGTTTTG	pos	945	AGG	CBE	[8, 9, 10]	[952, 953, 954]	318	CCC	ttt	P	F	-1	Missense	BCRABL_561	318	BCR-201 ENSE00001897802	True	Missense	317.889
CTACTCCCCCCGGAGTTTTG	pos	945	AGG	CBE	[11]	[955]	319	CGG	tGG	R	W	-1	Missense	BCRABL_561	319	BCR-201 ENSE00001897802	True	Missense	317.889
GTTGAAGCGGCTCTCGGAGG	neg	3263	AGA	CBE	[11]	[3272]	1091	AGC	AaC	S	N	190	Missense	BCRABL_1689	-1	ABL1-201 ENSE00002065214	True	Missense	1091.5
GTTGAAGCGGCTCTCGGAGG	neg	3263	AGA	CBE	[8]	[3275]	1092	CGC	CaC	R	H	191	Missense	BCRABL_1689	-1	ABL1-201 ENSE00002065214	True	Missense	1091.5
GTTGAAGCGGCTCTCGGAGG	neg	3263	AGA	ABE	[5]	[3278]	1093	TTC	TcC	F	S	192	Missense	BCRABL_1689	-1	ABL1-201 ENSE00002065214	True	Missense	1093
GTTGAAGCGGCTCTCGGAGG	neg	3263	AGA	ABE	[6]	[3277]	1093	TTC	cTC	F	L	192	Missense	BCRABL_1689	-1	ABL1-201 ENSE00002065214	True	Missense	1093
GTTGAAGCGGCTCTCGGAGG	neg	3263	AGA	ABE	[6, 5]	[3277, 3278]	1093	TTC	ccC	F	P	192	Missense	BCRABL_1689	-1	ABL1-201 ENSE00002065214	True	Missense	1093
GCCTTCGTGGACAACTACGG	pos	1777	AGT	CBE	[3]	[1779]	593	GCC	GCt	A	A	-1	Silent	BCRABL_1006	593	BCR-201 ENSE00001154392	True	Missense	593
GCCTTCGTGGACAACTACGG	pos	1777	AGT	CBE	[2]	[1778]	593	GCC	GtC	A	V	-1	Missense	BCRABL_1006	593	BCR-201 ENSE00001154392	True	Missense	593
GCCTTCGTGGACAACTACGG	pos	1777	AGT	CBE	[2, 3]	[1778, 1779]	593	GCC	Gtt	A	V	-1	Missense	BCRABL_1006	593	BCR-201 ENSE00001154392	True	Missense	593
GCCTTCGTGGACAACTACGG	pos	1777	AGT	CBE	[6]	[1782]	594	TTC	TTt	F	F	-1	Silent	BCRABL_1006	594	BCR-201 ENSE00001154392	True	Missense	593
GCCTTCGTGGACAACTACGG	pos	1777	AGT	CBE	[12]	[1788]	596	GAC	GAt	D	D	-1	Silent	BCRABL_1006	596	BCR-201 ENSE00001154392	True	Missense	593
GCCTTCGTGGACAACTACGG	pos	1777	AGT	ABE	[11]	[1787]	596	GAC	GgC	D	G	-1	Missense	BCRABL_1006	596	BCR-201 ENSE00001154392	True	Missense	596
AGTACGGGGAGGTGTACGAG	pos	3458	GGC	ABE	[4]	[3461]	1154	TAC	TgC	Y	C	253	Missense	BCRABL_1795	-1	ABL1-201 ENSE00002065214	True	Missense	1155
AGTACGGGGAGGTGTACGAG	pos	3458	GGC	ABE	[10]	[3467]	1156	GAG	GgG	E	G	255	Missense	BCRABL_1795	-1	ABL1-201 ENSE00002065214	True	Missense	1155
AGTACGGGGAGGTGTACGAG	pos	3458	GGC	CBE	[5]	[3462]	1154	TAC	TAt	Y	Y	253	Silent	BCRABL_1795	-1	ABL1-201 ENSE00002065214	True	Silent	1154
TTGCGAGTTCTGCGAGGGAG	neg	1106	AGC	CBE	[10]	[1116]	372	CAG	CAa	Q	Q	-1	Silent	BCRABL_647	372	BCR-201 ENSE00001897802	True	Silent	373
TTGCGAGTTCTGCGAGGGAG	neg	1106	AGC	CBE	[4]	[1122]	374	TCG	TCa	S	S	-1	Silent	BCRABL_647	374	BCR-201 ENSE00001897802	True	Silent	373
TTGCGAGTTCTGCGAGGGAG	neg	1106	AGC	ABE	[6]	[1120]	374	TCG	cCG	S	P	-1	Missense	BCRABL_647	374	BCR-201 ENSE00001897802	True	Missense	374
TGGACGGCCAGCCGGAGCGC	pos	4574	AGA	ABE	[4]	[4577]	1526	GAC	GgC	D	G	625	Missense	BCRABL_2322	-1	ABL1-201 ENSE00001457584	True	Missense	1527
TGGACGGCCAGCCGGAGCGC	pos	4574	AGA	ABE	[10]	[4583]	1528	CAG	CgG	Q	R	627	Missense	BCRABL_2322	-1	ABL1-201 ENSE00001457584	True	Missense	1527
TGGACGGCCAGCCGGAGCGC	pos	4574	AGA	CBE	[5]	[4578]	1526	GAC	GAt	D	D	625	Silent	BCRABL_2322	-1	ABL1-201 ENSE00001457584	True	Nonsense	1528
TGGACGGCCAGCCGGAGCGC	pos	4574	AGA	CBE	[8]	[4581]	1527	GGC	GGt	G	G	626	Silent	BCRABL_2322	-1	ABL1-201 ENSE00001457584	True	Nonsense	1528
TGGACGGCCAGCCGGAGCGC	pos	4574	AGA	CBE	[9]	[4582]	1528	CAG	tAG	Q	O	627	Nonsense	BCRABL_2322	-1	ABL1-201 ENSE00001457584	True	Nonsense	1528
TGGACGGCCAGCCGGAGCGC	pos	4574	AGA	CBE	[12]	[4585]	1529	CCG	tCG	P	S	628	Missense	BCRABL_2322	-1	ABL1-201 ENSE00001457584	True	Nonsense	1528
TGACTCGTCAGCACCGGCTG	neg	1603	AGA	ABE	[10]	[1613]	538	CTG	CcG	L	P	-1	Missense	BCRABL_914	538	BCR-201 ENSE00001658624	True	Missense	538
TGACTCGTCAGCACCGGCTG	neg	1603	AGA	ABE	[3]	[1620]	540	AGT	AGc	S	S	-1	Silent	BCRABL_914	540	BCR-201 ENSE00001658624	True	Missense	538
TGACTCGTCAGCACCGGCTG	neg	1603	AGA	CBE	[9]	[1614]	538	CTG	CTa	L	L	-1	Silent	BCRABL_914	538	BCR-201 ENSE00001658624	True	Missense	540
TGACTCGTCAGCACCGGCTG	neg	1603	AGA	CBE	[6]	[1617]	539	ACG	ACa	T	T	-1	Silent	BCRABL_914	539	BCR-201 ENSE00001658624	True	Missense	540
TGACTCGTCAGCACCGGCTG	neg	1603	AGA	CBE	[4]	[1619]	540	AGT	AaT	S	N	-1	Missense	BCRABL_914	540	BCR-201 ENSE00001658624	True	Missense	540
AGCTCACGCAGAACGTGTAG	neg	5892	AGG	ABE	[10]	[5902]	1968	TGC	cGC	C	R	1067	Missense	BCRABL_3049	-1	ABL1-201 ENSE00001457584	True	Missense	1968.5
AGCTCACGCAGAACGTGTAG	neg	5892	AGG	ABE	[6]	[5906]	1969	GTG	GcG	V	A	1068	Missense	BCRABL_3049	-1	ABL1-201 ENSE00001457584	True	Missense	1968.5
AGCTCACGCAGAACGTGTAG	neg	5892	AGG	CBE	[9]	[5903]	1968	TGC	TaC	C	Y	1067	Missense	BCRABL_3049	-1	ABL1-201 ENSE00001457584	True	Missense	1969
AGCTCACGCAGAACGTGTAG	neg	5892	AGG	CBE	[5]	[5907]	1969	GTG	GTa	V	V	1068	Silent	BCRABL_3049	-1	ABL1-201 ENSE00001457584	True	Missense	1969
AGCTCACGCAGAACGTGTAG	neg	5892	AGG	CBE	[7]	[5905]	1969	GTG	aTG	V	M	1068	Missense	BCRABL_3049	-1	ABL1-201 ENSE00001457584	True	Missense	1969
AGCTCACGCAGAACGTGTAG	neg	5892	AGG	CBE	[7, 5]	[5905, 5907]	1969	GTG	aTa	V	I	1068	Missense	BCRABL_3049	-1	ABL1-201 ENSE00001457584	True	Missense	1969
AGCTCACGCAGAACGTGTAG	neg	5892	AGG	CBE	[3]	[5909]	1970	AGC	AaC	S	N	1069	Missense	BCRABL_3049	-1	ABL1-201 ENSE00001457584	True	Missense	1969
TGAGCGCCGCCACGCTGGCG	neg	444	GGG	CBE	[11]	[453]	151	GTG	GTa	V	V	-1	Silent	BCRABL_280	151	BCR-201 ENSE00001897802	True	Missense	152.5
TGAGCGCCGCCACGCTGGCG	neg	444	GGG	CBE	[8]	[456]	152	GCG	GCa	A	A	-1	Silent	BCRABL_280	152	BCR-201 ENSE00001897802	True	Missense	152.5
TGAGCGCCGCCACGCTGGCG	neg	444	GGG	CBE	[10]	[454]	152	GCG	aCG	A	T	-1	Missense	BCRABL_280	152	BCR-201 ENSE00001897802	True	Missense	152.5
TGAGCGCCGCCACGCTGGCG	neg	444	GGG	CBE	[10, 8]	[454, 456]	152	GCG	aCa	A	T	-1	Missense	BCRABL_280	152	BCR-201 ENSE00001897802	True	Missense	152.5
TGAGCGCCGCCACGCTGGCG	neg	444	GGG	CBE	[5]	[459]	153	GCG	GCa	A	A	-1	Silent	BCRABL_280	153	BCR-201 ENSE00001897802	True	Missense	152.5
TGAGCGCCGCCACGCTGGCG	neg	444	GGG	CBE	[7]	[457]	153	GCG	aCG	A	T	-1	Missense	BCRABL_280	153	BCR-201 ENSE00001897802	True	Missense	152.5
TGAGCGCCGCCACGCTGGCG	neg	444	GGG	CBE	[7, 5]	[457, 459]	153	GCG	aCa	A	T	-1	Missense	BCRABL_280	153	BCR-201 ENSE00001897802	True	Missense	152.5
TGAGCGCCGCCACGCTGGCG	neg	444	GGG	ABE	[3]	[461]	154	CTC	CcC	L	P	-1	Missense	BCRABL_280	154	BCR-201 ENSE00001897802	True	Missense	154
GTCGGGGGAACGGGACGACC	pos	414	GGG	CBE	[3]	[416]	139	TCG	TtG	S	L	-1	Missense	BCRABL_265	139	BCR-201 ENSE00001897802	True	Missense	140.5
GTCGGGGGAACGGGACGACC	pos	414	GGG	CBE	[11]	[424]	142	CGG	tGG	R	W	-1	Missense	BCRABL_265	142	BCR-201 ENSE00001897802	True	Missense	140.5
GTCGGGGGAACGGGACGACC	pos	414	GGG	ABE	[10]	[423]	141	GAA	GAg	E	E	-1	Silent	BCRABL_265	141	BCR-201 ENSE00001897802	True	Missense	141
GTCGGGGGAACGGGACGACC	pos	414	GGG	ABE	[9]	[422]	141	GAA	GgA	E	G	-1	Missense	BCRABL_265	141	BCR-201 ENSE00001897802	True	Missense	141
GTCGGGGGAACGGGACGACC	pos	414	GGG	ABE	[9, 10]	[422, 423]	141	GAA	Ggg	E	G	-1	Missense	BCRABL_265	141	BCR-201 ENSE00001897802	True	Missense	141
GCGGCGCTCAGGTCCAACTT	pos	454	CGA	CBE	[2]	[455]	152	GCG	GtG	A	V	-1	Missense	BCRABL_286	152	BCR-201 ENSE00001897802	True	Missense	153.25
GCGGCGCTCAGGTCCAACTT	pos	454	CGA	CBE	[5]	[458]	153	GCG	GtG	A	V	-1	Missense	BCRABL_286	153	BCR-201 ENSE00001897802	True	Missense	153.25
GCGGCGCTCAGGTCCAACTT	pos	454	CGA	CBE	[9]	[462]	154	CTC	CTt	L	L	-1	Silent	BCRABL_286	154	BCR-201 ENSE00001897802	True	Missense	153.25
GCGGCGCTCAGGTCCAACTT	pos	454	CGA	CBE	[7]	[460]	154	CTC	tTC	L	F	-1	Missense	BCRABL_286	154	BCR-201 ENSE00001897802	True	Missense	153.25
GCGGCGCTCAGGTCCAACTT	pos	454	CGA	CBE	[7, 9]	[460, 462]	154	CTC	tTt	L	F	-1	Missense	BCRABL_286	154	BCR-201 ENSE00001897802	True	Missense	153.25
GCGGCGCTCAGGTCCAACTT	pos	454	CGA	ABE	[10]	[463]	155	AGG	gGG	R	G	-1	Missense	BCRABL_286	155	BCR-201 ENSE00001897802	True	Missense	155
GCCGGGATGCGCTGGTCTCG	pos	1418	GGA	CBE	[2]	[1419]	473	AGC	AGt	S	S	-1	Silent	BCRABL_824	473	BCR-201 ENSE00003561884	True	Missense	475
GCCGGGATGCGCTGGTCTCG	pos	1418	GGA	CBE	[3]	[1420]	474	CGG	tGG	R	W	-1	Missense	BCRABL_824	474	BCR-201 ENSE00003561884	True	Missense	475
GCCGGGATGCGCTGGTCTCG	pos	1418	GGA	CBE	[10]	[1427]	476	GCG	GtG	A	V	-1	Missense	BCRABL_824	476	BCR-201 ENSE00003561884	True	Missense	475
GCCGGGATGCGCTGGTCTCG	pos	1418	GGA	CBE	[12]	[1429]	477	CTG	tTG	L	L	-1	Silent	BCRABL_824	477	BCR-201 ENSE00003561884	True	Missense	475
GCCGGGATGCGCTGGTCTCG	pos	1418	GGA	ABE	[7]	[1424]	475	GAT	GgT	D	G	-1	Missense	BCRABL_824	475	BCR-201 ENSE00003561884	True	Missense	475
ACCACCTACCGCATGTTCCG	pos	1072	GGA	CBE	[3]	[1074]	358	ACC	ACt	T	T	-1	Silent	BCRABL_631	358	BCR-201 ENSE00001897802	True	Missense	359.333
ACCACCTACCGCATGTTCCG	pos	1072	GGA	CBE	[2]	[1073]	358	ACC	AtC	T	I	-1	Missense	BCRABL_631	358	BCR-201 ENSE00001897802	True	Missense	359.333
ACCACCTACCGCATGTTCCG	pos	1072	GGA	CBE	[2, 3]	[1073, 1074]	358	ACC	Att	T	I	-1	Missense	BCRABL_631	358	BCR-201 ENSE00001897802	True	Missense	359.333
ACCACCTACCGCATGTTCCG	pos	1072	GGA	CBE	[6]	[1077]	359	ACC	ACt	T	T	-1	Silent	BCRABL_631	359	BCR-201 ENSE00001897802	True	Missense	359.333
ACCACCTACCGCATGTTCCG	pos	1072	GGA	CBE	[5]	[1076]	359	ACC	AtC	T	I	-1	Missense	BCRABL_631	359	BCR-201 ENSE00001897802	True	Missense	359.333
ACCACCTACCGCATGTTCCG	pos	1072	GGA	CBE	[5, 6]	[1076, 1077]	359	ACC	Att	T	I	-1	Missense	BCRABL_631	359	BCR-201 ENSE00001897802	True	Missense	359.333
ACCACCTACCGCATGTTCCG	pos	1072	GGA	CBE	[9]	[1080]	360	TAC	TAt	Y	Y	-1	Silent	BCRABL_631	360	BCR-201 ENSE00001897802	True	Missense	359.333
ACCACCTACCGCATGTTCCG	pos	1072	GGA	CBE	[12]	[1083]	361	CGC	CGt	R	R	-1	Silent	BCRABL_631	361	BCR-201 ENSE00001897802	True	Missense	359.333
ACCACCTACCGCATGTTCCG	pos	1072	GGA	CBE	[10]	[1081]	361	CGC	tGC	R	C	-1	Missense	BCRABL_631	361	BCR-201 ENSE00001897802	True	Missense	359.333
ACCACCTACCGCATGTTCCG	pos	1072	GGA	CBE	[10, 12]	[1081, 1083]	361	CGC	tGt	R	C	-1	Missense	BCRABL_631	361	BCR-201 ENSE00001897802	True	Missense	359.333
ACCACCTACCGCATGTTCCG	pos	1072	GGA	ABE	[4]	[1075]	359	ACC	gCC	T	A	-1	Missense	BCRABL_631	359	BCR-201 ENSE00001897802	True	Missense	359.5
ACCACCTACCGCATGTTCCG	pos	1072	GGA	ABE	[8]	[1079]	360	TAC	TgC	Y	C	-1	Missense	BCRABL_631	360	BCR-201 ENSE00001897802	True	Missense	359.5
AGCTATGACCGGCAGCGATG	pos	205	GGG	CBE	[3]	[207]	69	AGC	AGt	S	S	-1	Silent	BCRABL_130	69	BCR-201 ENSE00001897802	True	Missense	72
AGCTATGACCGGCAGCGATG	pos	205	GGG	CBE	[9]	[213]	71	GAC	GAt	D	D	-1	Silent	BCRABL_130	71	BCR-201 ENSE00001897802	True	Missense	72
AGCTATGACCGGCAGCGATG	pos	205	GGG	CBE	[10]	[214]	72	CGG	tGG	R	W	-1	Missense	BCRABL_130	72	BCR-201 ENSE00001897802	True	Missense	72
AGCTATGACCGGCAGCGATG	pos	205	GGG	ABE	[5]	[209]	70	TAT	TgT	Y	C	-1	Missense	BCRABL_130	70	BCR-201 ENSE00001897802	True	Missense	70.5
AGCTATGACCGGCAGCGATG	pos	205	GGG	ABE	[8]	[212]	71	GAC	GgC	D	G	-1	Missense	BCRABL_130	71	BCR-201 ENSE00001897802	True	Missense	70.5
TCGTCAGCCATGGAGTACCT	pos	3745	GGA	CBE	[2]	[3746]	1249	TCG	TtG	S	L	348	Missense	BCRABL_1924	-1	ABL1-201 ENSE00001700841	True	Missense	1250.25
TCGTCAGCCATGGAGTACCT	pos	3745	GGA	CBE	[5]	[3749]	1250	TCA	TtA	S	L	349	Missense	BCRABL_1924	-1	ABL1-201 ENSE00001700841	True	Missense	1250.25
TCGTCAGCCATGGAGTACCT	pos	3745	GGA	CBE	[9]	[3753]	1251	GCC	GCt	A	A	350	Silent	BCRABL_1924	-1	ABL1-201 ENSE00001700841	True	Missense	1250.25
TCGTCAGCCATGGAGTACCT	pos	3745	GGA	CBE	[8]	[3752]	1251	GCC	GtC	A	V	350	Missense	BCRABL_1924	-1	ABL1-201 ENSE00001700841	True	Missense	1250.25
TCGTCAGCCATGGAGTACCT	pos	3745	GGA	CBE	[8, 9]	[3752, 3753]	1251	GCC	Gtt	A	V	350	Missense	BCRABL_1924	-1	ABL1-201 ENSE00001700841	True	Missense	1250.25
TCGTCAGCCATGGAGTACCT	pos	3745	GGA	ABE	[6]	[3750]	1250	TCA	TCg	S	S	349	Silent	BCRABL_1924	-1	ABL1-201 ENSE00001700841	True	Missense	1252
TCGTCAGCCATGGAGTACCT	pos	3745	GGA	ABE	[10]	[3754]	1252	ATG	gTG	M	V	351	Missense	BCRABL_1924	-1	ABL1-201 ENSE00001700841	True	Missense	1252
GTGTCCGAGGCCACCATCGT	pos	1195	GGG	CBE	[6]	[1200]	400	TCC	TCt	S	S	-1	Silent	BCRABL_696	400	BCR-201 ENSE00001897802	True	Missense	401
GTGTCCGAGGCCACCATCGT	pos	1195	GGG	CBE	[5]	[1199]	400	TCC	TtC	S	F	-1	Missense	BCRABL_696	400	BCR-201 ENSE00001897802	True	Missense	401
GTGTCCGAGGCCACCATCGT	pos	1195	GGG	CBE	[5, 6]	[1199, 1200]	400	TCC	Ttt	S	F	-1	Missense	BCRABL_696	400	BCR-201 ENSE00001897802	True	Missense	401
GTGTCCGAGGCCACCATCGT	pos	1195	GGG	CBE	[12]	[1206]	402	GCC	GCt	A	A	-1	Silent	BCRABL_696	402	BCR-201 ENSE00001897802	True	Missense	401
GTGTCCGAGGCCACCATCGT	pos	1195	GGG	CBE	[11]	[1205]	402	GCC	GtC	A	V	-1	Missense	BCRABL_696	402	BCR-201 ENSE00001897802	True	Missense	401
GTGTCCGAGGCCACCATCGT	pos	1195	GGG	CBE	[11, 12]	[1205, 1206]	402	GCC	Gtt	A	V	-1	Missense	BCRABL_696	402	BCR-201 ENSE00001897802	True	Missense	401
GTGTCCGAGGCCACCATCGT	pos	1195	GGG	ABE	[8]	[1202]	401	GAG	GgG	E	G	-1	Missense	BCRABL_696	401	BCR-201 ENSE00001897802	True	Missense	401
TCTCCCACTTGTCGTAGTTG	neg	3393	GGG	CBE	[8]	[3405]	1135	AAG	AAa	K	K	234	Silent	BCRABL_1758	-1	ABL1-201 ENSE00002065214	True	Nonsense	1136
TCTCCCACTTGTCGTAGTTG	neg	3393	GGG	CBE	[5]	[3408]	1136	TGG	TGa	W	O	235	Nonsense	BCRABL_1758	-1	ABL1-201 ENSE00002065214	True	Nonsense	1136
TCTCCCACTTGTCGTAGTTG	neg	3393	GGG	CBE	[6]	[3407]	1136	TGG	TaG	W	O	235	Nonsense	BCRABL_1758	-1	ABL1-201 ENSE00002065214	True	Nonsense	1136
TCTCCCACTTGTCGTAGTTG	neg	3393	GGG	CBE	[6, 5]	[3407, 3408]	1136	TGG	Taa	W	O	235	Nonsense	BCRABL_1758	-1	ABL1-201 ENSE00002065214	True	Nonsense	1136
TCTCCCACTTGTCGTAGTTG	neg	3393	GGG	CBE	[2]	[3411]	1137	GAG	GAa	E	E	236	Silent	BCRABL_1758	-1	ABL1-201 ENSE00002065214	True	Nonsense	1136
TCTCCCACTTGTCGTAGTTG	neg	3393	GGG	CBE	[4]	[3409]	1137	GAG	aAG	E	K	236	Missense	BCRABL_1758	-1	ABL1-201 ENSE00002065214	True	Nonsense	1136
TCTCCCACTTGTCGTAGTTG	neg	3393	GGG	CBE	[4, 2]	[3409, 3411]	1137	GAG	aAa	E	K	236	Missense	BCRABL_1758	-1	ABL1-201 ENSE00002065214	True	Nonsense	1136
TCTCCCACTTGTCGTAGTTG	neg	3393	GGG	ABE	[7]	[3406]	1136	TGG	cGG	W	R	235	Missense	BCRABL_1758	-1	ABL1-201 ENSE00002065214	True	Missense	1136
AAACCTCTACACGTTCTGCG	pos	5886	TGA	ABE	[3]	[5888]	1963	AAC	AgC	N	S	1062	Missense	BCRABL_3046	-1	ABL1-201 ENSE00001457584	True	Missense	1964
AAACCTCTACACGTTCTGCG	pos	5886	TGA	ABE	[2]	[5887]	1963	AAC	gAC	N	D	1062	Missense	BCRABL_3046	-1	ABL1-201 ENSE00001457584	True	Missense	1964
AAACCTCTACACGTTCTGCG	pos	5886	TGA	ABE	[2, 3]	[5887, 5888]	1963	AAC	ggC	N	G	1062	Missense	BCRABL_3046	-1	ABL1-201 ENSE00001457584	True	Missense	1964
AAACCTCTACACGTTCTGCG	pos	5886	TGA	ABE	[9]	[5894]	1965	TAC	TgC	Y	C	1064	Missense	BCRABL_3046	-1	ABL1-201 ENSE00001457584	True	Missense	1964
AAACCTCTACACGTTCTGCG	pos	5886	TGA	ABE	[11]	[5896]	1966	ACG	gCG	T	A	1065	Missense	BCRABL_3046	-1	ABL1-201 ENSE00001457584	True	Missense	1964
AAACCTCTACACGTTCTGCG	pos	5886	TGA	CBE	[4]	[5889]	1963	AAC	AAt	N	N	1062	Silent	BCRABL_3046	-1	ABL1-201 ENSE00001457584	True	Missense	1964.67
AAACCTCTACACGTTCTGCG	pos	5886	TGA	CBE	[7]	[5892]	1964	CTC	CTt	L	L	1063	Silent	BCRABL_3046	-1	ABL1-201 ENSE00001457584	True	Missense	1964.67
AAACCTCTACACGTTCTGCG	pos	5886	TGA	CBE	[5]	[5890]	1964	CTC	tTC	L	F	1063	Missense	BCRABL_3046	-1	ABL1-201 ENSE00001457584	True	Missense	1964.67
AAACCTCTACACGTTCTGCG	pos	5886	TGA	CBE	[5, 7]	[5890, 5892]	1964	CTC	tTt	L	F	1063	Missense	BCRABL_3046	-1	ABL1-201 ENSE00001457584	True	Missense	1964.67
AAACCTCTACACGTTCTGCG	pos	5886	TGA	CBE	[10]	[5895]	1965	TAC	TAt	Y	Y	1064	Silent	BCRABL_3046	-1	ABL1-201 ENSE00001457584	True	Missense	1964.67
AAACCTCTACACGTTCTGCG	pos	5886	TGA	CBE	[12]	[5897]	1966	ACG	AtG	T	M	1065	Missense	BCRABL_3046	-1	ABL1-201 ENSE00001457584	True	Missense	1964.67
GTCCCCCAACTACGACAAGT	pos	3387	GGG	CBE	[4]	[3390]	1130	TCC	TCt	S	S	229	Silent	BCRABL_1754	-1	ABL1-201 ENSE00002065214	True	Missense	1130.75
GTCCCCCAACTACGACAAGT	pos	3387	GGG	CBE	[3]	[3389]	1130	TCC	TtC	S	F	229	Missense	BCRABL_1754	-1	ABL1-201 ENSE00002065214	True	Missense	1130.75
GTCCCCCAACTACGACAAGT	pos	3387	GGG	CBE	[3, 4]	[3389, 3390]	1130	TCC	Ttt	S	F	229	Missense	BCRABL_1754	-1	ABL1-201 ENSE00002065214	True	Missense	1130.75
GTCCCCCAACTACGACAAGT	pos	3387	GGG	CBE	[7]	[3393]	1131	CCC	CCt	P	P	230	Silent	BCRABL_1754	-1	ABL1-201 ENSE00002065214	True	Missense	1130.75
GTCCCCCAACTACGACAAGT	pos	3387	GGG	CBE	[6]	[3392]	1131	CCC	CtC	P	L	230	Missense	BCRABL_1754	-1	ABL1-201 ENSE00002065214	True	Missense	1130.75
GTCCCCCAACTACGACAAGT	pos	3387	GGG	CBE	[6, 7]	[3392, 3393]	1131	CCC	Ctt	P	L	230	Missense	BCRABL_1754	-1	ABL1-201 ENSE00002065214	True	Missense	1130.75
GTCCCCCAACTACGACAAGT	pos	3387	GGG	CBE	[5]	[3391]	1131	CCC	tCC	P	S	230	Missense	BCRABL_1754	-1	ABL1-201 ENSE00002065214	True	Missense	1130.75
GTCCCCCAACTACGACAAGT	pos	3387	GGG	CBE	[5, 7]	[3391, 3393]	1131	CCC	tCt	P	S	230	Missense	BCRABL_1754	-1	ABL1-201 ENSE00002065214	True	Missense	1130.75
GTCCCCCAACTACGACAAGT	pos	3387	GGG	CBE	[5, 6]	[3391, 3392]	1131	CCC	ttC	P	F	230	Missense	BCRABL_1754	-1	ABL1-201 ENSE00002065214	True	Missense	1130.75
GTCCCCCAACTACGACAAGT	pos	3387	GGG	CBE	[5, 6, 7]	[3391, 3392, 3393]	1131	CCC	ttt	P	F	230	Missense	BCRABL_1754	-1	ABL1-201 ENSE00002065214	True	Missense	1130.75
GTCCCCCAACTACGACAAGT	pos	3387	GGG	CBE	[10]	[3396]	1132	AAC	AAt	N	N	231	Silent	BCRABL_1754	-1	ABL1-201 ENSE00002065214	True	Missense	1130.75
GTCCCCCAACTACGACAAGT	pos	3387	GGG	ABE	[9]	[3395]	1132	AAC	AgC	N	S	231	Missense	BCRABL_1754	-1	ABL1-201 ENSE00002065214	True	Missense	1132.25
GTCCCCCAACTACGACAAGT	pos	3387	GGG	ABE	[8]	[3394]	1132	AAC	gAC	N	D	231	Missense	BCRABL_1754	-1	ABL1-201 ENSE00002065214	True	Missense	1132.25
GTCCCCCAACTACGACAAGT	pos	3387	GGG	ABE	[8, 9]	[3394, 3395]	1132	AAC	ggC	N	G	231	Missense	BCRABL_1754	-1	ABL1-201 ENSE00002065214	True	Missense	1132.25
GTCCCCCAACTACGACAAGT	pos	3387	GGG	ABE	[12]	[3398]	1133	TAC	TgC	Y	C	232	Missense	BCRABL_1754	-1	ABL1-201 ENSE00002065214	True	Missense	1132.25
GACAGGTCAATTCCCGGGTA	neg	4021	AGG	ABE	[9]	[4032]	1344	ATT	ATc	I	I	443	Silent	BCRABL_2050	-1	ABL1-201 ENSE00001741732	True	Missense	1345.25
GACAGGTCAATTCCCGGGTA	neg	4021	AGG	ABE	[10]	[4031]	1344	ATT	AcT	I	T	443	Missense	BCRABL_2050	-1	ABL1-201 ENSE00001741732	True	Missense	1345.25
GACAGGTCAATTCCCGGGTA	neg	4021	AGG	ABE	[10, 9]	[4031, 4032]	1344	ATT	Acc	I	T	443	Missense	BCRABL_2050	-1	ABL1-201 ENSE00001741732	True	Missense	1345.25
GACAGGTCAATTCCCGGGTA	neg	4021	AGG	ABE	[4]	[4037]	1346	CTG	CcG	L	P	445	Missense	BCRABL_2050	-1	ABL1-201 ENSE00001741732	True	Missense	1345.25
GACAGGTCAATTCCCGGGTA	neg	4021	AGG	ABE	[2]	[4039]	1347	TCC	cCC	S	P	446	Missense	BCRABL_2050	-1	ABL1-201 ENSE00001741732	True	Missense	1345.25
GACAGGTCAATTCCCGGGTA	neg	4021	AGG	CBE	[8]	[4033]	1345	GAC	aAC	D	N	444	Missense	BCRABL_2050	-1	ABL1-201 ENSE00001741732	True	Missense	1345
GACAGGTCAATTCCCGGGTA	neg	4021	AGG	CBE	[3]	[4038]	1346	CTG	CTa	L	L	445	Silent	BCRABL_2050	-1	ABL1-201 ENSE00001741732	True	Missense	1345
CCCTTACCCGGGAATTGACC	pos	4017	TGT	CBE	[3]	[4019]	1340	CCT	CtT	P	L	439	Missense	BCRABL_2048	-1	ABL1-201 ENSE00001741732	True	Missense	1341
CCCTTACCCGGGAATTGACC	pos	4017	TGT	CBE	[2]	[4018]	1340	CCT	tCT	P	S	439	Missense	BCRABL_2048	-1	ABL1-201 ENSE00001741732	True	Missense	1341
CCCTTACCCGGGAATTGACC	pos	4017	TGT	CBE	[2, 3]	[4018, 4019]	1340	CCT	ttT	P	F	439	Missense	BCRABL_2048	-1	ABL1-201 ENSE00001741732	True	Missense	1341
CCCTTACCCGGGAATTGACC	pos	4017	TGT	CBE	[7]	[4023]	1341	TAC	TAt	Y	Y	440	Silent	BCRABL_2048	-1	ABL1-201 ENSE00001741732	True	Missense	1341
CCCTTACCCGGGAATTGACC	pos	4017	TGT	CBE	[9]	[4025]	1342	CCG	CtG	P	L	441	Missense	BCRABL_2048	-1	ABL1-201 ENSE00001741732	True	Missense	1341
CCCTTACCCGGGAATTGACC	pos	4017	TGT	CBE	[8]	[4024]	1342	CCG	tCG	P	S	441	Missense	BCRABL_2048	-1	ABL1-201 ENSE00001741732	True	Missense	1341
CCCTTACCCGGGAATTGACC	pos	4017	TGT	CBE	[8, 9]	[4024, 4025]	1342	CCG	ttG	P	L	441	Missense	BCRABL_2048	-1	ABL1-201 ENSE00001741732	True	Missense	1341
CCCTTACCCGGGAATTGACC	pos	4017	TGT	ABE	[6]	[4022]	1341	TAC	TgC	Y	C	440	Missense	BCRABL_2048	-1	ABL1-201 ENSE00001741732	True	Missense	1341
GTCCAACTTCGAGCGGATCC	pos	465	GCA	CBE	[4]	[468]	156	TCC	TCt	S	S	-1	Silent	BCRABL_294	156	BCR-201 ENSE00001897802	True	Missense	156
GTCCAACTTCGAGCGGATCC	pos	465	GCA	CBE	[3]	[467]	156	TCC	TtC	S	F	-1	Missense	BCRABL_294	156	BCR-201 ENSE00001897802	True	Missense	156
GTCCAACTTCGAGCGGATCC	pos	465	GCA	CBE	[3, 4]	[467, 468]	156	TCC	Ttt	S	F	-1	Missense	BCRABL_294	156	BCR-201 ENSE00001897802	True	Missense	156
GTCCAACTTCGAGCGGATCC	pos	465	GCA	CBE	[7]	[471]	157	AAC	AAt	N	N	-1	Silent	BCRABL_294	157	BCR-201 ENSE00001897802	True	Missense	156
GTCCAACTTCGAGCGGATCC	pos	465	GCA	CBE	[10]	[474]	158	TTC	TTt	F	F	-1	Silent	BCRABL_294	158	BCR-201 ENSE00001897802	True	Missense	156
GTCCAACTTCGAGCGGATCC	pos	465	GCA	ABE	[6]	[470]	157	AAC	AgC	N	S	-1	Missense	BCRABL_294	157	BCR-201 ENSE00001897802	True	Missense	157.5
GTCCAACTTCGAGCGGATCC	pos	465	GCA	ABE	[5]	[469]	157	AAC	gAC	N	D	-1	Missense	BCRABL_294	157	BCR-201 ENSE00001897802	True	Missense	157.5
GTCCAACTTCGAGCGGATCC	pos	465	GCA	ABE	[5, 6]	[469, 470]	157	AAC	ggC	N	G	-1	Missense	BCRABL_294	157	BCR-201 ENSE00001897802	True	Missense	157.5
GTCCAACTTCGAGCGGATCC	pos	465	GCA	ABE	[12]	[476]	159	GAG	GgG	E	G	-1	Missense	BCRABL_294	159	BCR-201 ENSE00001897802	True	Missense	157.5
AGGTCTTCACGGCCACCGTC	neg	3501	AGG	CBE	[8]	[3513]	1171	GTG	GTa	V	V	270	Silent	BCRABL_1812	-1	ABL1-201 ENSE00002065214	True	Missense	1171
AGGTCTTCACGGCCACCGTC	neg	3501	AGG	CBE	[10]	[3511]	1171	GTG	aTG	V	M	270	Missense	BCRABL_1812	-1	ABL1-201 ENSE00002065214	True	Missense	1171
AGGTCTTCACGGCCACCGTC	neg	3501	AGG	CBE	[10, 8]	[3511, 3513]	1171	GTG	aTa	V	I	270	Missense	BCRABL_1812	-1	ABL1-201 ENSE00002065214	True	Missense	1171
AGGTCTTCACGGCCACCGTC	neg	3501	AGG	CBE	[5]	[3516]	1172	AAG	AAa	K	K	271	Silent	BCRABL_1812	-1	ABL1-201 ENSE00002065214	True	Missense	1171
AGGTCTTCACGGCCACCGTC	neg	3501	AGG	ABE	[9]	[3512]	1171	GTG	GcG	V	A	270	Missense	BCRABL_1812	-1	ABL1-201 ENSE00002065214	True	Missense	1171
TAGAAGGGCTTCTCGGCGTC	neg	511	CGC	CBE	[9]	[522]	174	AAG	AAa	K	K	-1	Silent	BCRABL_321	174	BCR-201 ENSE00001897802	True	Silent	174
TAGAAGGGCTTCTCGGCGTC	neg	511	CGC	ABE	[4]	[527]	176	TTC	TcC	F	S	-1	Missense	BCRABL_321	176	BCR-201 ENSE00001897802	True	Missense	176.25
TAGAAGGGCTTCTCGGCGTC	neg	511	CGC	ABE	[5]	[526]	176	TTC	cTC	F	L	-1	Missense	BCRABL_321	176	BCR-201 ENSE00001897802	True	Missense	176.25
TAGAAGGGCTTCTCGGCGTC	neg	511	CGC	ABE	[5, 4]	[526, 527]	176	TTC	ccC	F	P	-1	Missense	BCRABL_321	176	BCR-201 ENSE00001897802	True	Missense	176.25
TAGAAGGGCTTCTCGGCGTC	neg	511	CGC	ABE	[2]	[529]	177	TAC	cAC	Y	H	-1	Missense	BCRABL_321	177	BCR-201 ENSE00001897802	True	Missense	176.25
CACGTTCTGCGTGAGCTATG	pos	5895	TGG	ABE	[2]	[5896]	1966	ACG	gCG	T	A	1065	Missense	BCRABL_3052	-1	ABL1-201 ENSE00001457584	True	Missense	1966
CACGTTCTGCGTGAGCTATG	pos	5895	TGG	CBE	[3]	[5897]	1966	ACG	AtG	T	M	1065	Missense	BCRABL_3052	-1	ABL1-201 ENSE00001457584	True	Missense	1966
CACGTTCTGCGTGAGCTATG	pos	5895	TGG	CBE	[7]	[5901]	1967	TTC	TTt	F	F	1066	Silent	BCRABL_3052	-1	ABL1-201 ENSE00001457584	True	Missense	1966
CACGTTCTGCGTGAGCTATG	pos	5895	TGG	CBE	[10]	[5904]	1968	TGC	TGt	C	C	1067	Silent	BCRABL_3052	-1	ABL1-201 ENSE00001457584	True	Missense	1966
CGATGGGGCTTCCGGCGCGC	pos	220	GGC	ABE	[3]	[222]	74	CGA	CGg	R	R	-1	Silent	BCRABL_139	74	BCR-201 ENSE00001897802	True	Silent	74
CGATGGGGCTTCCGGCGCGC	pos	220	GGC	CBE	[9]	[228]	76	GGC	GGt	G	G	-1	Silent	BCRABL_139	76	BCR-201 ENSE00001897802	True	Silent	76.5
CGATGGGGCTTCCGGCGCGC	pos	220	GGC	CBE	[12]	[231]	77	TTC	TTt	F	F	-1	Silent	BCRABL_139	77	BCR-201 ENSE00001897802	True	Silent	76.5
GGCGAGGGTTCTCCGGGTAA	pos	355	GGC	CBE	[3]	[357]	119	GGC	GGt	G	G	-1	Silent	BCRABL_226	119	BCR-201 ENSE00001897802	True	Missense	122
GGCGAGGGTTCTCCGGGTAA	pos	355	GGC	CBE	[11]	[365]	122	TCT	TtT	S	F	-1	Missense	BCRABL_226	122	BCR-201 ENSE00001897802	True	Missense	122
GGCGAGGGTTCTCCGGGTAA	pos	355	GGC	ABE	[5]	[359]	120	GAG	GgG	E	G	-1	Missense	BCRABL_226	120	BCR-201 ENSE00001897802	True	Missense	120
GGACTGTTGCGAGTTCTGCG	neg	1112	AGG	CBE	[10]	[1122]	374	TCG	TCa	S	S	-1	Silent	BCRABL_652	374	BCR-201 ENSE00001897802	True	Silent	375
GGACTGTTGCGAGTTCTGCG	neg	1112	AGG	CBE	[4]	[1128]	376	CAG	CAa	Q	Q	-1	Silent	BCRABL_652	376	BCR-201 ENSE00001897802	True	Silent	375
GGACTGTTGCGAGTTCTGCG	neg	1112	AGG	ABE	[3]	[1129]	377	TCC	cCC	S	P	-1	Missense	BCRABL_652	377	BCR-201 ENSE00001897802	True	Missense	377
ACTCCGTAGTTGTCCACGAA	neg	1780	GGC	ABE	[8]	[1792]	598	TAC	cAC	Y	H	-1	Missense	BCRABL_1007	598	BCR-201 ENSE00001154392	True	Missense	598
ACTCCGTAGTTGTCCACGAA	neg	1780	GGC	CBE	[4]	[1796]	599	GGA	GaA	G	E	-1	Missense	BCRABL_1007	599	BCR-201 ENSE00001154392	True	Missense	599.25
ACTCCGTAGTTGTCCACGAA	neg	1780	GGC	CBE	[5]	[1795]	599	GGA	aGA	G	R	-1	Missense	BCRABL_1007	599	BCR-201 ENSE00001154392	True	Missense	599.25
ACTCCGTAGTTGTCCACGAA	neg	1780	GGC	CBE	[5, 4]	[1795, 1796]	599	GGA	aaA	G	K	-1	Missense	BCRABL_1007	599	BCR-201 ENSE00001154392	True	Missense	599.25
ACTCCGTAGTTGTCCACGAA	neg	1780	GGC	CBE	[2]	[1798]	600	GTT	aTT	V	I	-1	Missense	BCRABL_1007	600	BCR-201 ENSE00001154392	True	Missense	599.25
GATGGGGGTCCCCGACGGCT	neg	5612	TGG	CBE	[10]	[5622]	1874	GGG	GGa	G	G	973	Silent	BCRABL_2893	-1	ABL1-201 ENSE00001457584	True	Missense	1874
GATGGGGGTCCCCGACGGCT	neg	5612	TGG	CBE	[11]	[5621]	1874	GGG	GaG	G	E	973	Missense	BCRABL_2893	-1	ABL1-201 ENSE00001457584	True	Missense	1874
GATGGGGGTCCCCGACGGCT	neg	5612	TGG	CBE	[11, 10]	[5621, 5622]	1874	GGG	Gaa	G	E	973	Missense	BCRABL_2893	-1	ABL1-201 ENSE00001457584	True	Missense	1874
GATGGGGGTCCCCGACGGCT	neg	5612	TGG	CBE	[12]	[5620]	1874	GGG	aGG	G	R	973	Missense	BCRABL_2893	-1	ABL1-201 ENSE00001457584	True	Missense	1874
GATGGGGGTCCCCGACGGCT	neg	5612	TGG	CBE	[12, 10]	[5620, 5622]	1874	GGG	aGa	G	R	973	Missense	BCRABL_2893	-1	ABL1-201 ENSE00001457584	True	Missense	1874
GATGGGGGTCCCCGACGGCT	neg	5612	TGG	CBE	[12, 11]	[5620, 5621]	1874	GGG	aaG	G	K	973	Missense	BCRABL_2893	-1	ABL1-201 ENSE00001457584	True	Missense	1874
GATGGGGGTCCCCGACGGCT	neg	5612	TGG	CBE	[12, 11, 10]	[5620, 5621, 5622]	1874	GGG	aaa	G	K	973	Missense	BCRABL_2893	-1	ABL1-201 ENSE00001457584	True	Missense	1874
GATGGGGGTCCCCGACGGCT	neg	5612	TGG	ABE	[2]	[5630]	1877	ATC	AcC	I	T	976	Missense	BCRABL_2893	-1	ABL1-201 ENSE00001457584	True	Missense	1877
GTCCACTAAAGCGAGTGAGC	pos	1449	TGG	CBE	[4]	[1452]	484	TCC	TCt	S	S	-1	Silent	BCRABL_839	484		True	Missense	485
GTCCACTAAAGCGAGTGAGC	pos	1449	TGG	CBE	[3]	[1451]	484	TCC	TtC	S	F	-1	Missense	BCRABL_839	484		True	Missense	485
GTCCACTAAAGCGAGTGAGC	pos	1449	TGG	CBE	[3, 4]	[1451, 1452]	484	TCC	Ttt	S	F	-1	Missense	BCRABL_839	484		True	Missense	485
GTCCACTAAAGCGAGTGAGC	pos	1449	TGG	CBE	[6]	[1454]	485	ACT	AtT	T	I	-1	Missense	BCRABL_839	485		True	Missense	485
GTCCACTAAAGCGAGTGAGC	pos	1449	TGG	CBE	[12]	[1460]	487	GCG	GtG	A	V	-1	Missense	BCRABL_839	487		True	Missense	485
GTCCACTAAAGCGAGTGAGC	pos	1449	TGG	ABE	[5]	[1453]	485	ACT	gCT	T	A	-1	Missense	BCRABL_839	485		True	Missense	485.857
GTCCACTAAAGCGAGTGAGC	pos	1449	TGG	ABE	[10]	[1458]	486	AAA	AAg	K	K	-1	Silent	BCRABL_839	486		True	Missense	485.857
GTCCACTAAAGCGAGTGAGC	pos	1449	TGG	ABE	[9]	[1457]	486	AAA	AgA	K	R	-1	Missense	BCRABL_839	486		True	Missense	485.857
GTCCACTAAAGCGAGTGAGC	pos	1449	TGG	ABE	[9, 10]	[1457, 1458]	486	AAA	Agg	K	R	-1	Missense	BCRABL_839	486		True	Missense	485.857
GTCCACTAAAGCGAGTGAGC	pos	1449	TGG	ABE	[8]	[1456]	486	AAA	gAA	K	E	-1	Missense	BCRABL_839	486		True	Missense	485.857
GTCCACTAAAGCGAGTGAGC	pos	1449	TGG	ABE	[8, 10]	[1456, 1458]	486	AAA	gAg	K	E	-1	Missense	BCRABL_839	486		True	Missense	485.857
GTCCACTAAAGCGAGTGAGC	pos	1449	TGG	ABE	[8, 9]	[1456, 1457]	486	AAA	ggA	K	G	-1	Missense	BCRABL_839	486		True	Missense	485.857
GTCCACTAAAGCGAGTGAGC	pos	1449	TGG	ABE	[8, 9, 10]	[1456, 1457, 1458]	486	AAA	ggg	K	G	-1	Missense	BCRABL_839	486		True	Missense	485.857
GGCCGGCAAAAACCTCTACA	pos	5877	CGT	CBE	[4]	[5880]	1960	GCC	GCt	A	A	1059	Silent	BCRABL_3040	-1	ABL1-201 ENSE00001457584	True	Missense	1960
GGCCGGCAAAAACCTCTACA	pos	5877	CGT	CBE	[3]	[5879]	1960	GCC	GtC	A	V	1059	Missense	BCRABL_3040	-1	ABL1-201 ENSE00001457584	True	Missense	1960
GGCCGGCAAAAACCTCTACA	pos	5877	CGT	CBE	[3, 4]	[5879, 5880]	1960	GCC	Gtt	A	V	1059	Missense	BCRABL_3040	-1	ABL1-201 ENSE00001457584	True	Missense	1960
GGCCGGCAAAAACCTCTACA	pos	5877	CGT	CBE	[7]	[5883]	1961	GGC	GGt	G	G	1060	Silent	BCRABL_3040	-1	ABL1-201 ENSE00001457584	True	Missense	1960
GGCCGGCAAAAACCTCTACA	pos	5877	CGT	ABE	[10]	[5886]	1962	AAA	AAg	K	K	1061	Silent	BCRABL_3040	-1	ABL1-201 ENSE00001457584	True	Missense	1962.33
GGCCGGCAAAAACCTCTACA	pos	5877	CGT	ABE	[9]	[5885]	1962	AAA	AgA	K	R	1061	Missense	BCRABL_3040	-1	ABL1-201 ENSE00001457584	True	Missense	1962.33
GGCCGGCAAAAACCTCTACA	pos	5877	CGT	ABE	[9, 10]	[5885, 5886]	1962	AAA	Agg	K	R	1061	Missense	BCRABL_3040	-1	ABL1-201 ENSE00001457584	True	Missense	1962.33
GGCCGGCAAAAACCTCTACA	pos	5877	CGT	ABE	[8]	[5884]	1962	AAA	gAA	K	E	1061	Missense	BCRABL_3040	-1	ABL1-201 ENSE00001457584	True	Missense	1962.33
GGCCGGCAAAAACCTCTACA	pos	5877	CGT	ABE	[8, 10]	[5884, 5886]	1962	AAA	gAg	K	E	1061	Missense	BCRABL_3040	-1	ABL1-201 ENSE00001457584	True	Missense	1962.33
GGCCGGCAAAAACCTCTACA	pos	5877	CGT	ABE	[8, 9]	[5884, 5885]	1962	AAA	ggA	K	G	1061	Missense	BCRABL_3040	-1	ABL1-201 ENSE00001457584	True	Missense	1962.33
GGCCGGCAAAAACCTCTACA	pos	5877	CGT	ABE	[8, 9, 10]	[5884, 5885, 5886]	1962	AAA	ggg	K	G	1061	Missense	BCRABL_3040	-1	ABL1-201 ENSE00001457584	True	Missense	1962.33
GGCCGGCAAAAACCTCTACA	pos	5877	CGT	ABE	[12]	[5888]	1963	AAC	AgC	N	S	1062	Missense	BCRABL_3040	-1	ABL1-201 ENSE00001457584	True	Missense	1962.33
GGCCGGCAAAAACCTCTACA	pos	5877	CGT	ABE	[11]	[5887]	1963	AAC	gAC	N	D	1062	Missense	BCRABL_3040	-1	ABL1-201 ENSE00001457584	True	Missense	1962.33
GGCCGGCAAAAACCTCTACA	pos	5877	CGT	ABE	[11, 12]	[5887, 5888]	1963	AAC	ggC	N	G	1062	Missense	BCRABL_3040	-1	ABL1-201 ENSE00001457584	True	Missense	1962.33
GCCCGCCGACGGAGCCGACC	pos	300	CGC	CBE	[4]	[303]	101	CCC	CCt	P	P	-1	Silent	BCRABL_186	101	BCR-201 ENSE00001897802	True	Missense	101.25
GCCCGCCGACGGAGCCGACC	pos	300	CGC	CBE	[3]	[302]	101	CCC	CtC	P	L	-1	Missense	BCRABL_186	101	BCR-201 ENSE00001897802	True	Missense	101.25
GCCCGCCGACGGAGCCGACC	pos	300	CGC	CBE	[3, 4]	[302, 303]	101	CCC	Ctt	P	L	-1	Missense	BCRABL_186	101	BCR-201 ENSE00001897802	True	Missense	101.25
GCCCGCCGACGGAGCCGACC	pos	300	CGC	CBE	[2]	[301]	101	CCC	tCC	P	S	-1	Missense	BCRABL_186	101	BCR-201 ENSE00001897802	True	Missense	101.25
GCCCGCCGACGGAGCCGACC	pos	300	CGC	CBE	[2, 4]	[301, 303]	101	CCC	tCt	P	S	-1	Missense	BCRABL_186	101	BCR-201 ENSE00001897802	True	Missense	101.25
GCCCGCCGACGGAGCCGACC	pos	300	CGC	CBE	[2, 3]	[301, 302]	101	CCC	ttC	P	F	-1	Missense	BCRABL_186	101	BCR-201 ENSE00001897802	True	Missense	101.25
GCCCGCCGACGGAGCCGACC	pos	300	CGC	CBE	[2, 3, 4]	[301, 302, 303]	101	CCC	ttt	P	F	-1	Missense	BCRABL_186	101	BCR-201 ENSE00001897802	True	Missense	101.25
GCCCGCCGACGGAGCCGACC	pos	300	CGC	CBE	[7]	[306]	102	GCC	GCt	A	A	-1	Silent	BCRABL_186	102	BCR-201 ENSE00001897802	True	Missense	101.25
GCCCGCCGACGGAGCCGACC	pos	300	CGC	CBE	[6]	[305]	102	GCC	GtC	A	V	-1	Missense	BCRABL_186	102	BCR-201 ENSE00001897802	True	Missense	101.25
GCCCGCCGACGGAGCCGACC	pos	300	CGC	CBE	[6, 7]	[305, 306]	102	GCC	Gtt	A	V	-1	Missense	BCRABL_186	102	BCR-201 ENSE00001897802	True	Missense	101.25
GCCCGCCGACGGAGCCGACC	pos	300	CGC	CBE	[10]	[309]	103	GAC	GAt	D	D	-1	Silent	BCRABL_186	103	BCR-201 ENSE00001897802	True	Missense	101.25
GCCCGCCGACGGAGCCGACC	pos	300	CGC	ABE	[9]	[308]	103	GAC	GgC	D	G	-1	Missense	BCRABL_186	103	BCR-201 ENSE00001897802	True	Missense	103
GTTTCACACACGAGTTGGTC	neg	2646	AGC	CBE	[11]	[2655]	885	TCG	TCa	S	S	-1	Silent	BCRABL_1419	885	BCR-201 ENSE00001654687	True	Missense	886.667
GTTTCACACACGAGTTGGTC	neg	2646	AGC	CBE	[9]	[2657]	886	TGT	TaT	C	Y	-1	Missense	BCRABL_1419	886	BCR-201 ENSE00001654687	True	Missense	886.667
GTTTCACACACGAGTTGGTC	neg	2646	AGC	CBE	[5]	[2661]	887	GTG	GTa	V	V	-1	Silent	BCRABL_1419	887	BCR-201 ENSE00001654687	True	Missense	886.667
GTTTCACACACGAGTTGGTC	neg	2646	AGC	CBE	[7]	[2659]	887	GTG	aTG	V	M	-1	Missense	BCRABL_1419	887	BCR-201 ENSE00001654687	True	Missense	886.667
GTTTCACACACGAGTTGGTC	neg	2646	AGC	CBE	[7, 5]	[2659, 2661]	887	GTG	aTa	V	I	-1	Missense	BCRABL_1419	887	BCR-201 ENSE00001654687	True	Missense	886.667
GTTTCACACACGAGTTGGTC	neg	2646	AGC	ABE	[8]	[2658]	886	TGT	TGc	C	C	-1	Silent	BCRABL_1419	886	BCR-201 ENSE00001654687	True	Missense	886.333
GTTTCACACACGAGTTGGTC	neg	2646	AGC	ABE	[10]	[2656]	886	TGT	cGT	C	R	-1	Missense	BCRABL_1419	886	BCR-201 ENSE00001654687	True	Missense	886.333
GTTTCACACACGAGTTGGTC	neg	2646	AGC	ABE	[10, 8]	[2656, 2658]	886	TGT	cGc	C	R	-1	Missense	BCRABL_1419	886	BCR-201 ENSE00001654687	True	Missense	886.333
GTTTCACACACGAGTTGGTC	neg	2646	AGC	ABE	[6]	[2660]	887	GTG	GcG	V	A	-1	Missense	BCRABL_1419	887	BCR-201 ENSE00001654687	True	Missense	886.333
ATGAACTCATGCGAGCATGT	pos	4109	TGG	ABE	[5]	[4113]	1371	GAA	GAg	E	E	470	Silent	BCRABL_2095	-1		True	Missense	1371.67
ATGAACTCATGCGAGCATGT	pos	4109	TGG	ABE	[4]	[4112]	1371	GAA	GgA	E	G	470	Missense	BCRABL_2095	-1		True	Missense	1371.67
ATGAACTCATGCGAGCATGT	pos	4109	TGG	ABE	[4, 5]	[4112, 4113]	1371	GAA	Ggg	E	G	470	Missense	BCRABL_2095	-1		True	Missense	1371.67
ATGAACTCATGCGAGCATGT	pos	4109	TGG	ABE	[9]	[4117]	1373	ATG	gTG	M	V	472	Missense	BCRABL_2095	-1		True	Missense	1371.67
ATGAACTCATGCGAGCATGT	pos	4109	TGG	CBE	[8]	[4116]	1372	CTC	CTt	L	L	471	Silent	BCRABL_2095	-1		True	Nonsense	1374
ATGAACTCATGCGAGCATGT	pos	4109	TGG	CBE	[6]	[4114]	1372	CTC	tTC	L	F	471	Missense	BCRABL_2095	-1		True	Nonsense	1374
ATGAACTCATGCGAGCATGT	pos	4109	TGG	CBE	[6, 8]	[4114, 4116]	1372	CTC	tTt	L	F	471	Missense	BCRABL_2095	-1		True	Nonsense	1374
ATGAACTCATGCGAGCATGT	pos	4109	TGG	CBE	[12]	[4120]	1374	CGA	tGA	R	O	473	Nonsense	BCRABL_2095	-1		True	Nonsense	1374
CACCGGCACTGCCCGGTTGT	pos	1174	CGT	ABE	[2]	[1175]	392	CAC	CgC	H	R	-1	Missense	BCRABL_685	392	BCR-201 ENSE00001897802	True	Missense	393
CACCGGCACTGCCCGGTTGT	pos	1174	CGT	ABE	[8]	[1181]	394	CAC	CgC	H	R	-1	Missense	BCRABL_685	394	BCR-201 ENSE00001897802	True	Missense	393
CACCGGCACTGCCCGGTTGT	pos	1174	CGT	CBE	[3]	[1176]	392	CAC	CAt	H	H	-1	Silent	BCRABL_685	392	BCR-201 ENSE00001897802	True	Missense	393.667
CACCGGCACTGCCCGGTTGT	pos	1174	CGT	CBE	[4]	[1177]	393	CGG	tGG	R	W	-1	Missense	BCRABL_685	393	BCR-201 ENSE00001897802	True	Missense	393.667
CACCGGCACTGCCCGGTTGT	pos	1174	CGT	CBE	[9]	[1182]	394	CAC	CAt	H	H	-1	Silent	BCRABL_685	394	BCR-201 ENSE00001897802	True	Missense	393.667
CACCGGCACTGCCCGGTTGT	pos	1174	CGT	CBE	[7]	[1180]	394	CAC	tAC	H	Y	-1	Missense	BCRABL_685	394	BCR-201 ENSE00001897802	True	Missense	393.667
CACCGGCACTGCCCGGTTGT	pos	1174	CGT	CBE	[7, 9]	[1180, 1182]	394	CAC	tAt	H	Y	-1	Missense	BCRABL_685	394	BCR-201 ENSE00001897802	True	Missense	393.667
CACCGGCACTGCCCGGTTGT	pos	1174	CGT	CBE	[12]	[1185]	395	TGC	TGt	C	C	-1	Silent	BCRABL_685	395	BCR-201 ENSE00001897802	True	Missense	393.667
CGAGCCCCGAGCGTCCGCGT	pos	264	CGC	ABE	[3]	[266]	89	GAG	GgG	E	G	-1	Missense	BCRABL_164	89	BCR-201 ENSE00001897802	True	Missense	89
CGAGCCCCGAGCGTCCGCGT	pos	264	CGC	ABE	[10]	[273]	91	CGA	CGg	R	R	-1	Silent	BCRABL_164	91	BCR-201 ENSE00001897802	True	Missense	89
CGAGCCCCGAGCGTCCGCGT	pos	264	CGC	CBE	[7]	[270]	90	CCC	CCt	P	P	-1	Silent	BCRABL_164	90	BCR-201 ENSE00001897802	True	Nonsense	91
CGAGCCCCGAGCGTCCGCGT	pos	264	CGC	CBE	[6]	[269]	90	CCC	CtC	P	L	-1	Missense	BCRABL_164	90	BCR-201 ENSE00001897802	True	Nonsense	91
CGAGCCCCGAGCGTCCGCGT	pos	264	CGC	CBE	[6, 7]	[269, 270]	90	CCC	Ctt	P	L	-1	Missense	BCRABL_164	90	BCR-201 ENSE00001897802	True	Nonsense	91
CGAGCCCCGAGCGTCCGCGT	pos	264	CGC	CBE	[5]	[268]	90	CCC	tCC	P	S	-1	Missense	BCRABL_164	90	BCR-201 ENSE00001897802	True	Nonsense	91
CGAGCCCCGAGCGTCCGCGT	pos	264	CGC	CBE	[5, 7]	[268, 270]	90	CCC	tCt	P	S	-1	Missense	BCRABL_164	90	BCR-201 ENSE00001897802	True	Nonsense	91
CGAGCCCCGAGCGTCCGCGT	pos	264	CGC	CBE	[5, 6]	[268, 269]	90	CCC	ttC	P	F	-1	Missense	BCRABL_164	90	BCR-201 ENSE00001897802	True	Nonsense	91
CGAGCCCCGAGCGTCCGCGT	pos	264	CGC	CBE	[5, 6, 7]	[268, 269, 270]	90	CCC	ttt	P	F	-1	Missense	BCRABL_164	90	BCR-201 ENSE00001897802	True	Nonsense	91
CGAGCCCCGAGCGTCCGCGT	pos	264	CGC	CBE	[8]	[271]	91	CGA	tGA	R	O	-1	Nonsense	BCRABL_164	91	BCR-201 ENSE00001897802	True	Nonsense	91
CGAGCCCCGAGCGTCCGCGT	pos	264	CGC	CBE	[12]	[275]	92	GCG	GtG	A	V	-1	Missense	BCRABL_164	92	BCR-201 ENSE00001897802	True	Nonsense	91
TGTGTCCCCCAACTACGACA	pos	3384	AGT	CBE	[7]	[3390]	1130	TCC	TCt	S	S	229	Silent	BCRABL_1752	-1	ABL1-201 ENSE00002065214	True	Missense	1130.75
TGTGTCCCCCAACTACGACA	pos	3384	AGT	CBE	[6]	[3389]	1130	TCC	TtC	S	F	229	Missense	BCRABL_1752	-1	ABL1-201 ENSE00002065214	True	Missense	1130.75
TGTGTCCCCCAACTACGACA	pos	3384	AGT	CBE	[6, 7]	[3389, 3390]	1130	TCC	Ttt	S	F	229	Missense	BCRABL_1752	-1	ABL1-201 ENSE00002065214	True	Missense	1130.75
TGTGTCCCCCAACTACGACA	pos	3384	AGT	CBE	[10]	[3393]	1131	CCC	CCt	P	P	230	Silent	BCRABL_1752	-1	ABL1-201 ENSE00002065214	True	Missense	1130.75
TGTGTCCCCCAACTACGACA	pos	3384	AGT	CBE	[9]	[3392]	1131	CCC	CtC	P	L	230	Missense	BCRABL_1752	-1	ABL1-201 ENSE00002065214	True	Missense	1130.75
TGTGTCCCCCAACTACGACA	pos	3384	AGT	CBE	[9, 10]	[3392, 3393]	1131	CCC	Ctt	P	L	230	Missense	BCRABL_1752	-1	ABL1-201 ENSE00002065214	True	Missense	1130.75
TGTGTCCCCCAACTACGACA	pos	3384	AGT	CBE	[8]	[3391]	1131	CCC	tCC	P	S	230	Missense	BCRABL_1752	-1	ABL1-201 ENSE00002065214	True	Missense	1130.75
TGTGTCCCCCAACTACGACA	pos	3384	AGT	CBE	[8, 10]	[3391, 3393]	1131	CCC	tCt	P	S	230	Missense	BCRABL_1752	-1	ABL1-201 ENSE00002065214	True	Missense	1130.75
TGTGTCCCCCAACTACGACA	pos	3384	AGT	CBE	[8, 9]	[3391, 3392]	1131	CCC	ttC	P	F	230	Missense	BCRABL_1752	-1	ABL1-201 ENSE00002065214	True	Missense	1130.75
TGTGTCCCCCAACTACGACA	pos	3384	AGT	CBE	[8, 9, 10]	[3391, 3392, 3393]	1131	CCC	ttt	P	F	230	Missense	BCRABL_1752	-1	ABL1-201 ENSE00002065214	True	Missense	1130.75
TGTGTCCCCCAACTACGACA	pos	3384	AGT	ABE	[12]	[3395]	1132	AAC	AgC	N	S	231	Missense	BCRABL_1752	-1	ABL1-201 ENSE00002065214	True	Missense	1132
TGTGTCCCCCAACTACGACA	pos	3384	AGT	ABE	[11]	[3394]	1132	AAC	gAC	N	D	231	Missense	BCRABL_1752	-1	ABL1-201 ENSE00002065214	True	Missense	1132
TGTGTCCCCCAACTACGACA	pos	3384	AGT	ABE	[11, 12]	[3394, 3395]	1132	AAC	ggC	N	G	231	Missense	BCRABL_1752	-1	ABL1-201 ENSE00002065214	True	Missense	1132
AACCGGCAGGAGGTGAACGC	pos	3694	CGT	ABE	[2]	[3695]	1232	AAC	AgC	N	S	331	Missense	BCRABL_1900	-1	ABL1-201 ENSE00001700841	True	Missense	1233.67
AACCGGCAGGAGGTGAACGC	pos	3694	CGT	ABE	[8]	[3701]	1234	CAG	CgG	Q	R	333	Missense	BCRABL_1900	-1	ABL1-201 ENSE00001700841	True	Missense	1233.67
AACCGGCAGGAGGTGAACGC	pos	3694	CGT	ABE	[11]	[3704]	1235	GAG	GgG	E	G	334	Missense	BCRABL_1900	-1	ABL1-201 ENSE00001700841	True	Missense	1233.67
AACCGGCAGGAGGTGAACGC	pos	3694	CGT	CBE	[3]	[3696]	1232	AAC	AAt	N	N	331	Silent	BCRABL_1900	-1	ABL1-201 ENSE00001700841	True	Nonsense	1234
AACCGGCAGGAGGTGAACGC	pos	3694	CGT	CBE	[4]	[3697]	1233	CGG	tGG	R	W	332	Missense	BCRABL_1900	-1	ABL1-201 ENSE00001700841	True	Nonsense	1234
AACCGGCAGGAGGTGAACGC	pos	3694	CGT	CBE	[7]	[3700]	1234	CAG	tAG	Q	O	333	Nonsense	BCRABL_1900	-1	ABL1-201 ENSE00001700841	True	Nonsense	1234
TCTACGTCTCCTCCGAGAGC	pos	3254	CGC	CBE	[2]	[3255]	1085	CTC	CTt	L	L	184	Silent	BCRABL_1686	-1	ABL1-201 ENSE00002065214	True	Missense	1088
TCTACGTCTCCTCCGAGAGC	pos	3254	CGC	CBE	[5]	[3258]	1086	TAC	TAt	Y	Y	185	Silent	BCRABL_1686	-1	ABL1-201 ENSE00002065214	True	Missense	1088
TCTACGTCTCCTCCGAGAGC	pos	3254	CGC	CBE	[8]	[3261]	1087	GTC	GTt	V	V	186	Silent	BCRABL_1686	-1	ABL1-201 ENSE00002065214	True	Missense	1088
TCTACGTCTCCTCCGAGAGC	pos	3254	CGC	CBE	[11]	[3264]	1088	TCC	TCt	S	S	187	Silent	BCRABL_1686	-1	ABL1-201 ENSE00002065214	True	Missense	1088
TCTACGTCTCCTCCGAGAGC	pos	3254	CGC	CBE	[10]	[3263]	1088	TCC	TtC	S	F	187	Missense	BCRABL_1686	-1	ABL1-201 ENSE00002065214	True	Missense	1088
TCTACGTCTCCTCCGAGAGC	pos	3254	CGC	CBE	[10, 11]	[3263, 3264]	1088	TCC	Ttt	S	F	187	Missense	BCRABL_1686	-1	ABL1-201 ENSE00002065214	True	Missense	1088
TCTACGTCTCCTCCGAGAGC	pos	3254	CGC	ABE	[4]	[3257]	1086	TAC	TgC	Y	C	185	Missense	BCRABL_1686	-1	ABL1-201 ENSE00002065214	True	Missense	1086
GGGCCGAGACATCAGCAACG	pos	4614	GGG	CBE	[4]	[4617]	1539	GGC	GGt	G	G	638	Silent	BCRABL_2346	-1	ABL1-201 ENSE00001457584	True	Nonsense	1540
GGGCCGAGACATCAGCAACG	pos	4614	GGG	CBE	[5]	[4618]	1540	CGA	tGA	R	O	639	Nonsense	BCRABL_2346	-1	ABL1-201 ENSE00001457584	True	Nonsense	1540
GGGCCGAGACATCAGCAACG	pos	4614	GGG	CBE	[10]	[4623]	1541	GAC	GAt	D	D	640	Silent	BCRABL_2346	-1	ABL1-201 ENSE00001457584	True	Nonsense	1540
GGGCCGAGACATCAGCAACG	pos	4614	GGG	ABE	[7]	[4620]	1540	CGA	CGg	R	R	639	Silent	BCRABL_2346	-1	ABL1-201 ENSE00001457584	True	Missense	1541.5
GGGCCGAGACATCAGCAACG	pos	4614	GGG	ABE	[9]	[4622]	1541	GAC	GgC	D	G	640	Missense	BCRABL_2346	-1	ABL1-201 ENSE00001457584	True	Missense	1541.5
GGGCCGAGACATCAGCAACG	pos	4614	GGG	ABE	[11]	[4624]	1542	ATC	gTC	I	V	641	Missense	BCRABL_2346	-1	ABL1-201 ENSE00001457584	True	Missense	1541.5
CGCCGACGGAGCCGACCCGC	pos	303	CGC	CBE	[4]	[306]	102	GCC	GCt	A	A	-1	Silent	BCRABL_189	102	BCR-201 ENSE00001897802	True	Missense	103
CGCCGACGGAGCCGACCCGC	pos	303	CGC	CBE	[3]	[305]	102	GCC	GtC	A	V	-1	Missense	BCRABL_189	102	BCR-201 ENSE00001897802	True	Missense	103
CGCCGACGGAGCCGACCCGC	pos	303	CGC	CBE	[3, 4]	[305, 306]	102	GCC	Gtt	A	V	-1	Missense	BCRABL_189	102	BCR-201 ENSE00001897802	True	Missense	103
CGCCGACGGAGCCGACCCGC	pos	303	CGC	CBE	[7]	[309]	103	GAC	GAt	D	D	-1	Silent	BCRABL_189	103	BCR-201 ENSE00001897802	True	Missense	103
CGCCGACGGAGCCGACCCGC	pos	303	CGC	CBE	[12]	[314]	105	GCC	GtC	A	V	-1	Missense	BCRABL_189	105	BCR-201 ENSE00001897802	True	Missense	103
CGCCGACGGAGCCGACCCGC	pos	303	CGC	ABE	[6]	[308]	103	GAC	GgC	D	G	-1	Missense	BCRABL_189	103	BCR-201 ENSE00001897802	True	Missense	103
CGCCGACGGAGCCGACCCGC	pos	303	CGC	ABE	[10]	[312]	104	GGA	GGg	G	G	-1	Silent	BCRABL_189	104	BCR-201 ENSE00001897802	True	Missense	103
GCGAGTCATCAATGTAGGGC	neg	1359	AGC	ABE	[11]	[1368]	456	ATT	ATc	I	I	-1	Silent	BCRABL_788	456	BCR-201 ENSE00003561884	True	Missense	457
GCGAGTCATCAATGTAGGGC	neg	1359	AGC	ABE	[12]	[1367]	456	ATT	AcT	I	T	-1	Missense	BCRABL_788	456	BCR-201 ENSE00003561884	True	Missense	457
GCGAGTCATCAATGTAGGGC	neg	1359	AGC	ABE	[12, 11]	[1367, 1368]	456	ATT	Acc	I	T	-1	Missense	BCRABL_788	456	BCR-201 ENSE00003561884	True	Missense	457
GCGAGTCATCAATGTAGGGC	neg	1359	AGC	ABE	[8]	[1371]	457	GAT	GAc	D	D	-1	Silent	BCRABL_788	457	BCR-201 ENSE00003561884	True	Missense	457
GCGAGTCATCAATGTAGGGC	neg	1359	AGC	ABE	[4]	[1375]	459	TCG	cCG	S	P	-1	Missense	BCRABL_788	459	BCR-201 ENSE00003561884	True	Missense	457
GCGAGTCATCAATGTAGGGC	neg	1359	AGC	CBE	[10]	[1369]	457	GAT	aAT	D	N	-1	Missense	BCRABL_788	457	BCR-201 ENSE00003561884	True	Missense	457.5
GCGAGTCATCAATGTAGGGC	neg	1359	AGC	CBE	[7]	[1372]	458	GAC	aAC	D	N	-1	Missense	BCRABL_788	458	BCR-201 ENSE00003561884	True	Missense	457.5
GCGAGTCATCAATGTAGGGC	neg	1359	AGC	CBE	[2]	[1377]	459	TCG	TCa	S	S	-1	Silent	BCRABL_788	459	BCR-201 ENSE00003561884	True	Missense	457.5
TCGGAGAGCAGCTGCGGCGT	pos	706	CGA	CBE	[2]	[707]	236	TCG	TtG	S	L	-1	Missense	BCRABL_429	236	BCR-201 ENSE00001897802	True	Missense	236
TCGGAGAGCAGCTGCGGCGT	pos	706	CGA	CBE	[9]	[714]	238	AGC	AGt	S	S	-1	Silent	BCRABL_429	238	BCR-201 ENSE00001897802	True	Missense	236
TCGGAGAGCAGCTGCGGCGT	pos	706	CGA	CBE	[12]	[717]	239	AGC	AGt	S	S	-1	Silent	BCRABL_429	239	BCR-201 ENSE00001897802	True	Missense	236
TCGGAGAGCAGCTGCGGCGT	pos	706	CGA	ABE	[5]	[710]	237	GAG	GgG	E	G	-1	Missense	BCRABL_429	237	BCR-201 ENSE00001897802	True	Missense	238
TCGGAGAGCAGCTGCGGCGT	pos	706	CGA	ABE	[7]	[712]	238	AGC	gGC	S	G	-1	Missense	BCRABL_429	238	BCR-201 ENSE00001897802	True	Missense	238
TCGGAGAGCAGCTGCGGCGT	pos	706	CGA	ABE	[10]	[715]	239	AGC	gGC	S	G	-1	Missense	BCRABL_429	239	BCR-201 ENSE00001897802	True	Missense	238
TGTCCCCCAACTACGACAAG	pos	3386	TGG	CBE	[5]	[3390]	1130	TCC	TCt	S	S	229	Silent	BCRABL_1753	-1	ABL1-201 ENSE00002065214	True	Missense	1130.75
TGTCCCCCAACTACGACAAG	pos	3386	TGG	CBE	[4]	[3389]	1130	TCC	TtC	S	F	229	Missense	BCRABL_1753	-1	ABL1-201 ENSE00002065214	True	Missense	1130.75
TGTCCCCCAACTACGACAAG	pos	3386	TGG	CBE	[4, 5]	[3389, 3390]	1130	TCC	Ttt	S	F	229	Missense	BCRABL_1753	-1	ABL1-201 ENSE00002065214	True	Missense	1130.75
TGTCCCCCAACTACGACAAG	pos	3386	TGG	CBE	[8]	[3393]	1131	CCC	CCt	P	P	230	Silent	BCRABL_1753	-1	ABL1-201 ENSE00002065214	True	Missense	1130.75
TGTCCCCCAACTACGACAAG	pos	3386	TGG	CBE	[7]	[3392]	1131	CCC	CtC	P	L	230	Missense	BCRABL_1753	-1	ABL1-201 ENSE00002065214	True	Missense	1130.75
TGTCCCCCAACTACGACAAG	pos	3386	TGG	CBE	[7, 8]	[3392, 3393]	1131	CCC	Ctt	P	L	230	Missense	BCRABL_1753	-1	ABL1-201 ENSE00002065214	True	Missense	1130.75
TGTCCCCCAACTACGACAAG	pos	3386	TGG	CBE	[6]	[3391]	1131	CCC	tCC	P	S	230	Missense	BCRABL_1753	-1	ABL1-201 ENSE00002065214	True	Missense	1130.75
TGTCCCCCAACTACGACAAG	pos	3386	TGG	CBE	[6, 8]	[3391, 3393]	1131	CCC	tCt	P	S	230	Missense	BCRABL_1753	-1	ABL1-201 ENSE00002065214	True	Missense	1130.75
TGTCCCCCAACTACGACAAG	pos	3386	TGG	CBE	[6, 7]	[3391, 3392]	1131	CCC	ttC	P	F	230	Missense	BCRABL_1753	-1	ABL1-201 ENSE00002065214	True	Missense	1130.75
TGTCCCCCAACTACGACAAG	pos	3386	TGG	CBE	[6, 7, 8]	[3391, 3392, 3393]	1131	CCC	ttt	P	F	230	Missense	BCRABL_1753	-1	ABL1-201 ENSE00002065214	True	Missense	1130.75
TGTCCCCCAACTACGACAAG	pos	3386	TGG	CBE	[11]	[3396]	1132	AAC	AAt	N	N	231	Silent	BCRABL_1753	-1	ABL1-201 ENSE00002065214	True	Missense	1130.75
TGTCCCCCAACTACGACAAG	pos	3386	TGG	ABE	[10]	[3395]	1132	AAC	AgC	N	S	231	Missense	BCRABL_1753	-1	ABL1-201 ENSE00002065214	True	Missense	1132
TGTCCCCCAACTACGACAAG	pos	3386	TGG	ABE	[9]	[3394]	1132	AAC	gAC	N	D	231	Missense	BCRABL_1753	-1	ABL1-201 ENSE00002065214	True	Missense	1132
TGTCCCCCAACTACGACAAG	pos	3386	TGG	ABE	[9, 10]	[3394, 3395]	1132	AAC	ggC	N	G	231	Missense	BCRABL_1753	-1	ABL1-201 ENSE00002065214	True	Missense	1132
CCCCAACTACGACAAGTGGG	pos	3390	AGA	CBE	[4]	[3393]	1131	CCC	CCt	P	P	230	Silent	BCRABL_1757	-1	ABL1-201 ENSE00002065214	True	Missense	1131
CCCCAACTACGACAAGTGGG	pos	3390	AGA	CBE	[3]	[3392]	1131	CCC	CtC	P	L	230	Missense	BCRABL_1757	-1	ABL1-201 ENSE00002065214	True	Missense	1131
CCCCAACTACGACAAGTGGG	pos	3390	AGA	CBE	[3, 4]	[3392, 3393]	1131	CCC	Ctt	P	L	230	Missense	BCRABL_1757	-1	ABL1-201 ENSE00002065214	True	Missense	1131
CCCCAACTACGACAAGTGGG	pos	3390	AGA	CBE	[2]	[3391]	1131	CCC	tCC	P	S	230	Missense	BCRABL_1757	-1	ABL1-201 ENSE00002065214	True	Missense	1131
CCCCAACTACGACAAGTGGG	pos	3390	AGA	CBE	[2, 4]	[3391, 3393]	1131	CCC	tCt	P	S	230	Missense	BCRABL_1757	-1	ABL1-201 ENSE00002065214	True	Missense	1131
CCCCAACTACGACAAGTGGG	pos	3390	AGA	CBE	[2, 3]	[3391, 3392]	1131	CCC	ttC	P	F	230	Missense	BCRABL_1757	-1	ABL1-201 ENSE00002065214	True	Missense	1131
CCCCAACTACGACAAGTGGG	pos	3390	AGA	CBE	[2, 3, 4]	[3391, 3392, 3393]	1131	CCC	ttt	P	F	230	Missense	BCRABL_1757	-1	ABL1-201 ENSE00002065214	True	Missense	1131
CCCCAACTACGACAAGTGGG	pos	3390	AGA	CBE	[7]	[3396]	1132	AAC	AAt	N	N	231	Silent	BCRABL_1757	-1	ABL1-201 ENSE00002065214	True	Missense	1131
CCCCAACTACGACAAGTGGG	pos	3390	AGA	CBE	[10]	[3399]	1133	TAC	TAt	Y	Y	232	Silent	BCRABL_1757	-1	ABL1-201 ENSE00002065214	True	Missense	1131
CCCCAACTACGACAAGTGGG	pos	3390	AGA	ABE	[6]	[3395]	1132	AAC	AgC	N	S	231	Missense	BCRABL_1757	-1	ABL1-201 ENSE00002065214	True	Missense	1132.6
CCCCAACTACGACAAGTGGG	pos	3390	AGA	ABE	[5]	[3394]	1132	AAC	gAC	N	D	231	Missense	BCRABL_1757	-1	ABL1-201 ENSE00002065214	True	Missense	1132.6
CCCCAACTACGACAAGTGGG	pos	3390	AGA	ABE	[5, 6]	[3394, 3395]	1132	AAC	ggC	N	G	231	Missense	BCRABL_1757	-1	ABL1-201 ENSE00002065214	True	Missense	1132.6
CCCCAACTACGACAAGTGGG	pos	3390	AGA	ABE	[9]	[3398]	1133	TAC	TgC	Y	C	232	Missense	BCRABL_1757	-1	ABL1-201 ENSE00002065214	True	Missense	1132.6
CCCCAACTACGACAAGTGGG	pos	3390	AGA	ABE	[12]	[3401]	1134	GAC	GgC	D	G	233	Missense	BCRABL_1757	-1	ABL1-201 ENSE00002065214	True	Missense	1132.6
CAGCCGCCTAGCCACCGGCG	pos	4788	AGG	ABE	[2]	[4789]	1597	AGC	gGC	S	G	696	Missense	BCRABL_2447	-1	ABL1-201 ENSE00001457584	True	Missense	1597
CAGCCGCCTAGCCACCGGCG	pos	4788	AGG	ABE	[10]	[4797]	1599	CTA	CTg	L	L	698	Silent	BCRABL_2447	-1	ABL1-201 ENSE00001457584	True	Missense	1597
CAGCCGCCTAGCCACCGGCG	pos	4788	AGG	CBE	[4]	[4791]	1597	AGC	AGt	S	S	696	Silent	BCRABL_2447	-1	ABL1-201 ENSE00001457584	True	Missense	1598.67
CAGCCGCCTAGCCACCGGCG	pos	4788	AGG	CBE	[7]	[4794]	1598	CGC	CGt	R	R	697	Silent	BCRABL_2447	-1	ABL1-201 ENSE00001457584	True	Missense	1598.67
CAGCCGCCTAGCCACCGGCG	pos	4788	AGG	CBE	[5]	[4792]	1598	CGC	tGC	R	C	697	Missense	BCRABL_2447	-1	ABL1-201 ENSE00001457584	True	Missense	1598.67
CAGCCGCCTAGCCACCGGCG	pos	4788	AGG	CBE	[5, 7]	[4792, 4794]	1598	CGC	tGt	R	C	697	Missense	BCRABL_2447	-1	ABL1-201 ENSE00001457584	True	Missense	1598.67
CAGCCGCCTAGCCACCGGCG	pos	4788	AGG	CBE	[8]	[4795]	1599	CTA	tTA	L	L	698	Silent	BCRABL_2447	-1	ABL1-201 ENSE00001457584	True	Missense	1598.67
CAGCCGCCTAGCCACCGGCG	pos	4788	AGG	CBE	[12]	[4799]	1600	GCC	GtC	A	V	699	Missense	BCRABL_2447	-1	ABL1-201 ENSE00001457584	True	Missense	1598.67
CCACCTGGATACGGCTGCGC	pos	1297	TGC	CBE	[2]	[1298]	433	CCA	CtA	P	L	-1	Missense	BCRABL_755	433	BCR-201 ENSE00003561884	True	Missense	433.75
CCACCTGGATACGGCTGCGC	pos	1297	TGC	CBE	[5]	[1301]	434	CCT	CtT	P	L	-1	Missense	BCRABL_755	434	BCR-201 ENSE00003561884	True	Missense	433.75
CCACCTGGATACGGCTGCGC	pos	1297	TGC	CBE	[4]	[1300]	434	CCT	tCT	P	S	-1	Missense	BCRABL_755	434	BCR-201 ENSE00003561884	True	Missense	433.75
CCACCTGGATACGGCTGCGC	pos	1297	TGC	CBE	[4, 5]	[1300, 1301]	434	CCT	ttT	P	F	-1	Missense	BCRABL_755	434	BCR-201 ENSE00003561884	True	Missense	433.75
CCACCTGGATACGGCTGCGC	pos	1297	TGC	CBE	[12]	[1308]	436	TAC	TAt	Y	Y	-1	Silent	BCRABL_755	436	BCR-201 ENSE00003561884	True	Missense	433.75
CCACCTGGATACGGCTGCGC	pos	1297	TGC	ABE	[3]	[1299]	433	CCA	CCg	P	P	-1	Silent	BCRABL_755	433	BCR-201 ENSE00003561884	True	Missense	436
CCACCTGGATACGGCTGCGC	pos	1297	TGC	ABE	[9]	[1305]	435	GGA	GGg	G	G	-1	Silent	BCRABL_755	435	BCR-201 ENSE00003561884	True	Missense	436
CCACCTGGATACGGCTGCGC	pos	1297	TGC	ABE	[11]	[1307]	436	TAC	TgC	Y	C	-1	Missense	BCRABL_755	436	BCR-201 ENSE00003561884	True	Missense	436
GGGCCTGCTACCGCCATTGG	neg	788	CGT	CBE	[11]	[797]	266	GGT	GaT	G	D	-1	Missense	BCRABL_472	266	BCR-201 ENSE00001897802	True	Missense	266.833
GGGCCTGCTACCGCCATTGG	neg	788	CGT	CBE	[12]	[796]	266	GGT	aGT	G	S	-1	Missense	BCRABL_472	266	BCR-201 ENSE00001897802	True	Missense	266.833
GGGCCTGCTACCGCCATTGG	neg	788	CGT	CBE	[12, 11]	[796, 797]	266	GGT	aaT	G	N	-1	Missense	BCRABL_472	266	BCR-201 ENSE00001897802	True	Missense	266.833
GGGCCTGCTACCGCCATTGG	neg	788	CGT	CBE	[8]	[800]	267	AGC	AaC	S	N	-1	Missense	BCRABL_472	267	BCR-201 ENSE00001897802	True	Missense	266.833
GGGCCTGCTACCGCCATTGG	neg	788	CGT	CBE	[4]	[804]	268	AGG	AGa	R	R	-1	Silent	BCRABL_472	268	BCR-201 ENSE00001897802	True	Missense	266.833
GGGCCTGCTACCGCCATTGG	neg	788	CGT	CBE	[5]	[803]	268	AGG	AaG	R	K	-1	Missense	BCRABL_472	268	BCR-201 ENSE00001897802	True	Missense	266.833
GGGCCTGCTACCGCCATTGG	neg	788	CGT	CBE	[5, 4]	[803, 804]	268	AGG	Aaa	R	K	-1	Missense	BCRABL_472	268	BCR-201 ENSE00001897802	True	Missense	266.833
GGGCCTGCTACCGCCATTGG	neg	788	CGT	ABE	[10]	[798]	266	GGT	GGc	G	G	-1	Silent	BCRABL_472	266	BCR-201 ENSE00001897802	True	Silent	266
GATGATGAACCAACTCGGCC	neg	3288	AGG	CBE	[11]	[3297]	1099	TTG	TTa	L	L	198	Silent	BCRABL_1704	-1	ABL1-201 ENSE00002065214	True	Missense	1100
GATGATGAACCAACTCGGCC	neg	3288	AGG	CBE	[10]	[3298]	1100	GTT	aTT	V	I	199	Missense	BCRABL_1704	-1	ABL1-201 ENSE00002065214	True	Missense	1100
GATGATGAACCAACTCGGCC	neg	3288	AGG	ABE	[8]	[3300]	1100	GTT	GTc	V	V	199	Silent	BCRABL_1704	-1	ABL1-201 ENSE00002065214	True	Missense	1100
GATGATGAACCAACTCGGCC	neg	3288	AGG	ABE	[9]	[3299]	1100	GTT	GcT	V	A	199	Missense	BCRABL_1704	-1	ABL1-201 ENSE00002065214	True	Missense	1100
GATGATGAACCAACTCGGCC	neg	3288	AGG	ABE	[9, 8]	[3299, 3300]	1100	GTT	Gcc	V	A	199	Missense	BCRABL_1704	-1	ABL1-201 ENSE00002065214	True	Missense	1100
GATGATGAACCAACTCGGCC	neg	3288	AGG	ABE	[5]	[3303]	1101	CAT	CAc	H	H	200	Silent	BCRABL_1704	-1	ABL1-201 ENSE00002065214	True	Missense	1100
GATGATGAACCAACTCGGCC	neg	3288	AGG	ABE	[2]	[3306]	1102	CAT	CAc	H	H	201	Silent	BCRABL_1704	-1	ABL1-201 ENSE00002065214	True	Missense	1100
GAGCGCAAAAAGTCCCAGCA	pos	631	CGG	ABE	[2]	[632]	211	GAG	GgG	E	G	-1	Missense	BCRABL_384	211	BCR-201 ENSE00001897802	True	Missense	213.1
GAGCGCAAAAAGTCCCAGCA	pos	631	CGG	ABE	[9]	[639]	213	AAA	AAg	K	K	-1	Silent	BCRABL_384	213	BCR-201 ENSE00001897802	True	Missense	213.1
GAGCGCAAAAAGTCCCAGCA	pos	631	CGG	ABE	[8]	[638]	213	AAA	AgA	K	R	-1	Missense	BCRABL_384	213	BCR-201 ENSE00001897802	True	Missense	213.1
GAGCGCAAAAAGTCCCAGCA	pos	631	CGG	ABE	[8, 9]	[638, 639]	213	AAA	Agg	K	R	-1	Missense	BCRABL_384	213	BCR-201 ENSE00001897802	True	Missense	213.1
GAGCGCAAAAAGTCCCAGCA	pos	631	CGG	ABE	[7]	[637]	213	AAA	gAA	K	E	-1	Missense	BCRABL_384	213	BCR-201 ENSE00001897802	True	Missense	213.1
GAGCGCAAAAAGTCCCAGCA	pos	631	CGG	ABE	[7, 9]	[637, 639]	213	AAA	gAg	K	E	-1	Missense	BCRABL_384	213	BCR-201 ENSE00001897802	True	Missense	213.1
GAGCGCAAAAAGTCCCAGCA	pos	631	CGG	ABE	[7, 8]	[637, 638]	213	AAA	ggA	K	G	-1	Missense	BCRABL_384	213	BCR-201 ENSE00001897802	True	Missense	213.1
GAGCGCAAAAAGTCCCAGCA	pos	631	CGG	ABE	[7, 8, 9]	[637, 638, 639]	213	AAA	ggg	K	G	-1	Missense	BCRABL_384	213	BCR-201 ENSE00001897802	True	Missense	213.1
GAGCGCAAAAAGTCCCAGCA	pos	631	CGG	ABE	[11]	[641]	214	AAG	AgG	K	R	-1	Missense	BCRABL_384	214	BCR-201 ENSE00001897802	True	Missense	213.1
GAGCGCAAAAAGTCCCAGCA	pos	631	CGG	ABE	[10]	[640]	214	AAG	gAG	K	E	-1	Missense	BCRABL_384	214	BCR-201 ENSE00001897802	True	Missense	213.1
GAGCGCAAAAAGTCCCAGCA	pos	631	CGG	ABE	[10, 11]	[640, 641]	214	AAG	ggG	K	G	-1	Missense	BCRABL_384	214	BCR-201 ENSE00001897802	True	Missense	213.1
GAGCGCAAAAAGTCCCAGCA	pos	631	CGG	CBE	[6]	[636]	212	CGC	CGt	R	R	-1	Silent	BCRABL_384	212	BCR-201 ENSE00001897802	True	Missense	212
GAGCGCAAAAAGTCCCAGCA	pos	631	CGG	CBE	[4]	[634]	212	CGC	tGC	R	C	-1	Missense	BCRABL_384	212	BCR-201 ENSE00001897802	True	Missense	212
GAGCGCAAAAAGTCCCAGCA	pos	631	CGG	CBE	[4, 6]	[634, 636]	212	CGC	tGt	R	C	-1	Missense	BCRABL_384	212	BCR-201 ENSE00001897802	True	Missense	212
GCTGAGATCCGTGAGCGGAA	neg	2270	TGT	CBE	[10]	[2280]	760	ACG	ACa	T	T	-1	Silent	BCRABL_1238	760	BCR-201 ENSE00003495342	True	Missense	762
GCTGAGATCCGTGAGCGGAA	neg	2270	TGT	CBE	[9]	[2281]	761	GAT	aAT	D	N	-1	Missense	BCRABL_1238	761	BCR-201 ENSE00003495342	True	Missense	762
GCTGAGATCCGTGAGCGGAA	neg	2270	TGT	CBE	[2]	[2288]	763	AGC	AaC	S	N	-1	Missense	BCRABL_1238	763	BCR-201 ENSE00003495342	True	Missense	762
GCTGAGATCCGTGAGCGGAA	neg	2270	TGT	ABE	[7]	[2283]	761	GAT	GAc	D	D	-1	Silent	BCRABL_1238	761	BCR-201 ENSE00003495342	True	Missense	762
GCTGAGATCCGTGAGCGGAA	neg	2270	TGT	ABE	[5]	[2285]	762	CTC	CcC	L	P	-1	Missense	BCRABL_1238	762	BCR-201 ENSE00003495342	True	Missense	762
CGCAGTGCCATAAGCGGCAC	pos	1157	CGG	CBE	[3]	[1159]	387	CAG	tAG	Q	O	-1	Nonsense	BCRABL_676	387	BCR-201 ENSE00001897802	True	Nonsense	387
CGCAGTGCCATAAGCGGCAC	pos	1157	CGG	CBE	[8]	[1164]	388	TGC	TGt	C	C	-1	Silent	BCRABL_676	388	BCR-201 ENSE00001897802	True	Nonsense	387
CGCAGTGCCATAAGCGGCAC	pos	1157	CGG	CBE	[9]	[1165]	389	CAT	tAT	H	Y	-1	Missense	BCRABL_676	389	BCR-201 ENSE00001897802	True	Nonsense	387
CGCAGTGCCATAAGCGGCAC	pos	1157	CGG	ABE	[4]	[1160]	387	CAG	CgG	Q	R	-1	Missense	BCRABL_676	387	BCR-201 ENSE00001897802	True	Missense	388.667
CGCAGTGCCATAAGCGGCAC	pos	1157	CGG	ABE	[10]	[1166]	389	CAT	CgT	H	R	-1	Missense	BCRABL_676	389	BCR-201 ENSE00001897802	True	Missense	388.667
CGCAGTGCCATAAGCGGCAC	pos	1157	CGG	ABE	[12]	[1168]	390	AAG	gAG	K	E	-1	Missense	BCRABL_676	390	BCR-201 ENSE00001897802	True	Missense	388.667
TAAGCGGCACCGGCACTGCC	pos	1167	CGG	ABE	[3]	[1169]	390	AAG	AgG	K	R	-1	Missense	BCRABL_682	390	BCR-201 ENSE00001897802	True	Missense	390.5
TAAGCGGCACCGGCACTGCC	pos	1167	CGG	ABE	[2]	[1168]	390	AAG	gAG	K	E	-1	Missense	BCRABL_682	390	BCR-201 ENSE00001897802	True	Missense	390.5
TAAGCGGCACCGGCACTGCC	pos	1167	CGG	ABE	[2, 3]	[1168, 1169]	390	AAG	ggG	K	G	-1	Missense	BCRABL_682	390	BCR-201 ENSE00001897802	True	Missense	390.5
TAAGCGGCACCGGCACTGCC	pos	1167	CGG	ABE	[9]	[1175]	392	CAC	CgC	H	R	-1	Missense	BCRABL_682	392	BCR-201 ENSE00001897802	True	Missense	390.5
TAAGCGGCACCGGCACTGCC	pos	1167	CGG	CBE	[5]	[1171]	391	CGG	tGG	R	W	-1	Missense	BCRABL_682	391	BCR-201 ENSE00001897802	True	Missense	392
TAAGCGGCACCGGCACTGCC	pos	1167	CGG	CBE	[10]	[1176]	392	CAC	CAt	H	H	-1	Silent	BCRABL_682	392	BCR-201 ENSE00001897802	True	Missense	392
TAAGCGGCACCGGCACTGCC	pos	1167	CGG	CBE	[8]	[1174]	392	CAC	tAC	H	Y	-1	Missense	BCRABL_682	392	BCR-201 ENSE00001897802	True	Missense	392
TAAGCGGCACCGGCACTGCC	pos	1167	CGG	CBE	[8, 10]	[1174, 1176]	392	CAC	tAt	H	Y	-1	Missense	BCRABL_682	392	BCR-201 ENSE00001897802	True	Missense	392
TAAGCGGCACCGGCACTGCC	pos	1167	CGG	CBE	[11]	[1177]	393	CGG	tGG	R	W	-1	Missense	BCRABL_682	393	BCR-201 ENSE00001897802	True	Missense	392
CATCATCATTCAACGGTGGC	pos	3301	CGA	ABE	[2]	[3302]	1101	CAT	CgT	H	R	200	Missense	BCRABL_1711	-1	ABL1-201 ENSE00002065214	True	Missense	1102
CATCATCATTCAACGGTGGC	pos	3301	CGA	ABE	[5]	[3305]	1102	CAT	CgT	H	R	201	Missense	BCRABL_1711	-1	ABL1-201 ENSE00002065214	True	Missense	1102
CATCATCATTCAACGGTGGC	pos	3301	CGA	ABE	[8]	[3308]	1103	CAT	CgT	H	R	202	Missense	BCRABL_1711	-1	ABL1-201 ENSE00002065214	True	Missense	1102
CATCATCATTCAACGGTGGC	pos	3301	CGA	ABE	[12]	[3312]	1104	TCA	TCg	S	S	203	Silent	BCRABL_1711	-1	ABL1-201 ENSE00002065214	True	Missense	1102
CATCATCATTCAACGGTGGC	pos	3301	CGA	CBE	[4]	[3304]	1102	CAT	tAT	H	Y	201	Missense	BCRABL_1711	-1	ABL1-201 ENSE00002065214	True	Missense	1103
CATCATCATTCAACGGTGGC	pos	3301	CGA	CBE	[7]	[3307]	1103	CAT	tAT	H	Y	202	Missense	BCRABL_1711	-1	ABL1-201 ENSE00002065214	True	Missense	1103
CATCATCATTCAACGGTGGC	pos	3301	CGA	CBE	[11]	[3311]	1104	TCA	TtA	S	L	203	Missense	BCRABL_1711	-1	ABL1-201 ENSE00002065214	True	Missense	1103
CGGCGAGGGTTCTCCGGGTA	pos	354	AGG	CBE	[4]	[357]	119	GGC	GGt	G	G	-1	Silent	BCRABL_225	119	BCR-201 ENSE00001897802	True	Missense	122
CGGCGAGGGTTCTCCGGGTA	pos	354	AGG	CBE	[12]	[365]	122	TCT	TtT	S	F	-1	Missense	BCRABL_225	122	BCR-201 ENSE00001897802	True	Missense	122
CGGCGAGGGTTCTCCGGGTA	pos	354	AGG	ABE	[6]	[359]	120	GAG	GgG	E	G	-1	Missense	BCRABL_225	120	BCR-201 ENSE00001897802	True	Missense	120
CACGAGCGCGGCCTGGTGAA	pos	550	GGT	ABE	[2]	[551]	184	CAC	CgC	H	R	-1	Missense	BCRABL_346	184	BCR-201 ENSE00001897802	True	Missense	184.5
CACGAGCGCGGCCTGGTGAA	pos	550	GGT	ABE	[5]	[554]	185	GAG	GgG	E	G	-1	Missense	BCRABL_346	185	BCR-201 ENSE00001897802	True	Missense	184.5
CACGAGCGCGGCCTGGTGAA	pos	550	GGT	CBE	[3]	[552]	184	CAC	CAt	H	H	-1	Silent	BCRABL_346	184	BCR-201 ENSE00001897802	True	Missense	186
CACGAGCGCGGCCTGGTGAA	pos	550	GGT	CBE	[9]	[558]	186	CGC	CGt	R	R	-1	Silent	BCRABL_346	186	BCR-201 ENSE00001897802	True	Missense	186
CACGAGCGCGGCCTGGTGAA	pos	550	GGT	CBE	[7]	[556]	186	CGC	tGC	R	C	-1	Missense	BCRABL_346	186	BCR-201 ENSE00001897802	True	Missense	186
CACGAGCGCGGCCTGGTGAA	pos	550	GGT	CBE	[7, 9]	[556, 558]	186	CGC	tGt	R	C	-1	Missense	BCRABL_346	186	BCR-201 ENSE00001897802	True	Missense	186
CACGAGCGCGGCCTGGTGAA	pos	550	GGT	CBE	[12]	[561]	187	GGC	GGt	G	G	-1	Silent	BCRABL_346	187	BCR-201 ENSE00001897802	True	Missense	186
CGAGTTGAACCCCCGCTTCC	pos	747	TGA	ABE	[3]	[749]	250	GAG	GgG	E	G	-1	Missense	BCRABL_450	250	BCR-201 ENSE00001897802	True	Missense	251.5
CGAGTTGAACCCCCGCTTCC	pos	747	TGA	ABE	[9]	[755]	252	AAC	AgC	N	S	-1	Missense	BCRABL_450	252	BCR-201 ENSE00001897802	True	Missense	251.5
CGAGTTGAACCCCCGCTTCC	pos	747	TGA	ABE	[8]	[754]	252	AAC	gAC	N	D	-1	Missense	BCRABL_450	252	BCR-201 ENSE00001897802	True	Missense	251.5
CGAGTTGAACCCCCGCTTCC	pos	747	TGA	ABE	[8, 9]	[754, 755]	252	AAC	ggC	N	G	-1	Missense	BCRABL_450	252	BCR-201 ENSE00001897802	True	Missense	251.5
CGAGTTGAACCCCCGCTTCC	pos	747	TGA	CBE	[10]	[756]	252	AAC	AAt	N	N	-1	Silent	BCRABL_450	252	BCR-201 ENSE00001897802	True	Missense	253
CGAGTTGAACCCCCGCTTCC	pos	747	TGA	CBE	[12]	[758]	253	CCC	CtC	P	L	-1	Missense	BCRABL_450	253	BCR-201 ENSE00001897802	True	Missense	253
CGAGTTGAACCCCCGCTTCC	pos	747	TGA	CBE	[11]	[757]	253	CCC	tCC	P	S	-1	Missense	BCRABL_450	253	BCR-201 ENSE00001897802	True	Missense	253
CGAGTTGAACCCCCGCTTCC	pos	747	TGA	CBE	[11, 12]	[757, 758]	253	CCC	ttC	P	F	-1	Missense	BCRABL_450	253	BCR-201 ENSE00001897802	True	Missense	253
AAGAGCGAGGTCCCCCGGAG	pos	4427	GGC	ABE	[2]	[4428]	1476	AAA	AAg	K	K	575	Silent	BCRABL_2256	-1	ABL1-201 ENSE00001457584	True	Missense	1477
AAGAGCGAGGTCCCCCGGAG	pos	4427	GGC	ABE	[4]	[4430]	1477	GAG	GgG	E	G	576	Missense	BCRABL_2256	-1	ABL1-201 ENSE00001457584	True	Missense	1477
AAGAGCGAGGTCCCCCGGAG	pos	4427	GGC	ABE	[8]	[4434]	1478	CGA	CGg	R	R	577	Silent	BCRABL_2256	-1	ABL1-201 ENSE00001457584	True	Missense	1477
AAGAGCGAGGTCCCCCGGAG	pos	4427	GGC	CBE	[6]	[4432]	1478	CGA	tGA	R	O	577	Nonsense	BCRABL_2256	-1	ABL1-201 ENSE00001457584	True	Nonsense	1478
AAGAGCGAGGTCCCCCGGAG	pos	4427	GGC	CBE	[12]	[4438]	1480	CCC	tCC	P	S	579	Missense	BCRABL_2256	-1	ABL1-201 ENSE00001457584	True	Nonsense	1478
CACGCCAGTCAACAGTCTGG	pos	3051	AGA	ABE	[2]	[3052]	1018	ACG	gCG	T	A	117	Missense	BCRABL_1592	-1	ABL1-201 ENSE00002690665	True	Missense	1020.25
CACGCCAGTCAACAGTCTGG	pos	3051	AGA	ABE	[7]	[3057]	1019	CCA	CCg	P	P	118	Silent	BCRABL_1592	-1	ABL1-201 ENSE00002690665	True	Missense	1020.25
CACGCCAGTCAACAGTCTGG	pos	3051	AGA	ABE	[12]	[3062]	1021	AAC	AgC	N	S	120	Missense	BCRABL_1592	-1	ABL1-201 ENSE00002690665	True	Missense	1020.25
CACGCCAGTCAACAGTCTGG	pos	3051	AGA	ABE	[11]	[3061]	1021	AAC	gAC	N	D	120	Missense	BCRABL_1592	-1	ABL1-201 ENSE00002690665	True	Missense	1020.25
CACGCCAGTCAACAGTCTGG	pos	3051	AGA	ABE	[11, 12]	[3061, 3062]	1021	AAC	ggC	N	G	120	Missense	BCRABL_1592	-1	ABL1-201 ENSE00002690665	True	Missense	1020.25
CACGCCAGTCAACAGTCTGG	pos	3051	AGA	CBE	[3]	[3053]	1018	ACG	AtG	T	M	117	Missense	BCRABL_1592	-1	ABL1-201 ENSE00002690665	True	Missense	1018.75
CACGCCAGTCAACAGTCTGG	pos	3051	AGA	CBE	[6]	[3056]	1019	CCA	CtA	P	L	118	Missense	BCRABL_1592	-1	ABL1-201 ENSE00002690665	True	Missense	1018.75
CACGCCAGTCAACAGTCTGG	pos	3051	AGA	CBE	[5]	[3055]	1019	CCA	tCA	P	S	118	Missense	BCRABL_1592	-1	ABL1-201 ENSE00002690665	True	Missense	1018.75
CACGCCAGTCAACAGTCTGG	pos	3051	AGA	CBE	[5, 6]	[3055, 3056]	1019	CCA	ttA	P	L	118	Missense	BCRABL_1592	-1	ABL1-201 ENSE00002690665	True	Missense	1018.75
CACGCCAGTCAACAGTCTGG	pos	3051	AGA	CBE	[10]	[3060]	1020	GTC	GTt	V	V	119	Silent	BCRABL_1592	-1	ABL1-201 ENSE00002690665	True	Missense	1018.75
ACCCGGAGAACCCTCGCCGT	neg	353	CGG	CBE	[11]	[362]	121	GGT	GaT	G	D	-1	Missense	BCRABL_224	121	BCR-201 ENSE00001897802	True	Missense	122.5
ACCCGGAGAACCCTCGCCGT	neg	353	CGG	CBE	[12]	[361]	121	GGT	aGT	G	S	-1	Missense	BCRABL_224	121	BCR-201 ENSE00001897802	True	Missense	122.5
ACCCGGAGAACCCTCGCCGT	neg	353	CGG	CBE	[12, 11]	[361, 362]	121	GGT	aaT	G	N	-1	Missense	BCRABL_224	121	BCR-201 ENSE00001897802	True	Missense	122.5
ACCCGGAGAACCCTCGCCGT	neg	353	CGG	CBE	[4]	[369]	123	CCG	CCa	P	P	-1	Silent	BCRABL_224	123	BCR-201 ENSE00001897802	True	Missense	122.5
ACCCGGAGAACCCTCGCCGT	neg	353	CGG	CBE	[2]	[371]	124	GGT	GaT	G	D	-1	Missense	BCRABL_224	124	BCR-201 ENSE00001897802	True	Missense	122.5
ACCCGGAGAACCCTCGCCGT	neg	353	CGG	CBE	[3]	[370]	124	GGT	aGT	G	S	-1	Missense	BCRABL_224	124	BCR-201 ENSE00001897802	True	Missense	122.5
ACCCGGAGAACCCTCGCCGT	neg	353	CGG	CBE	[3, 2]	[370, 371]	124	GGT	aaT	G	N	-1	Missense	BCRABL_224	124	BCR-201 ENSE00001897802	True	Missense	122.5
ACCCGGAGAACCCTCGCCGT	neg	353	CGG	ABE	[10]	[363]	121	GGT	GGc	G	G	-1	Silent	BCRABL_224	121	BCR-201 ENSE00001897802	True	Missense	122
ACCCGGAGAACCCTCGCCGT	neg	353	CGG	ABE	[7]	[366]	122	TCT	TCc	S	S	-1	Silent	BCRABL_224	122	BCR-201 ENSE00001897802	True	Missense	122
ACCCGGAGAACCCTCGCCGT	neg	353	CGG	ABE	[9]	[364]	122	TCT	cCT	S	P	-1	Missense	BCRABL_224	122	BCR-201 ENSE00001897802	True	Missense	122
ACCCGGAGAACCCTCGCCGT	neg	353	CGG	ABE	[9, 7]	[364, 366]	122	TCT	cCc	S	P	-1	Missense	BCRABL_224	122	BCR-201 ENSE00001897802	True	Missense	122
GCCCGAAACTGCCTGGTAGG	pos	3799	GGA	CBE	[3]	[3801]	1267	GCC	GCt	A	A	366	Silent	BCRABL_1949	-1	ABL1-201 ENSE00001758713	True	Nonsense	1268
GCCCGAAACTGCCTGGTAGG	pos	3799	GGA	CBE	[2]	[3800]	1267	GCC	GtC	A	V	366	Missense	BCRABL_1949	-1	ABL1-201 ENSE00001758713	True	Nonsense	1268
GCCCGAAACTGCCTGGTAGG	pos	3799	GGA	CBE	[2, 3]	[3800, 3801]	1267	GCC	Gtt	A	V	366	Missense	BCRABL_1949	-1	ABL1-201 ENSE00001758713	True	Nonsense	1268
GCCCGAAACTGCCTGGTAGG	pos	3799	GGA	CBE	[4]	[3802]	1268	CGA	tGA	R	O	367	Nonsense	BCRABL_1949	-1	ABL1-201 ENSE00001758713	True	Nonsense	1268
GCCCGAAACTGCCTGGTAGG	pos	3799	GGA	CBE	[9]	[3807]	1269	AAC	AAt	N	N	368	Silent	BCRABL_1949	-1	ABL1-201 ENSE00001758713	True	Nonsense	1268
GCCCGAAACTGCCTGGTAGG	pos	3799	GGA	CBE	[12]	[3810]	1270	TGC	TGt	C	C	369	Silent	BCRABL_1949	-1	ABL1-201 ENSE00001758713	True	Nonsense	1268
GCCCGAAACTGCCTGGTAGG	pos	3799	GGA	ABE	[6]	[3804]	1268	CGA	CGg	R	R	367	Silent	BCRABL_1949	-1	ABL1-201 ENSE00001758713	True	Missense	1269
GCCCGAAACTGCCTGGTAGG	pos	3799	GGA	ABE	[8]	[3806]	1269	AAC	AgC	N	S	368	Missense	BCRABL_1949	-1	ABL1-201 ENSE00001758713	True	Missense	1269
GCCCGAAACTGCCTGGTAGG	pos	3799	GGA	ABE	[7]	[3805]	1269	AAC	gAC	N	D	368	Missense	BCRABL_1949	-1	ABL1-201 ENSE00001758713	True	Missense	1269
GCCCGAAACTGCCTGGTAGG	pos	3799	GGA	ABE	[7, 8]	[3805, 3806]	1269	AAC	ggC	N	G	368	Missense	BCRABL_1949	-1	ABL1-201 ENSE00001758713	True	Missense	1269
[truncated: 22,703 more rows]

## Sheet: ABE Screen
sgName	A1_D0	A1_D6	A1_D8	A1_Imat_D6	A2_D0	A2_D6	A2_D8	A2_Imat_D6	A3_D0	A3_D6	A3_D8	A3_Imat_D6	C1_D0	C1_D6	C1_D8	C2_D0	C2_D6	C2_D8	C2_Imat_D6	C3_D6	C3_D8	C3_Imat_D6	n1_D0	n1_D6	n1_D8	n2_D0	n2_D6	n2_D8	n3_D0	n3_D6	n3_D8	C1_Imat_D6_PSU	HEK_Virus2	HEK_Virus1
BCRABL_3149	771	329	845	452	758	215	963	735	1139	442	1238	192	1203	237	851	340	236	709	1108	247	1141	20	400	244	670	475	409	664	501	458	880	217	421	2239
BCRABL_332	1672	429	1356	158	1390	444	2243	1263	2395	672	2245	525	2044	317	1411	578	431	1658	1042	414	2434	4119	764	450	1991	905	793	1490	753	745	1506	72	776	3619
BCRABL_467	195	82	204	43	206	31	96	0	240	119	268	6	243	18	171	53	36	199	32	24	192	23	80	86	356	65	63	104	135	65	185	0	78	455
BCRABL_691	1338	396	1111	290	1222	344	1244	203	1550	651	1389	148	1371	290	1166	438	360	1147	2102	226	1401	183	566	364	1197	540	354	916	706	671	1006	322	510	2561
BCRABL_335	2628	782	2465	612	2589	737	3082	1484	3997	1376	4492	2486	3435	630	2728	1121	911	2900	3452	818	5403	901	1360	921	3459	1528	1512	3373	1567	1278	2222	389	1390	6244
BCRABL_573	1881	595	1510	1003	1710	469	2275	812	2800	1109	3215	659	2516	507	2316	739	642	1830	2589	379	2275	457	844	476	1735	1113	843	1555	1034	1042	1588	162	938	4656
BCRABL_338	568	133	351	62	506	129	619	101	528	178	554	40	575	127	548	179	103	456	316	94	662	200	256	168	701	277	236	457	337	402	559	47	229	1166
BCRABL_337	304	76	237	19	461	153	672	49	537	180	538	1584	481	55	270	168	193	683	747	113	607	138	229	104	395	174	158	283	177	179	304	208	207	1111
BCRABL_1146	5051	1479	4517	877	4733	1206	4999	2609	6798	2256	6024	1496	6362	1173	4546	2220	1838	5404	7153	1452	7064	2504	2421	1397	5025	2971	2716	5230	3009	2709	4537	1243	2505	12645
BCRABL_357	4055	1053	3395	828	3881	1061	5598	1578	5465	1815	5837	1436	4824	1025	4166	2167	1732	5648	5991	1041	6609	2246	1924	1221	4868	2400	2194	4127	2168	2038	4439	1017	2045	9901
BCRABL_500	1342	409	1166	98	1380	322	1613	492	1713	453	1904	1243	1739	454	1681	583	424	1667	293	334	1876	547	606	432	1506	880	804	1695	706	831	1272	52	617	2900
BCRABL_1147	567	114	344	84	643	163	828	294	604	227	536	115	778	110	452	233	159	577	123	60	652	248	302	225	707	332	265	376	451	347	609	3	306	1670
BCRABL_690	1975	527	1846	144	1844	405	2164	1165	2789	1061	3008	361	2052	427	1477	819	668	2178	2086	406	2174	554	1041	592	2626	1119	978	1848	1160	987	1722	347	891	4808
BCRABL_1864	54	31	114	457	105	23	176	226	74	18	94	0	382	86	496	114	99	395	35	66	506	105	157	157	422	165	198	247	177	153	301	1	154	750
BCRABL_469	967	276	627	75	990	303	1249	316	1345	474	1524	100	1079	203	972	346	301	783	363	150	853	350	455	273	1267	558	341	802	598	582	994	47	475	2482
BCRABL_576	801	214	712	173	780	285	1204	455	1096	358	1148	228	1111	231	922	428	273	1027	277	220	1582	277	503	379	1645	604	523	970	466	377	635	20	434	2174
BCRABL_575	1674	429	1429	474	1711	484	2023	514	2105	742	2632	933	1958	388	1729	742	563	1857	3145	425	3143	451	844	467	1942	1054	935	1756	991	972	1646	634	724	3874
BCRABL_745	378	84	346	112	402	87	442	141	786	283	919	376	558	88	262	221	157	489	48	100	525	155	188	123	338	319	254	601	278	269	501	15	231	1021
BCRABL_359	3434	1160	2957	1157	3490	1023	4049	979	5046	2004	5709	2108	4270	865	3807	1605	1363	4603	10074	1018	6922	1148	1977	1201	4507	2261	1743	3628	2135	2054	3276	2708	1941	9356
BCRABL_501	1504	405	1373	305	1223	295	1599	721	1890	649	2241	1410	1848	291	1336	462	375	1278	1234	363	2033	1589	662	353	1239	890	745	1757	876	812	1317	178	621	3166
BCRABL_468	1357	363	1164	241	946	268	1122	128	1464	607	1781	148	1323	260	852	307	223	802	836	226	1384	61	642	428	1484	717	629	1380	738	813	1192	74	742	3799
BCRABL_339	1757	567	1871	279	1898	431	1918	683	2442	1109	2710	379	2050	567	2079	710	635	1907	2368	438	2065	3479	851	571	1990	1062	912	1974	1052	861	1516	578	1036	5307
BCRABL_262	3352	1065	2756	1127	2698	751	2863	1409	4112	1414	3947	1372	3705	779	3003	1243	1008	2907	3738	707	3761	482	1753	972	3677	1817	1739	3203	2011	1968	3061	421	1681	9600
BCRABL_673	919	335	1000	66	847	183	801	322	1511	513	1553	1454	1182	216	806	474	373	1217	707	164	1573	188	437	258	1077	432	327	720	589	444	1130	148	410	2150
BCRABL_2639	660	158	607	11	489	127	449	354	887	315	645	153	845	230	1074	290	263	647	517	143	827	157	351	229	741	436	317	688	362	331	581	16	364	1751
BCRABL_1716	3258	894	2566	133	3355	684	3238	1037	4346	1396	3581	665	4755	943	3774	1405	966	3100	3547	846	4690	2216	1788	1011	3613	2195	1729	3138	2070	2018	3193	700	1741	8761
BCRABL_264	1480	435	1313	135	1329	374	2043	909	2265	903	2232	1055	1668	331	1300	540	432	1555	675	415	2551	786	753	386	1599	859	643	1620	949	842	1666	46	716	3871
BCRABL_3152	492	175	588	160	318	112	451	207	732	367	1111	228	783	151	838	235	236	800	252	93	453	36	202	105	589	275	207	472	296	277	365	58	267	1349
BCRABL_3047	5132	1425	4442	1529	5890	1615	7291	2312	7241	2651	7856	983	7350	1508	6501	2384	1761	6873	9482	1348	8248	3006	2450	1581	6306	3115	2801	5545	3209	2893	6340	2073	2697	13482
BCRABL_445	2837	759	2376	406	2563	758	3443	1050	3715	1424	3555	355	3522	724	2977	1374	1304	4841	6458	685	4343	3329	1229	737	2927	1407	1103	2136	1623	1437	2459	1371	1235	5928
BCRABL_358	394	87	317	60	341	68	356	30	476	239	621	114	378	60	253	88	21	103	147	51	339	88	90	42	269	155	123	250	218	119	238	53	167	877
BCRABL_2450	872	217	943	275	977	243	955	630	973	360	1187	58	931	270	637	322	239	704	1845	160	1125	295	389	200	672	477	414	897	540	392	856	250	335	1673
BCRABL_1360	722	181	559	14	544	177	753	86	816	360	872	195	632	107	506	204	135	412	484	171	826	163	288	149	614	248	266	499	272	277	477	62	202	1012
BCRABL_470	625	159	512	81	643	155	695	300	685	221	743	22	658	98	414	188	165	513	626	194	936	98	243	173	491	365	315	426	244	247	382	34	299	1350
BCRABL_331	421	116	378	97	372	45	424	125	332	113	282	99	340	52	267	72	74	211	1058	74	665	1118	120	52	285	209	144	223	135	169	321	305	139	626
BCRABL_1713	1453	350	1175	154	1586	427	2210	255	2001	776	2202	54	1702	349	1388	554	553	2261	897	528	3609	261	772	481	1833	913	697	1395	789	682	1511	256	719	3518
BCRABL_702	1911	408	1434	745	1278	376	1643	1037	2051	728	2134	448	1798	259	1020	730	519	1760	1545	330	2048	213	629	374	1100	849	767	1454	807	914	1385	114	594	3192
BCRABL_636	511	147	441	13	400	68	389	25	642	281	601	121	653	130	506	198	169	663	712	82	495	31	257	121	408	336	337	562	353	227	439	87	229	1205
BCRABL_471	402	138	542	196	482	156	855	252	692	303	733	205	555	139	616	227	203	485	79	221	1072	171	228	170	718	347	319	628	240	286	362	6	228	1017
BCRABL_218	702	191	534	90	607	219	805	108	1055	331	1110	475	1050	216	828	421	375	1064	307	144	883	29	458	315	1341	455	403	764	419	435	689	69	452	2264
BCRABL_329	799	159	486	55	540	111	558	70	757	341	1165	368	710	105	547	315	291	1254	742	132	844	240	372	205	897	418	294	553	326	345	609	13	286	1531
BCRABL_336	575	201	529	45	502	128	424	234	651	185	831	20	652	86	493	348	278	856	1080	179	1369	139	384	192	694	337	286	485	244	231	403	180	248	1328
BCRABL_131	1903	522	1530	196	1567	505	2223	848	2188	746	2398	1311	1983	359	1440	744	665	2409	4128	449	2449	487	841	532	2148	885	831	1475	889	842	1709	946	884	4205
BCRABL_1794	363	52	276	14	199	40	148	105	425	162	340	58	598	116	624	152	132	622	3714	99	793	10	246	177	547	265	220	342	293	164	331	1146	216	1112
BCRABL_1714	538	156	455	53	649	114	702	43	776	278	812	76	738	192	578	319	305	817	1124	247	1380	571	344	236	796	451	372	599	455	380	844	295	421	2062
BCRABL_328	3342	767	2162	764	2780	580	2881	526	3786	1052	3531	1002	3571	649	2841	1447	1051	3808	2138	759	5082	2873	1458	894	3385	1911	1739	3377	1572	1576	2847	80	1457	6934
BCRABL_496	3284	799	2425	449	2866	682	3205	1135	4533	1226	3611	296	4154	789	2963	1224	779	3054	2822	607	3922	2225	2033	1431	4808	2324	2163	4506	2300	1865	3268	482	1741	8987
BCRABL_671	2903	880	3134	1201	2440	773	3696	1541	3812	1531	4505	1964	3449	662	2826	1160	1001	3387	2438	728	4650	291	1396	786	3068	1938	1809	3552	1561	1491	2812	389	1834	8734
BCRABL_656	2696	778	2861	350	2530	820	3716	1139	3957	1380	4052	874	3426	682	3182	1196	928	3580	4546	601	4242	994	1394	905	3426	1620	1465	3019	1658	1518	2783	474	1245	6589
BCRABL_296	668	176	475	159	537	143	743	232	920	368	968	32	720	131	615	330	201	474	1214	230	1149	1093	275	141	656	406	370	594	322	275	431	12	304	1611
BCRABL_1503	544	157	539	37	487	70	292	371	777	320	1125	205	568	123	521	149	157	566	518	215	1160	242	413	266	726	342	352	581	335	352	754	42	277	1381
BCRABL_1148	5560	1710	4887	1712	5042	1244	5672	2426	6153	2278	6825	1713	6417	1252	5486	2213	1730	5803	11095	1159	7325	2243	2911	1676	6425	2990	2910	5323	2974	2577	4774	1962	2409	12007
BCRABL_746	763	234	590	140	556	125	635	208	941	403	1009	173	686	163	527	368	175	770	197	165	1071	466	442	251	940	426	422	710	313	263	518	33	285	1468
BCRABL_1359	791	244	605	174	628	236	980	101	1130	411	1062	81	782	160	626	367	290	844	256	196	1156	489	338	295	1135	398	326	569	405	359	898	3	422	2118
BCRABL_1499	3583	1102	3976	964	3255	866	4887	2339	5033	1968	6332	1769	5334	1109	4700	1522	1479	4476	9465	955	5550	2618	1843	1053	4096	2168	1695	4024	1992	2120	3863	1977	1781	8731
BCRABL_323	1543	347	1166	263	1486	467	1881	519	2490	771	2234	1109	2066	416	1255	719	568	2343	6414	430	2251	1642	677	492	1413	893	708	1170	1081	684	1327	1465	627	3148
BCRABL_1501	5444	1650	4652	1270	5147	1514	5890	1532	6614	2213	6804	2096	6664	1301	4613	2285	1823	5110	10141	1468	6824	1241	2578	1481	5444	3106	2916	5022	3143	2646	4839	1495	2221	11774
BCRABL_744	1067	200	677	21	809	163	688	93	1561	510	1572	222	1183	193	997	339	278	1096	715	293	1375	191	464	230	1002	615	625	1387	552	461	905	40	435	2474
BCRABL_330	190	50	230	87	303	66	222	34	533	205	544	224	310	50	274	173	116	565	1382	60	583	12	155	105	329	156	143	378	222	217	299	455	137	653
BCRABL_104	2555	657	1887	336	1897	575	1904	839	2377	789	2409	897	2421	471	1871	762	525	2266	4387	536	2765	439	1021	759	3036	1303	1099	2209	1083	754	1474	1031	970	4977
BCRABL_295	2209	770	2457	718	1986	513	2673	1375	3334	1382	3852	983	2749	630	2762	972	813	2778	3429	503	2779	528	1205	704	2683	1067	908	1525	993	1217	1846	561	1022	5183
BCRABL_1715	429	147	374	160	473	85	563	257	509	231	600	425	685	153	444	359	203	773	862	130	568	195	295	231	925	270	293	503	302	402	421	166	254	1246
BCRABL_360	2313	709	1911	345	2225	675	3172	652	3351	1235	3467	1053	2277	499	2073	909	778	2589	1284	447	3040	3322	983	666	2287	1208	1164	2394	1138	933	1705	242	937	4921
BCRABL_2886	3687	1035	2724	1134	3594	832	3143	1734	3961	1443	4033	813	5169	1152	4377	1375	1021	3610	5283	930	4732	4143	1903	1114	4405	1997	1976	3202	2194	2535	3900	701	1661	8014
BCRABL_657	4104	1064	3791	875	3642	997	4698	3078	5008	2001	6323	2038	5664	1102	4643	1829	1398	5023	5863	1006	7134	1110	2206	1191	4523	2343	2274	4489	2374	2380	4023	1021	2172	10650
BCRABL_635	1057	344	899	434	1037	293	1286	273	1861	656	1777	675	1289	212	1265	545	404	1446	2238	245	1475	121	568	248	1278	592	476	869	597	695	1272	79	578	2798
BCRABL_708	587	236	592	17	467	135	672	118	1046	361	963	110	723	105	517	195	253	647	1119	105	760	1220	224	216	515	386	252	417	265	251	480	18	244	1274
BCRABL_417	2724	684	1958	246	2291	690	3143	1227	3577	1253	3581	798	2756	564	2321	1037	771	2555	7669	630	3693	3532	1246	685	2845	1384	1323	2827	1423	1122	2220	1801	1302	6253
BCRABL_498	2197	435	1311	287	2027	438	2187	993	2559	787	2699	127	1915	419	1598	669	426	1894	1570	406	2532	1914	1305	772	3722	1499	1204	2421	1406	1467	2645	156	1150	5574
BCRABL_448	628	251	807	131	629	243	956	569	769	270	768	139	979	160	713	296	216	754	513	229	1194	1537	232	159	480	395	255	502	320	226	577	64	315	1406
BCRABL_3145	633	236	601	23	505	118	702	131	829	306	820	308	566	186	583	321	204	656	667	138	797	157	394	195	880	452	370	627	399	269	365	52	293	1439
BCRABL_62	1042	395	1433	345	1123	264	1296	179	1855	664	2233	190	1546	340	1336	489	514	1629	3065	317	1759	276	667	349	1278	722	699	1400	751	709	1218	774	582	2900
BCRABL_747	740	216	673	435	520	206	688	471	1064	433	1050	147	735	127	506	277	194	483	704	192	1154	1095	330	188	740	423	334	445	275	249	427	9	334	1768
BCRABL_725	3600	1121	3245	1090	3805	993	3981	1348	5298	1611	5843	744	4404	785	3224	1608	1208	4105	2958	907	5655	1688	1619	1014	3427	2073	1707	3347	2058	1976	3500	366	1595	8086
BCRABL_3050	1859	476	1563	235	1747	536	2038	1585	2667	940	2868	965	2270	452	2103	895	646	2281	1979	550	2603	4208	921	426	1821	1115	738	1470	955	866	1820	298	1059	5155
BCRABL_263	5656	1513	4195	1688	4428	1167	4859	1934	7159	2361	6659	1028	6761	1277	5190	2145	1569	4812	6966	1322	6556	2280	2410	1381	4691	3176	3183	5884	3027	2884	4903	1112	2657	13767
BCRABL_577	1400	345	1077	315	1290	393	1644	892	2155	849	2140	329	1428	242	1064	600	449	1673	1216	362	2606	413	764	416	1569	789	765	1166	788	671	1238	176	665	3314
BCRABL_1002	1972	508	1584	1622	1795	492	2141	501	2454	688	2562	216	2855	505	2252	877	767	2391	4227	460	2959	916	899	574	1789	1295	1047	1828	1153	866	1817	690	1047	5081
BCRABL_416	3184	810	2225	494	2462	579	2970	1139	3525	1235	3982	459	3084	637	2509	1224	1132	3641	4292	697	3840	747	1221	620	2730	1398	1209	2143	1284	972	1800	427	1245	6294
BCRABL_341	1075	298	903	262	1040	265	1353	259	1424	590	1922	635	1303	298	1205	549	454	1594	1043	277	1469	435	442	327	1301	809	709	1226	648	630	934	85	615	3174
BCRABL_1433	2547	633	2300	652	2242	616	3215	801	3024	1075	3218	933	3398	671	2803	1132	646	2914	2838	623	4004	3654	1185	737	2998	1487	1218	2757	1332	1309	2039	535	1337	6493
BCRABL_2316	420	91	328	18	560	94	539	348	743	251	716	106	554	88	352	224	185	633	134	107	966	47	155	56	243	117	121	136	157	138	235	9	193	1079
BCRABL_129	3279	819	2697	501	4071	1084	5215	2456	4599	1637	5257	1504	4875	863	3847	1523	1394	4998	3282	779	5178	1562	1952	1248	4623	1992	1844	3603	2259	2137	4450	450	1616	7813
BCRABL_1145	456	115	442	29	483	92	525	936	898	258	911	36	612	180	570	227	156	578	1835	68	564	72	183	183	530	294	201	416	245	201	395	4	198	1209
BCRABL_464	918	190	702	115	893	231	989	757	891	343	972	19	1121	160	760	386	326	962	2697	203	1249	600	307	241	891	413	376	584	455	495	901	108	364	2030
BCRABL_751	1480	507	1764	1242	1663	384	2033	1374	1880	698	2261	1990	1717	282	1327	506	388	1398	916	354	2396	4671	647	338	1552	832	936	1485	797	660	1129	247	561	3041
BCRABL_562	557	151	554	576	469	102	523	225	867	314	1070	209	577	130	813	276	252	1004	1608	90	775	775	319	214	802	438	310	735	337	422	542	319	248	1324
BCRABL_1362	1163	358	972	143	1125	285	1612	682	1628	452	1364	222	1547	356	1188	628	456	1795	3039	240	2155	71	680	396	1661	771	691	1485	712	629	1380	706	789	3751
BCRABL_672	634	138	565	6	561	143	625	108	556	238	779	28	636	98	456	206	129	378	539	101	724	521	259	143	797	358	306	505	306	202	402	55	228	1114
BCRABL_655	2872	822	2528	963	2997	858	4276	1352	4000	1333	3935	664	3623	770	3893	1169	745	3014	7972	702	4712	3687	1600	898	4045	1783	1659	3190	1744	1786	2987	1688	1482	7503
BCRABL_686	465	152	470	100	562	159	547	342	970	346	1386	573	950	232	841	285	267	1045	349	133	738	450	322	244	1086	431	319	613	367	357	496	62	296	1531
BCRABL_299	1517	486	1379	163	1343	417	1538	616	2278	830	2381	328	1681	297	1203	637	505	1874	2269	410	2177	1515	940	492	1740	1027	804	1575	894	917	1549	296	687	3547
BCRABL_706	248	84	212	87	272	72	383	239	647	187	539	44	425	128	410	116	85	283	1036	76	510	14	151	63	215	170	77	149	180	160	350	246	113	797
BCRABL_340	963	258	730	116	907	248	942	283	1358	535	1234	393	1236	274	1269	446	309	975	1588	262	1254	2263	519	306	1076	488	467	842	542	452	789	62	437	2234
BCRABL_1363	817	243	721	23	750	189	963	521	996	292	586	151	1023	198	669	412	385	1050	2810	136	927	353	443	236	808	587	521	1196	488	486	648	746	453	2203
BCRABL_1618	4147	1219	2786	629	3781	986	4666	1769	5047	1742	5724	1421	4731	791	3494	1497	1144	4280	11678	1031	6566	711	2135	1124	4351	2172	1850	4903	2145	1840	3207	2910	1835	8845
BCRABL_761	1378	354	1160	842	1264	364	1547	632	1679	532	1332	266	1534	258	1058	675	462	1703	3852	272	1586	2450	657	423	1383	797	832	1637	756	787	1426	693	577	2978
BCRABL_1712	1151	246	814	444	1723	344	1839	308	2151	543	1840	33	3865	847	4116	1230	954	3611	4453	692	4866	2351	1269	732	2817	1578	1293	2603	1460	1488	2719	776	1169	5812
BCRABL_3144	331	61	192	4	253	62	278	216	690	329	643	438	444	80	284	174	148	521	195	77	297	69	142	111	378	274	237	498	172	188	426	46	173	852
BCRABL_3150	474	140	419	78	420	78	433	26	672	343	1284	176	548	117	463	203	152	431	1390	139	503	966	239	146	459	306	351	520	239	271	480	87	249	1248
BCRABL_574	988	275	836	473	909	291	1300	97	1596	511	1755	855	1565	254	1311	409	297	1394	220	318	1913	166	500	359	1152	604	584	977	674	486	870	22	473	2525
BCRABL_1149	923	341	1238	244	1030	288	1436	1156	1469	652	2008	44	1574	291	1233	465	370	1436	4684	318	1929	279	714	470	1971	510	454	998	747	565	1158	762	402	2063
BCRABL_1143	1443	339	1079	446	1107	224	1064	315	1495	511	1784	404	1807	331	1383	575	470	1610	878	339	1603	563	533	306	1400	670	535	1049	746	672	1431	133	689	3374
BCRABL_1144	289	82	267	35	245	41	155	277	522	234	640	325	346	95	361	137	110	339	189	34	314	56	123	74	322	288	179	320	155	139	332	6	117	704
BCRABL_292	2076	565	1644	366	1984	556	2769	643	3244	1290	3895	528	2952	688	3126	931	689	2450	2011	564	3569	1291	914	490	1830	1134	753	1873	942	798	1452	394	1007	4954
BCRABL_220	1756	545	1481	945	1826	563	2288	1013	2437	845	2286	865	2191	384	1718	903	797	2629	6130	482	2846	746	922	564	1929	930	764	1351	1353	1206	2199	1382	937	4818
BCRABL_2049	814	207	633	122	662	157	584	259	964	210	571	93	2363	448	2283	890	596	2539	3230	388	2419	802	771	392	1940	880	859	1343	942	707	1331	507	712	3408
BCRABL_752	2782	834	2621	624	3090	852	4613	818	4361	1685	4797	1665	3091	733	3013	1105	1147	3868	6278	767	4276	1401	1448	1048	3981	1594	1602	3340	1805	1402	2892	581	1165	6242
BCRABL_758	987	286	703	135	1054	270	928	255	1148	405	1026	54	1174	221	727	360	317	947	3299	222	1011	233	576	286	1249	570	445	840	371	335	726	842	370	1935
BCRABL_2959	994	267	977	237	842	222	952	745	1363	312	910	59	1504	222	1332	460	277	991	837	188	1512	1075	398	222	1038	687	609	1070	620	560	1270	155	539	2685
BCRABL_915	555	164	455	20	408	147	585	44	351	130	436	20	363	74	179	189	150	489	807	100	427	2	155	120	344	269	280	410	242	253	438	54	164	1061
BCRABL_463	3452	889	3136	607	2950	885	4259	878	3907	1230	3810	553	3475	681	3019	1211	882	3696	4038	627	4493	631	1457	937	3368	1568	1415	2975	1553	1655	2741	1033	1284	6497
BCRABL_1502	476	182	448	72	551	157	631	226	960	332	782	123	784	133	529	302	228	730	272	198	917	5	332	230	770	383	341	551	413	307	641	41	284	1514
BCRABL_1004	312	53	59	35	283	80	399	289	665	199	754	38	514	103	592	68	67	161	903	38	293	93	155	69	397	210	229	312	243	188	338	243	158	746
BCRABL_742	3042	690	2098	1233	2471	587	2654	892	3385	998	3108	1283	3129	589	2616	1245	1148	3378	3577	627	4120	437	1346	645	2551	1495	1235	2678	1272	1118	1921	325	1340	6668
BCRABL_1500	5380	1451	4830	484	4418	1180	6072	1894	6612	2828	8759	2149	6333	1196	5593	1905	1362	5011	9590	1050	6382	3797	2398	1444	6260	2851	2534	5593	2725	2473	4473	1800	2184	10784
BCRABL_1615	4490	1089	3396	1510	3960	866	4185	1329	4951	1597	4458	887	5220	1183	3887	1583	1132	4148	5773	962	5767	2200	1854	1433	4560	2197	1810	3567	2113	2040	3409	583	1955	10013
BCRABL_1923	1986	607	1525	749	1881	474	2417	521	2843	1213	3169	1212	2623	498	2238	872	663	2221	2069	547	3959	993	928	554	2685	1302	1050	1891	1172	1191	1892	173	860	4592
BCRABL_679	2934	846	2615	1052	2734	640	3183	1506	3843	1347	3241	800	3621	836	3261	1171	947	2748	3471	683	3753	1207	1410	827	2936	1692	1565	2981	1604	1398	2092	684	1139	6339
BCRABL_712	1518	383	1145	358	1812	487	2581	1289	2232	672	2304	335	1639	320	1324	700	576	2051	1605	422	2702	627	825	408	1858	857	873	1737	888	909	1683	82	721	3615
BCRABL_219	2731	778	2396	1225	2580	631	2783	2102	3656	1205	3635	1030	4077	685	2969	1272	983	3459	1955	681	3793	568	1318	841	3480	1771	1454	2499	1627	1508	2473	439	1291	7334
BCRABL_703	947	254	953	446	1077	328	1182	287	1599	751	1684	722	1178	222	909	375	227	775	788	279	1469	182	592	280	1130	599	501	908	572	474	809	68	384	1955
BCRABL_504	1867	560	1612	237	1866	553	2405	749	2574	866	2466	994	1993	373	1646	936	743	2450	2822	516	2869	494	868	646	2066	1103	846	1935	1064	1059	2295	421	859	4203
BCRABL_2070	1169	355	1045	229	1150	217	1079	505	1821	683	2002	712	1783	406	1715	794	530	2018	1785	341	2055	412	714	307	1584	883	727	1456	824	765	1638	18	679	3338
BCRABL_2347	1635	448	1542	1487	2280	551	2412	969	2919	975	3345	786	1012	140	513	321	203	619	417	198	972	76	1095	585	2044	1123	872	1870	1186	1180	2067	15	808	3976
BCRABL_418	558	159	445	456	649	184	852	112	892	343	1001	53	816	191	725	314	162	562	77	154	989	371	430	257	998	383	376	800	372	332	710	23	353	1699
BCRABL_940	1676	472	1509	924	1880	435	2577	1058	2673	1010	2824	1772	2657	389	2070	833	711	2341	17001	550	3563	8525	737	401	1633	833	832	1820	848	853	1689	4413	830	3935
BCRABL_952	5337	1324	3940	5028	5005	1343	6644	5743	6279	2210	6653	8245	5503	1012	4414	2242	1851	6615	12796	1095	7088	2507	2323	1364	5687	3058	2755	4956	2850	2420	4373	2627	2408	12038
BCRABL_402	2991	819	2420	239	2381	617	3001	605	3932	1252	3829	694	3384	533	1899	1074	632	2362	2038	719	4698	990	1211	814	3111	1456	1242	2502	1502	1393	2423	157	1183	6114
BCRABL_65	1618	380	1276	1570	1754	459	2007	470	2874	859	2726	966	2219	535	2025	683	496	1836	1984	621	3266	443	842	572	1895	822	651	1524	978	1135	1842	401	725	3758
BCRABL_868	1545	408	1124	310	1440	372	2233	1009	1756	507	1611	417	1952	411	1524	604	546	1904	5079	357	2118	407	508	348	1531	774	708	1583	805	642	1217	800	670	3245
BCRABL_466	2217	668	2073	616	1891	558	2351	847	2676	926	2872	960	2179	476	1681	929	682	2508	708	471	2940	167	940	613	2170	1127	1044	2090	1197	1189	2362	40	900	4718
BCRABL_297	415	120	387	121	349	93	369	71	665	244	677	85	388	96	310	106	124	441	856	112	500	32	240	127	720	252	200	427	333	269	460	4	208	1015
BCRABL_1612	2856	792	2589	691	2541	781	3317	373	4390	1564	5003	1354	3291	723	2747	1304	1001	3825	3522	684	4201	1068	1371	728	3051	1331	1408	2463	1696	1711	3225	298	1418	6963
BCRABL_760	423	147	508	44	281	90	393	42	483	230	557	112	780	132	398	118	111	309	228	73	229	47	245	126	420	308	210	339	184	208	221	7	158	969
BCRABL_2955	390	104	358	31	409	118	479	79	458	154	445	16	654	97	333	167	129	468	70	73	782	110	155	93	435	148	116	283	258	172	354	2	181	907
BCRABL_726	1923	476	1395	194	1508	374	1676	247	2191	757	2335	479	2273	343	1394	690	530	1891	1844	416	2318	1010	789	469	1373	885	795	1392	931	953	1364	435	705	3727
BCRABL_1011	573	144	485	443	504	112	662	271	714	234	691	1056	916	129	810	378	227	989	772	135	913	99	437	247	797	369	265	724	289	259	608	1	315	1412
BCRABL_444	808	187	492	27	715	150	690	689	938	305	1045	107	701	127	516	179	102	517	454	164	809	149	361	176	1049	372	351	673	404	362	471	101	336	1499
BCRABL_436	412	135	387	46	332	102	314	224	410	242	618	55	585	93	435	178	167	497	510	88	512	355	241	120	271	201	156	375	233	243	295	14	208	1010
BCRABL_473	1648	528	1447	131	1558	533	2153	759	2274	689	2636	803	2229	485	2320	793	666	2549	1780	413	2379	492	698	559	1740	890	923	1677	1060	919	1791	262	700	3617
BCRABL_502	1023	276	907	63	924	220	763	372	1808	630	1774	234	1138	171	852	416	351	1308	1650	189	1126	269	472	247	852	635	563	1002	736	547	1054	114	580	2900
BCRABL_293	1781	504	1673	983	1391	402	1866	247	1885	708	1835	596	2072	406	1397	632	497	1896	2656	285	1671	92	703	374	1638	840	640	1211	842	692	1399	556	723	3455
BCRABL_221	1484	429	1188	254	1461	417	2019	1034	2417	900	2058	528	2092	499	2489	665	591	2284	943	310	1706	1560	724	449	1487	828	651	1098	899	849	1756	41	612	3236
BCRABL_2246	405	127	429	198	433	148	579	103	1096	538	1477	1342	637	108	465	271	257	950	537	134	734	9	196	103	494	282	142	332	245	168	400	101	231	1156
BCRABL_223	472	153	362	39	564	215	689	391	750	360	770	594	758	109	359	269	133	587	100	142	552	66	221	125	364	273	301	420	318	286	348	18	243	1288
BCRABL_327	516	190	604	332	709	144	980	69	951	452	1801	150	916	127	578	359	215	763	105	174	1394	120	377	175	623	459	321	695	327	284	609	22	318	1651
BCRABL_917	346	70	218	27	419	110	388	564	406	137	483	21	529	116	406	164	80	417	21	115	657	30	122	91	453	228	274	379	193	129	507	6	180	918
BCRABL_1616	1798	434	1219	808	1632	363	1452	596	1726	502	1754	652	2277	497	1892	900	666	2612	10159	487	2941	1099	861	601	2737	1029	893	1997	958	967	2009	3048	914	4449
BCRABL_2894	638	201	587	185	625	145	701	35	738	343	943	105	649	136	692	271	196	820	727	111	650	761	171	153	576	362	338	520	449	454	678	60	288	1437
BCRABL_222	287	46	218	12	373	57	333	35	368	99	477	33	507	65	388	57	63	58	264	72	585	10	139	92	314	111	166	372	107	115	170	92	114	572
BCRABL_674	926	252	696	130	779	220	1112	58	941	413	1202	206	661	131	481	393	273	999	297	148	856	197	435	219	697	517	460	914	460	622	1044	21	378	2017
BCRABL_387	1122	428	1305	40	1149	258	1433	399	1251	476	1476	332	1354	309	1443	509	365	1177	1377	293	1815	415	387	264	1174	572	750	1219	606	622	1088	97	478	2192
BCRABL_2988	1287	387	959	156	1136	252	1073	490	1528	682	1542	356	1318	335	1216	362	320	887	1914	226	1334	416	552	325	1142	645	573	1170	780	675	1212	68	479	2792
BCRABL_447	1393	390	1283	162	1449	375	1728	279	1537	535	1566	990	1544	345	1179	670	526	2430	3796	333	1612	1442	746	509	1882	720	506	1448	869	699	1142	913	596	2920
BCRABL_2001	2511	602	1796	359	2646	552	2907	652	3359	994	3521	232	6254	1295	5256	2225	1690	6503	5858	1548	10148	3515	2847	1637	6916	3595	3064	5828	3555	2815	6092	1300	2606	12623
BCRABL_1074	3763	1077	2947	865	3434	894	4766	2089	4932	1895	5716	1485	4938	1018	4045	1670	1474	4911	9956	887	6044	4040	1718	1151	4441	2421	2140	4442	2137	2041	3440	2165	1895	9123
BCRABL_2248	1215	438	1210	131	906	186	1091	318	1331	481	1547	471	1154	195	885	480	352	1255	1466	205	1578	224	444	315	1125	509	325	690	546	533	865	74	468	2189
BCRABL_1141	1669	583	1597	192	1284	344	1879	480	1695	827	2495	495	1451	313	1480	518	351	1514	2276	406	2538	1692	678	380	1749	899	765	1632	875	700	1347	363	600	3605
BCRABL_440	281	74	341	18	355	55	311	155	765	271	808	14	542	133	525	132	162	643	14	61	459	230	220	115	484	210	214	294	131	105	269	5	137	800
BCRABL_138	750	231	593	332	667	200	759	298	1148	465	1160	158	945	154	651	446	324	1003	1463	192	1133	418	519	348	1052	595	491	1015	513	483	620	352	495	2316
BCRABL_499	1536	392	1205	178	1478	300	1830	1336	2482	897	2908	178	1999	382	2552	705	625	2140	3302	374	2614	1180	1087	683	2577	1078	1006	2171	997	935	1872	719	847	4200
BCRABL_709	437	167	493	13	463	137	450	251	671	249	730	37	600	66	348	232	148	430	609	176	621	916	207	186	587	285	174	378	353	296	505	86	218	1127
BCRABL_678	1694	494	1295	432	1591	436	1642	925	2259	659	1880	734	2028	329	1357	732	521	1737	2861	418	2423	363	867	448	1476	955	927	1408	897	833	1453	638	842	4497
BCRABL_2067	1234	375	1362	7013	1380	348	1709	4609	1632	551	1717	10229	1859	290	1319	597	355	1542	2630	346	2511	373	613	305	1581	720	565	1266	628	633	1164	205	553	2639
BCRABL_3143	306	74	186	5	152	42	174	153	309	85	335	15	281	59	303	128	80	341	314	29	202	13	145	74	411	140	116	293	164	145	195	4	135	620
BCRABL_1619	3189	737	2125	496	2877	711	3441	1424	4005	1393	4698	298	3706	687	3182	1125	911	3114	4507	684	4552	1499	1468	799	3219	1815	1464	3026	1668	1691	2978	170	1711	8798
BCRABL_1008	2100	544	2001	924	1874	513	3050	1832	2731	810	2730	641	2454	552	2511	863	578	2349	3998	489	2633	60	850	538	2242	1059	1071	2272	1267	1227	1919	821	896	4636
BCRABL_2074	582	178	454	62	607	91	403	250	613	167	309	18	973	241	1045	348	197	762	1180	222	1096	106	532	302	877	570	442	983	687	430	719	35	420	2211
BCRABL_916	314	106	292	229	439	161	490	179	696	304	585	265	526	96	305	135	90	325	632	146	634	960	238	116	329	238	322	412	327	202	338	13	174	1024
BCRABL_3	2494	658	2063	391	2248	561	2954	527	2823	862	2834	638	2722	510	2230	1016	890	3434	3470	581	3422	1485	1121	656	2688	1112	935	1936	1257	1063	2135	566	1161	5623
BCRABL_1693	1025	202	823	268	896	233	1152	596	1228	363	1226	415	1172	276	958	357	287	642	5393	291	1285	50	478	235	1099	566	544	934	466	456	968	1298	377	1957
BCRABL_1767	1162	236	662	411	1194	215	873	303	1738	426	1139	149	2150	315	1525	771	474	1876	2755	416	2259	1783	1004	668	2304	1201	928	1800	1209	997	1881	683	940	4293
BCRABL_441	2252	748	2084	723	2584	739	3063	1652	3355	1164	3044	1039	3217	546	2077	1051	784	2505	3741	616	3103	299	1388	802	2841	1320	1389	2846	1190	1233	1993	462	1154	6381
BCRABL_1756	660	191	719	69	636	151	567	42	637	237	572	81	2242	419	1645	763	564	1866	3019	540	2841	314	892	623	2036	1254	1122	2127	1128	904	1510	708	926	4730
BCRABL_687	4722	1134	3593	925	4201	1162	5592	2280	6022	2350	6777	1209	6303	1382	5169	1607	1354	4594	5102	861	5815	2271	1962	1229	3872	2569	2261	4780	2285	2266	4167	825	2151	10793
BCRABL_476	1371	407	1154	408	1295	353	1750	827	1256	654	2142	676	1805	401	1373	475	380	1415	1315	310	2095	142	656	440	1378	764	630	1364	704	644	1299	12	568	2668
BCRABL_1755	871	241	727	74	709	217	920	183	1148	366	1022	108	1101	250	1267	347	255	820	1880	221	1366	310	412	244	1069	374	370	593	526	514	1082	163	347	1789
BCRABL_3051	1553	503	1528	196	1694	351	2068	688	2180	680	2540	597	1872	322	1609	553	456	1803	1544	315	2077	331	769	488	2060	1080	742	1779	892	941	1548	32	791	3882
BCRABL_462	2545	799	2200	427	2129	531	2706	877	2916	1225	3240	264	2632	400	2572	961	739	2516	4259	523	3173	700	1003	637	2119	1253	1217	2328	1185	1105	1774	1134	952	4632
BCRABL_1080	462	159	357	244	451	96	635	72	655	226	780	51	527	141	524	230	229	482	172	78	557	401	378	220	529	272	149	541	210	221	351	7	241	1120
BCRABL_632	1877	590	1835	162	1845	602	2185	844	2613	986	3148	993	2700	487	2035	833	544	1903	2892	439	2561	2890	818	467	1704	1208	1138	2072	1233	922	1560	370	813	4182
BCRABL_2636	1504	418	1309	349	1291	338	1230	659	2295	953	2445	1194	1643	500	2630	749	440	1728	1214	411	2933	488	690	458	1630	1111	1112	2109	843	713	1533	238	599	3480
BCRABL_36	954	161	752	141	706	157	762	502	998	280	694	86	1105	228	1279	317	214	738	2031	233	1432	916	385	281	893	606	433	961	620	558	816	495	388	2112
BCRABL_1237	2949	707	2185	627	2837	725	3716	1573	3326	1491	3897	377	2705	649	2752	1074	929	3500	6877	554	3215	323	1185	798	2893	1516	1279	2791	1355	1194	2145	1698	1127	5768
BCRABL_3053	1986	505	1784	617	1977	511	3228	937	2403	1034	2810	1902	2072	409	2005	845	772	2801	4163	490	2949	600	920	520	2763	1201	997	1586	1113	955	2001	1012	983	4913
BCRABL_2637	477	158	415	49	344	70	290	355	669	228	631	123	599	176	492	198	163	648	144	105	513	85	244	146	553	203	209	412	249	258	350	29	206	969
BCRABL_720	2750	723	2328	1153	2633	843	3598	1081	3783	1353	4164	654	4006	809	4118	1215	865	3192	2345	763	4875	1822	1462	839	3342	1622	1561	3190	1758	1465	3187	495	1285	6452
BCRABL_1660	229	93	368	16	301	56	191	74	463	115	398	23	516	118	436	140	105	501	237	110	720	113	174	96	416	201	150	242	209	178	401	39	225	997
BCRABL_721	2116	589	1733	368	1928	574	2624	887	2542	779	2468	491	2692	559	2150	909	631	2360	3706	506	3565	430	951	705	2764	1418	1213	2614	1120	819	1626	343	838	4534
BCRABL_2153	1016	307	884	104	964	232	1430	685	1510	537	1697	268	1396	276	1130	500	364	1232	838	221	2124	772	383	236	947	583	624	1383	503	451	1023	152	521	2602
BCRABL_779	1698	514	1344	831	1519	440	1628	549	1998	645	1526	482	2209	495	1639	607	475	1377	2301	324	1809	446	774	499	1599	837	585	1073	883	622	1148	488	807	4124
BCRABL_1009	772	250	728	63	532	178	1037	474	1138	299	867	169	814	163	876	291	157	719	2444	198	1458	745	369	224	1195	440	385	820	366	444	743	819	378	1796
BCRABL_633	4600	1417	4637	554	3793	1117	5166	2464	5232	1973	6118	1971	6097	1114	4806	1825	1357	5272	6143	971	5586	1141	1808	1095	4295	2402	2072	4109	2366	1877	3634	602	1838	8998
BCRABL_2249	3403	935	2838	376	2876	664	3422	1300	4295	1561	4527	1224	3921	784	3406	1558	1127	3969	5778	781	4479	3177	1277	670	2907	1704	1403	2573	1446	1205	2055	1128	1625	7821
BCRABL_759	709	289	873	246	725	203	720	835	1062	521	1238	197	1228	265	959	360	229	810	357	104	860	348	403	315	1198	467	366	721	433	399	873	53	406	1817
BCRABL_342	3162	909	2336	537	2988	924	4389	2728	3951	1524	4240	1340	3977	729	3370	1199	906	3651	3958	753	4488	2622	1594	949	3384	1753	1391	2645	1701	1396	2377	436	1551	7578
BCRABL_1358	2052	566	1711	261	1679	383	2082	394	2616	658	1934	555	1865	300	1400	900	841	2562	3772	391	2478	397	911	564	2191	1067	938	1897	960	793	1386	531	954	4792
BCRABL_1361	4756	1357	4311	1137	4095	1191	5692	1494	6270	2036	6872	1471	5878	1132	5409	2080	1455	5572	8350	1215	8043	5014	2265	1483	5932	2700	2199	4869	2645	2666	5444	932	2505	12141
BCRABL_1588	4456	1175	3572	399	4012	1027	5453	1488	6232	2339	7694	1191	4994	919	4821	1887	1489	5982	5480	942	6128	3492	1895	1190	4817	2237	2141	4621	2251	2168	4269	351	1764	8654
BCRABL_3048	525	176	360	26	371	106	414	50	440	202	486	16	386	100	415	201	148	387	43	82	487	9	272	139	653	288	222	438	230	268	549	7	204	1019
BCRABL_640	320	86	227	34	304	55	354	122	416	177	539	888	424	55	202	127	94	350	87	39	334	130	155	135	576	234	198	485	306	271	651	2	149	828
BCRABL_503	3321	1085	3537	648	2579	817	4156	467	3969	1528	5201	1423	3549	739	2839	1269	971	3117	4193	888	5796	1556	1571	944	3780	1850	1643	3551	2090	1957	3760	681	1289	6785
BCRABL_873	2727	678	2176	309	2342	582	3218	1273	3991	1313	4139	966	3891	655	2740	1068	847	3028	3619	656	4341	1093	1379	875	3405	1430	1208	2176	1489	1108	2255	745	1099	5329
BCRABL_1555	186	28	207	67	244	71	357	54	404	142	593	262	341	71	312	128	121	402	270	100	553	75	98	101	415	133	108	163	86	85	178	58	150	607
BCRABL_754	706	183	747	70	790	259	1022	128	1049	306	824	146	914	135	490	354	237	997	3900	235	1214	267	297	162	538	399	301	671	343	244	423	975	355	1683
BCRABL_412	467	128	503	186	360	117	508	621	634	153	594	23	439	90	358	257	162	458	255	122	606	1	145	139	380	253	216	445	285	236	518	38	182	940
BCRABL_2572	2476	839	2059	1423	2405	474	2875	791	3346	1167	3616	1431	3300	717	3345	1192	974	3765	2068	580	4076	521	1061	771	3134	1396	1290	2670	1304	1354	2382	336	1137	5825
BCRABL_395	274	76	191	72	246	78	380	15	579	256	563	355	312	80	281	251	143	421	185	92	451	156	202	109	414	178	268	390	254	187	289	18	200	986
BCRABL_1690	817	166	439	194	842	125	560	91	1108	258	556	4	1995	378	1678	551	358	1230	1167	278	1926	194	248	150	479	369	220	487	403	226	446	137	854	4327
BCRABL_2449	396	162	415	23	471	138	541	119	586	216	525	154	666	110	377	214	243	733	230	149	714	339	271	168	424	235	304	394	302	286	371	35	207	989
BCRABL_2106	1169	274	846	653	1389	426	1748	232	1365	639	2099	927	1042	175	954	448	368	1418	2054	203	1596	1383	496	217	784	502	588	991	597	537	1063	300	522	2437
BCRABL_2448	796	231	670	196	724	155	646	539	890	196	612	203	1257	234	694	342	278	1069	535	229	1159	89	413	270	857	468	396	660	512	422	629	98	291	1553
BCRABL_1614	3788	1010	3623	333	3273	904	4820	1240	5690	1820	6228	1781	4606	867	3868	1521	949	3744	5403	1080	6320	2370	1694	955	4015	2006	1848	3521	1894	1855	3493	966	1979	10040
BCRABL_1	520	127	432	41	395	125	779	221	838	189	587	300	687	168	630	283	254	1024	2898	135	1062	201	318	209	743	340	227	783	338	348	680	838	282	1329
BCRABL_288	1781	459	1381	608	1449	424	1837	662	2077	710	2170	395	2177	400	1629	743	558	1672	1337	536	3285	1201	891	514	1666	1014	1065	1755	966	873	1688	127	778	3885
BCRABL_439	3381	932	3150	538	3519	966	4359	2471	4402	1448	4591	1207	4271	978	3435	1319	974	3742	7036	846	5080	1300	1835	1216	4807	2046	1849	3513	1944	1434	3132	1938	1732	9243
BCRABL_260	2830	789	2397	616	2914	654	2469	678	3658	1109	2717	939	3205	567	2042	1242	1020	3055	1957	883	3602	3362	1477	908	3029	1498	1526	2340	1484	1889	2272	281	1574	8396
BCRABL_790	1002	186	773	121	847	234	1213	585	1071	445	1342	76	1166	212	1009	318	310	1213	936	227	1542	261	500	269	1048	666	537	1291	434	462	804	127	442	2016
BCRABL_2964	311	65	161	6	344	68	382	85	409	119	460	68	359	32	170	151	83	327	97	48	277	1	133	79	242	110	176	248	173	149	396	2	172	814
BCRABL_634	1016	275	825	177	938	214	1271	259	1407	460	1461	316	952	203	954	358	281	1080	788	236	1160	67	407	187	664	503	497	875	486	371	826	67	398	1971
BCRABL_1142	1399	316	1231	66	1187	277	1310	427	2346	712	1789	1202	1624	339	1242	686	445	1805	4045	368	2273	271	670	401	1626	946	821	1624	881	855	1537	355	593	3183
BCRABL_83	1427	345	1367	429	1536	390	1976	767	1894	715	2208	664	2130	394	1459	560	421	1285	2441	365	2210	93	753	449	2186	976	982	1884	1026	842	1800	359	876	4012
BCRABL_1589	3307	845	2851	917	3205	697	3848	1363	4729	1684	4930	1463	3593	664	3339	1339	1248	4323	4200	825	5555	1076	1611	859	3785	1795	1461	3253	1657	1235	2370	283	1751	9242
BCRABL_322	279	112	322	51	336	99	393	12	633	208	617	45	826	151	797	176	126	464	71	107	526	836	225	151	513	236	175	427	326	281	660	23	190	894
BCRABL_414	3719	1195	3516	514	3735	1095	3851	1148	4701	2006	5647	2173	4573	1010	3062	1673	1271	3905	5475	861	4466	3339	1878	1121	3557	2404	2232	4206	1973	1557	2852	785	1370	7285
BCRABL_874	299	147	353	26	395	153	533	624	252	105	258	526	329	83	192	180	147	529	421	49	175	32	138	75	331	197	110	276	197	193	276	0	138	752
BCRABL_287	2785	704	2128	391	3066	813	3664	1277	3956	1465	4163	1918	3755	783	3655	1319	956	3617	7955	700	4036	1965	1587	973	3407	1722	1431	3000	1576	1660	2906	832	1630	8168
BCRABL_707	207	54	181	7	396	94	309	315	372	121	498	24	320	89	152	119	202	472	468	81	420	22	147	64	354	129	110	199	125	133	322	47	141	755
BCRABL_128	2797	798	2247	1410	2800	813	4020	1391	3390	965	3484	1514	3199	693	3068	921	668	2609	3633	643	3873	684	1222	760	3145	1323	1410	2663	1617	1409	2966	586	1090	5820
BCRABL_743	3768	1008	3516	1173	3578	1021	5590	1851	5369	1547	5753	1958	4410	659	3250	1412	1219	4245	4571	873	4721	796	1910	961	3704	2334	2182	4435	2111	1835	3523	1064	1870	9079
BCRABL_2250	4445	1253	3483	503	4307	1138	5674	1507	5912	2249	6575	2921	5518	1031	4827	1984	1560	5382	11312	1063	6429	6728	2287	1270	5876	2721	2679	4986	2619	2192	3681	2520	2094	10556
BCRABL_355	878	390	1281	60	850	175	852	292	1233	475	1839	69	974	177	665	228	179	750	16	122	1227	91	315	203	924	545	422	916	400	269	617	5	272	1837
BCRABL_693	650	162	423	731	555	168	774	193	602	164	504	124	805	132	405	262	173	718	411	80	434	25	242	155	595	326	218	568	194	149	300	2	249	1124
BCRABL_2021	1168	312	990	639	1304	260	1340	1106	1664	443	1089	948	1820	355	1474	741	593	1938	3424	341	1873	1009	795	536	2150	1000	925	1743	871	783	1464	640	779	3796
BCRABL_1434	782	166	480	296	865	140	853	371	1061	256	968	533	1107	157	1000	363	298	1019	2292	182	1171	96	339	299	965	587	492	869	378	409	759	663	332	1632
BCRABL_2019	2179	561	2121	15466	1901	442	1909	8391	2704	1147	3120	25714	2565	492	2422	970	847	2971	3525	689	3520	5245	1095	646	2833	1321	1095	2118	1079	976	2275	437	1021	5536
BCRABL_82	1387	424	995	229	960	355	1619	140	1853	629	1602	1070	1797	374	1570	531	446	1328	2463	409	2617	2444	612	384	1179	624	589	1089	679	594	1127	438	687	3461
BCRABL_561	1147	355	714	486	1226	357	1317	292	1631	499	1853	675	1630	338	1231	500	331	1063	694	299	1759	579	554	286	1300	636	642	1223	623	623	1320	40	479	2425
BCRABL_1689	606	191	504	106	513	94	519	131	845	288	655	10	871	198	734	326	313	1015	1336	262	1812	42	404	266	773	407	450	655	540	418	695	36	442	2163
BCRABL_1006	2912	870	2479	821	2487	605	2875	759	3798	1078	3586	1178	3396	638	2365	983	861	3365	3875	728	3794	659	1408	722	2861	1294	967	2375	1374	1340	2249	605	1096	5674
BCRABL_1795	203	23	62	10	239	34	342	42	197	46	155	40	414	83	459	105	37	195	2291	76	567	146	208	85	204	249	180	447	198	151	387	658	136	741
BCRABL_1617	2857	759	2290	507	2319	573	3031	759	3444	1368	4018	1164	3117	514	2229	1160	1025	3466	2473	638	3755	926	1316	651	2669	1539	1502	3093	1367	1461	2272	192	1453	7559
BCRABL_647	576	234	782	217	630	193	830	575	897	291	825	312	658	170	739	197	227	857	464	138	801	1891	274	217	970	429	281	689	319	266	480	1	282	1446
BCRABL_298	982	241	812	322	847	219	1094	384	1125	456	1509	1621	941	155	575	354	341	1256	1053	277	2099	1986	331	259	743	400	468	929	511	443	682	32	427	2072
BCRABL_2322	971	294	749	73	838	134	889	127	1211	341	880	51	1116	186	684	352	295	1024	1117	221	1090	316	322	269	991	579	626	973	364	360	668	37	439	2381
BCRABL_914	5322	1443	4059	6336	4389	1429	6524	3888	6425	2212	6859	7571	6266	1109	4526	1961	1628	5539	4685	1202	7411	1688	2213	1295	5303	3195	2959	5854	3100	2948	4957	371	2582	12582
BCRABL_3049	1031	327	616	19	689	227	1174	335	866	269	860	79	1185	235	877	216	177	699	3955	143	1054	60	352	245	804	350	277	674	454	395	755	1036	338	1760
BCRABL_280	1041	224	784	227	896	275	895	302	1113	444	1188	82	1324	278	796	412	236	739	692	260	1108	1244	412	264	855	424	362	774	442	402	678	112	434	2219
BCRABL_265	1287	306	1016	106	1021	206	1447	511	1287	460	1326	436	1240	205	1028	369	223	716	2472	261	1299	342	548	314	1286	657	630	1115	674	602	1189	462	457	2385
BCRABL_286	1887	434	1381	1220	1419	371	1614	704	2212	830	2502	570	2198	396	1369	776	547	1928	1519	554	2949	1010	928	532	1888	967	851	1741	1000	874	1757	461	785	4046
BCRABL_506	1612	532	1527	562	1207	325	1495	603	2405	640	2017	516	1682	303	1406	669	510	1365	1130	376	2232	4132	854	574	2203	932	929	2230	804	815	1487	164	662	3495
BCRABL_824	3389	775	2524	552	3012	876	4382	1240	4373	1500	4403	860	4056	819	2950	1289	969	3470	4580	705	4212	1994	1531	1037	3734	1984	1676	3233	1650	1634	2660	631	1593	7884
BCRABL_631	4865	1257	3883	1334	4447	1230	5830	2054	5785	1815	5865	810	5826	1108	5017	1665	1397	5208	7605	1109	6799	991	2160	1452	4868	2662	2263	4851	2524	2081	3981	1422	1981	10005
BCRABL_730	2510	790	2630	225	2461	656	2863	1750	3642	1140	3250	720	3264	665	2505	1077	853	2814	3385	734	3984	685	1200	756	3159	1652	1326	2480	1315	1104	2056	352	1050	5762
BCRABL_130	1396	355	1134	290	1092	266	1272	1231	1799	812	2154	1713	1543	280	1208	574	413	1613	1613	288	1712	247	547	426	1441	653	635	1085	748	752	1297	66	591	2908
BCRABL_1924	3687	986	2896	2720	3298	780	4401	1977	4412	1531	4784	1607	3777	783	3771	1295	941	3078	5873	827	5441	3010	1513	1030	4172	1746	1600	3108	1961	1745	3313	1393	1435	7106
BCRABL_696	2874	711	2367	485	2604	647	2744	299	3587	1398	3282	451	3298	574	1898	1182	936	2547	2976	707	3314	291	1336	849	2756	1661	1227	2109	1542	1532	2324	417	1112	5823
BCRABL_3093	1369	300	1001	552	1199	338	1760	580	2215	645	1729	550	1971	441	1555	589	459	1638	416	372	2101	388	729	429	1768	798	911	1973	978	938	1526	54	619	2914
BCRABL_1625	172	18	67	10	211	46	183	6	302	188	564	292	216	38	138	70	49	355	50	39	282	18	49	26	51	178	254	306	93	67	153	2	70	365
BCRABL_1758	1489	348	1072	509	1223	273	1653	190	1707	477	1184	185	2590	442	2305	672	382	1372	1002	284	1791	903	2202	1341	5264	2751	2431	5419	2483	2284	4482	193	2360	11834
BCRABL_3046	3418	899	2825	1175	3394	878	4520	2151	4126	1424	4363	518	4452	811	2807	1357	1016	3606	1949	794	4034	628	1762	1041	4358	1949	1775	3289	1664	1264	2352	123	1791	8568
BCRABL_1754	2463	635	1822	630	2077	614	3043	1078	3160	1040	3371	817	2933	472	2346	1048	1059	3488	2661	802	4980	516	1160	831	3013	1407	1428	2690	1516	1304	2667	203	1006	5103
BCRABL_2050	603	140	326	106	678	61	340	88	752	156	236	39	1895	345	1639	612	422	1568	1582	364	2504	596	630	382	1566	625	630	1290	776	720	1408	482	754	3081
BCRABL_2048	751	154	419	55	788	160	812	161	1005	365	979	166	1379	272	1358	402	293	922	2910	319	2087	297	658	341	1262	631	546	898	586	471	793	570	514	2576
BCRABL_294	1264	288	871	124	953	270	1151	181	1532	568	1750	44	1849	287	1250	365	265	988	1350	278	2055	3973	579	321	1230	621	526	1222	628	498	1251	371	508	2622
BCRABL_1812	2231	519	1262	862	2000	438	1824	634	2529	731	1966	830	3109	705	2390	1211	745	2657	8497	701	3453	738	1290	681	2288	1261	1109	2037	1519	1249	2027	926	926	5174
[truncated: 4,757 more rows]

## Sheet: Verification Screen sgRNA Count
sgName	Veri_D0_1_1	Veri_D0_1_2	Veri_D0_1_3	Veri_D0_2_1	Veri_D0_2_2	Veri_D0_2_3	Veri_D0_3_1	Veri_D0_3_2	Veri_D0_3_3	Veri_D0_4_1	Veri_D0_4_2	Veri_D0_4_3	Veri_D0_5_1	Veri_D0_5_2	Veri_D0_5_3	Veri_D0_6_1	Veri_D0_6_2	Veri_D0_6_3	Veri_D0_7_1	Veri_D0_7_2	Veri_D0_7_3	Veri_D0_8_1	Veri_D0_8_2	Veri_D0_8_3	Veri_D0_9_2	Veri_D0_9_3	Veri_D0_10_1	Veri_D0_10_2	Veri_D0_10_3	Veri_D0_11_1	Veri_D0_11_2	Veri_D0_11_3	Veri_D0_12_1	Veri_D0_12_2	Veri_D0_12_3	Veri_D0_13_1	Veri_D0_13_2	Veri_D0_13_3	Veri_D0_14_1	Veri_D0_14_2	Veri_D0_14_3	Veri_D9_1_1	Veri_D9_1_2	Veri_D9_1_3	Veri_D9_2_1	Veri_D9_2_2	Veri_D9_2_3	Veri_D9_3_1	Veri_D9_3_2
[truncated: 76 more rows]
[truncated: 75 more columns]

[truncated: 3 more sheets: Verification Screen Mutation Co, Supp. K562 ABE Screen, Supp. DMS Imatinib Screen]
